# Supplementary material for: Cross-species single-cell landscapes identify the pathogenic gene characteristics of inherited retinal diseases
Source: Front Genet. 2024 Jul 11;15:1409016. doi: 10.3389/fgene.2024.1409016 (PMC11269129; doi:10.3389/fgene.2024.1409016)
Supplement: Supplementary file 1 [file Table2.xlsx]

## Sheet: Gene list
Supplementary Table 2. Classification of IRD gene set.
Gene Symbol	LCA	RP	CRD	CSNB	ACHM	MD	AMD	Usher	BBS	OA	Others
ABCA4		y	y			y					Stargardt disease,fundus flavimaculatus
ABCC6											pseudoxanthoma elasticum
ABHD12								y			syndromic PHARC
ACBD5			y								psychomotor delay
ACO2										y
ADAM9			y
ADAMTS18											Knobloch syndrome,retinal dystrophy
ADGRV1								y			febrile convulsions,
ADIPOR1		y							y
AFG3L2										y	spinocerebellar ataxia,spastic ataxia
AGBL5		y
AHI1											Joubert syndrome
AHR		y
AIPL1	y		y
ALMS1		y	y								Alström syndrome
ARHGEF18		y
ARL2BP		y
ARL3		y
ARL6		y							y
ARMS2							y
ARSG								y
ASRGL1											retinal degeneration
ATF6					y
ATXN7											spinocerebellar ataxia w/ macular dystrophy or retinal degeneration
BBIP1									y
BBS1		y							y
BBS10									y
BBS12									y
BBS2		y							y
BBS4									y
BBS5									y
BBS7									y
BBS9									y
BEST1		y				y					bestrophinopathy;vitreoretinochoroidopathy
C12orf65										y
C1QTNF5											macular dystrophy, late onset;macular dystrophy with lens zonules;
C2							y
C21orf2			y
C2orf71		y
C3							y
C8orf37		y	y						y		retinitis pigmentosa with early macular involvement
CA4		y
CABP4				y							congenital cone-rod synaptic disease; recessive Leber congenital amaurosis
CACNA1F			y	y							X-linked congenital stationary night blindness, incomplete; severe congenital stationary night blindness; X-linked progressive cone-rod dystrophy
CACNA2D4			y
CAPN5											neovascular inflammatory vitreoretinopathy
CC2D2A		y									Joubert syndrome
CCT2	y
CDH23								y			digenic Usher syndrome with PCDH15
CDH3											macular dystrophy
CDHR1			y
CEP164											nephronophthisis with retinal degeneration
CEP19									y
CEP250								y
CEP290	y										Meckel syndrome,Senior-Loken syndrom
CEP78			y					y			cone-rod dystrophy with hearing loss
CERKL		y	y
CFB							y
CFH							y
CHM											choroideremia
CIB2								y
CISD2										y	Wolfram syndrome
CLCC1		y
CLRN1		y						y
CNGA1		y
CNGA3			y		y
CNGB1		y
CNGB3			y		y
CNNM4			y								amelogenesis imperfecta syndrome
COD2			y								X-linked progressive cone dystrophy 2
CODA1											dominant cavitary optic disc anomalies
COL11A1											Stickler syndrome, type II
COL2A1											Stickler syndrome;bone dysplasias; developmental disorders; osteoarthritic diseases; and syndromic disorders
COL9A1											Stickler syndrome
CRALBP		y	y								retinitis punctata albescens
CRB1	y	y
CRX	y	y	y
CSPP1											Jobert syndrome
CTNNA1						y					macular dystrophy, butterfly-shaped
CYP4V2		y									Bietti crystalline corneoretinal dystrophy
DFNB31								y			Usher syndrome, type 2
DHDDS		y
DHX38		y									early onset with macular coloboma
DMD											Oregon eye disease (probably)
DRAM2						y					macular dystrophy, early adult onset
DTHD1	y										myopathy
EFEMP1											radial, macular drusen; Doyne honeycomb retinal degeneration (Malattia Leventinese)
ELOVL1										y
ELOVL4						y					macular dystrophy, Stargardt-like;spinocerebellar ataxia;ichthyosis, quadriplegia and retardation
EMC1		y
ERCC6							y				Cockayne syndrome
ESPN								y
EXOSC2		y
EYS		y
FAM161A		y
FBLN5							y				age-related macular dystrophy
FLVCR1		y
FSCN2		y				y					macular dystrophy
FZD4											familial exudative vitreoretinopathy
GDF6	y
GNAT1				y
GNAT2					y
GNB3				y
GNPTG		y									skeletal abnormalities;mucolipidosis III gamma
GPR125		y
GPR179				y
GRK1				y
GRM6				y
GUCA1A			y
GUCA1B		y									macular dystrophy
GUCY2D	y		y
HARS								y
HGSNAT		y
HK1		y
HMCN1							y				age-related macular dystrophy
HTRA1							y
IDH3B		y
IFT140	y	y									Mainzer-Saldino
IFT172		y							y
IFT27									y
IFT81			y								spectrum of ciliopathies including retinal dystrophy
IMPDH1	y	y
IMPG1						y					macular dystrophy, vitelliform
IMPG2		y
INPP5E											Joubert syndrome
INVS											Senior-Loken syndrome
IQCB1	y										Senior-Loken syndrome
ITM2B											retinal dystrophy;dementia
JAG1											Alagille syndrome
KCNJ13	y										vitreoretinal degeneration, snowflake
KCNV2			y								cone dystrophy with supernormal rod electroretinogram
KIAA1549		y
KIF11											microcephaly, lymphedema and chorioretinopathy
KIZ		y
KLHL7		y
KSS											retinal pigmentary degeneration
LAMA1											retinal dystrophy
LCA5	y
LRAT	y	y
LRIT3				y
LRP5											familial exudative vitreoretinopathy
LZTFL1									y		Bardet-Biedl syndrome with developmental anomalies
MAK		y
MAPKAPK3		y									Martinique retinal dystrophy and retinitis pigmentosa
MERTK		y	y
MFN2										y	optic atrophy with neuropathy and myopath
MFRP		y									microphthalmos and retinal disease syndrome
MFSD8						y					macular dystrophy
MIR204											retinal dystrophy with iris coloboma
MKKS									y
MKS1									y		Meckel syndrome
MT-ATP6		y								y	developmental delay, neuropathy, ataxia and RP, with or without optic atrophy
MT-ND1										y	Leber Hereditary Optic Neuropathy
MT-ND4										y	Leber Hereditary Optic Neuropathy
MT-ND6										y	Leber Hereditary Optic Neuropathy
MT-TH											pigmentary retinopathy
MT-TL1											macular pattern dystrophy with type II diabetes and deafness
MTTP											pigmentary retinal degeneration
MT-TP		y
MT-TS2		y
MVK		y
MYO7A		y						y			atypical Usher syndrome (USH3-like)
NBAS										y	optic atrophy and retinal dystrophy, syndromic
NDP											Norrie disease; familial exudative vitreoretinopathy; Coats disease
NEK2		y
NEUROD1		y
NMNAT1	y
NPHP1									y		Senior-Loken syndrome;nephronophthisis;Joubert syndrome
NPHP3											Senior-Loken syndrome;nephronophthisis
NPHP4											Senior-Loken syndrome
NR2E3		y									Goldmann-Favre syndrome,retinitis pigmentosa in Portuguese Crypto Jews,combined dominant and recessive retinopathy
NR2F1										y	optic atrophy with intellectual disability and developmental delay
NRL		y
NYX				y
OAT											Gyrate atrophy
OFD1		y									Jobert syndrome; orofaciodigital syndrome;Simpson-Golabi-Behmel syndrome
OPA1										y	sensorineural hearing loss
OPA3										y	optic atrophy with ataxia and 3-methylglutaconic aciduria; optic atrophy with cataract, ataxia and areflexia
OPN1LW											deuteranopia and rare macular dystrophy in blue cone monochromacy with loss of locus control element
OPN1MW											protanopia and rare macular dystrophy in blue cone monochromacy with loss of locus control element
OTX2	y
PANK2		y									Hallervorden-Spatz syndrome
PCDH15								y			Usher syndrome, type 1f; digenic Usher syndrome with CDH23
PCYT1A			y
PDE6A		y
PDE6B		y		y
PDE6C			y		y
PDE6G		y
PDE6H					y						achromatopsia, incomplete
PEX1		y									Refsum disease, infantile form
PEX2		y									Refsum disease, infantile form
PEX7		y									Refsum disease, adult form
PGK1		y									one case only - RP is not usually found with PGK deficiency
PHYH		y									Refsum disease, adult form
PITPNM3			y
PLA2G5											benign yellow-white retinal lesions or flecks with otherwise normal retinal findings
PLK4											microcephaly, growth failure and retinopathy
PNPLA6											Boucher-Neuhauser syndrome with chorioretinal dystrophy
POC1B			y								Joubert syndrome
POC5		y									microcephaly, short stature, glomerulonephritis and RP
POMGNT1		y
PRCD		y
PRDM13						y					macular dystrophy, North Carolina type; progressive bifocal chorioretinal atrophy
PROM1		y	y			y					Stargardt-like macular dystrophy; macular dystrophy, bull's-eye
PRPF3		y
PRPF31		y
PRPF4		y
PRPF6		y
PRPF8		y
PRPH2	y	y	y								macular dystrophy,adult vitelliform macular dystrophy,digenic RP with ROM1,dominant central areolar choroidal dystrophy
PRPS1		y								y	neuropathy, optic atrophy, deafness and retinitis pigmentosa
RAB28			y
RAX2			y				y
RB1											germline or somatic retinoblastoma; benign retinoma
RBP3		y
RBP4											RPE atrophy with night blindness and reduced visual acuity
RCBTB1											retinal dystrophy; familial exudative vitreoretinopathy and Coats disease
RD3	y
RDH11		y									RP and facial dysmorphology, developmental delay, and short stature
RDH12	y	y									Leber congenital amaurosis with severe childhood retinal dystrophy
RDH5		y	y								fundus albipunctatus;cone dystrophy, late onset
REEP6		y
RGR		y									choroidal sclerosis
RHO		y		y
RIMS1			y
RP1		y
RP1L1		y									occult macular dystrophy
RP2		y
RP9		y
RPE65	y	y									retinits pigmentosa with choroidal invlovlement
RPGR		y	y								X-linked retinitis pigmentosa; X-linked cone dystrophy 1; X-linked atrophic macular dystrophy
RPGRIP1	y		y
RPGRIP1L											Joubert syndrome; Meckel syndrome
RS1											retinoschisis
RTN4IP1										y
SAG		y		y
SAMD11		y
SDCCAG8									y		nephronophthisis;Bardet-Biedl syndrome
SEMA4A		y	y
SLC24A1				y
SLC25A46										y	early-onset optic atrophy and variable neurologic findings including cerebellar ataxia, motor and sensory neuropathy, and pontocerebellar hypoplasia
SLC7A14		y
SNRNP200		y
SPATA7	y	y
SPP2		y
STGD2											macular dystrophy, Stargardt type
TEAD1											Chorioretinal atrophy
TIMM8A										y
TIMP3						y					Sorsby's fundus dystrophy
TLR3							y
TLR4							y
TMEM126A										y
TMEM216											Joubert syndrome; Meckel syndrome
TMEM237											Jobert syndrom
TOPORS		y
TREX1											retinal vasculopathy with cerebral leukodystrophy,
TRIM32									y
TRNT1		y									retinitis pigmentosa with erythrocytic microcytosis
TRPM1				y
TSPAN12											familial exudative vitreoretinopathy
TTC8		y							y
TTLL5			y
TTPA		y									retinitis pigmentosa and/or recessive or dominant ataxia
TUB		y									retinal dystrophy and obesity
TUBGCP4											chorioretinopathy and microcephaly
TUBGCP6											chorioretinopathy and microcephaly
TULP1	y	y
UNC119			y
USH1C								y
USH1G								y
USH2A		y						y
VCAN											Wagner disease and erosive vitreoretinopathy
WDPCP									y
WDR19		y									retinitis pigmentosa and mild-to-severe kidney abnormalities (nephronophthisis and Senior-Loken syndrome); additional conditions include asphyxiating thoracic dysplasia (Jeune syndrome) and/or cranioectodermal dysplasia (Sensenbrenner syndrome)
WFS1										y	Wolfram syndrome;low frequency sensorineural hearing loss
ZNF408		y									familial exudative vitreoretinopathy
ZNF423											Jobert syndrome;nephronophthisis
ZNF513		y
