# Supplementary material for: Cross-species single-cell landscapes identify the pathogenic gene characteristics of inherited retinal diseases
Source: Front Genet. 2024 Jul 11;15:1409016. doi: 10.3389/fgene.2024.1409016 (PMC11269129; doi:10.3389/fgene.2024.1409016)
Supplement: Supplementary file 2 [file Table3.xlsx]

## Sheet: BP
Supplementary Table 3 Significantly enriched GO terms and KEGG pathways based on IRD genes.
ID	Description	GeneRatio	BgRatio	pvalue	p.adjust	qvalue	geneID	Count	cluster
GO:0050953	sensory perception of light stimulus	99/256	219/18723	6.22846e-131	1.7502e-127	1.6017e-127	PRCD/GPR179/EYS/LRIT3/RD3/CYP4V2/RDH12/ZNF513/BBS5/DRAM2/USH1G/RP1L1/CACNA2D4/REEP6/RAX2/FAM161A/ARL6/ADGRV1/HMCN1/MFRP/OPA3/BBS10/PCDH15/CDH23/NYX/RPGRIP1/CABP4/SPATA7/BBS7/CNGB3/IMPG2/BBS9/CNNM4/FSCN2/AIPL1/CRB1/RIMS1/ATF6/CEP250/USH1C/NR2E3/LRAT/SLC24A1/UNC119/MKKS/WFS1/BEST1/CLRN1/USH2A/TULP1/TIMP3/ATXN7/RS1/RPE65/RPGR/RP2/RP1/GRK1/RHO/RGR/PRPH2/RDH5/OPN1LW/RBP4/RBP3/PDE6B/PDE6H/PDE6G/PDE6C/P…	99	1
GO:0007601	visual perception	96/256	215/18723	5.00154e-126	7.02716e-123	6.43092e-123	PRCD/GPR179/EYS/LRIT3/RD3/CYP4V2/RDH12/ZNF513/BBS5/DRAM2/RP1L1/CACNA2D4/REEP6/RAX2/FAM161A/ARL6/ADGRV1/HMCN1/MFRP/OPA3/BBS10/CDH23/NYX/RPGRIP1/CABP4/SPATA7/BBS7/CNGB3/IMPG2/BBS9/CNNM4/FSCN2/AIPL1/CRB1/RIMS1/ATF6/CEP250/NR2E3/LRAT/SLC24A1/UNC119/MKKS/WFS1/BEST1/CLRN1/USH2A/TULP1/TIMP3/ATXN7/RS1/RPE65/RPGR/RP2/RP1/GRK1/RHO/RGR/PRPH2/RDH5/OPN1LW/RBP4/RBP3/PDE6B/PDE6H/PDE6G/PDE6C/PDE6A/OPA1/OAT/NRL/N…	96	1
GO:0150063	visual system development	54/256	375/18723	1.39416e-39	6.52933e-37	5.97534e-37	RD3/LAMA1/NPHP4/ADAMTS18/ZNF513/TTC8/RP1L1/MFRP/CEP290/WDR19/CC2D2A/RPGRIP1/CABP4/BBS7/AHI1/WDPCP/IFT172/FSCN2/TSPAN12/CRB1/RPGRIP1L/TTLL5/ATF6/MERTK/TOPORS/USH1C/NR2E3/MFN2/IFT140/PROM1/FZD4/TULP1/TUB/RS1/RPE65/RP1/RHO/PRPH2/RBP4/PDE6B/PDE6C/PDE6A/OPA1/NRL/NPHP1/NEUROD1/MYO7A/LRP5/GRM6/GNAT1/EFEMP1/C3/BBS4/JAG1	54	1
GO:0060041	retina development in camera-type eye	39/256	147/18723	1.82314e-39	7.31862e-37	6.69766e-37	RD3/LAMA1/NPHP4/ZNF513/TTC8/RP1L1/MFRP/RPGRIP1/CABP4/AHI1/TSPAN12/CRB1/RPGRIP1L/TTLL5/MERTK/TOPORS/USH1C/NR2E3/PROM1/FZD4/TULP1/TUB/RS1/RPE65/RP1/RHO/PRPH2/RBP4/PDE6B/PDE6C/PDE6A/OPA1/NRL/NPHP1/NEUROD1/LRP5/GRM6/GNAT1/BBS4	39	1
GO:0048880	sensory system development	54/256	381/18723	3.28967e-39	1.02711e-36	9.3996e-37	RD3/LAMA1/NPHP4/ADAMTS18/ZNF513/TTC8/RP1L1/MFRP/CEP290/WDR19/CC2D2A/RPGRIP1/CABP4/BBS7/AHI1/WDPCP/IFT172/FSCN2/TSPAN12/CRB1/RPGRIP1L/TTLL5/ATF6/MERTK/TOPORS/USH1C/NR2E3/MFN2/IFT140/PROM1/FZD4/TULP1/TUB/RS1/RPE65/RP1/RHO/PRPH2/RBP4/PDE6B/PDE6C/PDE6A/OPA1/NRL/NPHP1/NEUROD1/MYO7A/LRP5/GRM6/GNAT1/EFEMP1/C3/BBS4/JAG1	54	1
GO:0001654	eye development	53/256	371/18723	1.18583e-38	3.33219e-36	3.04946e-36	RD3/LAMA1/NPHP4/ADAMTS18/ZNF513/TTC8/RP1L1/MFRP/CEP290/WDR19/CC2D2A/RPGRIP1/CABP4/BBS7/AHI1/WDPCP/IFT172/FSCN2/TSPAN12/CRB1/RPGRIP1L/TTLL5/ATF6/MERTK/TOPORS/USH1C/NR2E3/MFN2/IFT140/PROM1/FZD4/TULP1/TUB/RS1/RPE65/RP1/RHO/PRPH2/RBP4/PDE6B/PDE6C/PDE6A/OPA1/NRL/NPHP1/NEUROD1/MYO7A/LRP5/GRM6/GNAT1/EFEMP1/BBS4/JAG1	53	1
GO:0001894	tissue homeostasis	46/256	268/18723	3.18849e-37	8.14513e-35	7.45404e-35	ARMS2/POC1B/NPHP4/LCA5/BBS12/RDH12/DRAM2/USH1G/RP1L1/CDHR1/ADGRV1/BBS10/PCDH15/CDH23/SPATA7/MKS1/NPHP3/AIPL1/CRB1/TRIM32/CIB2/USH1C/IQCB1/PROM1/MKKS/CLRN1/USH2A/TULP1/TUB/TLR4/RPE65/RP1/RHO/RBP4/RB1/NEUROD1/MAK/ERCC6/DMD/COL2A1/CNGB1/CDH3/BBS4/BBS2/BBS1/ABCA4	46	1
GO:0043010	camera-type eye development	48/256	322/18723	7.41655e-36	1.73671e-33	1.58935e-33	RD3/LAMA1/NPHP4/ZNF513/TTC8/RP1L1/MFRP/CEP290/WDR19/CC2D2A/RPGRIP1/CABP4/AHI1/WDPCP/IFT172/TSPAN12/CRB1/RPGRIP1L/TTLL5/MERTK/TOPORS/USH1C/NR2E3/MFN2/IFT140/PROM1/FZD4/TULP1/TUB/RS1/RPE65/RP1/RHO/PRPH2/RBP4/PDE6B/PDE6C/PDE6A/OPA1/NRL/NPHP1/NEUROD1/LRP5/GRM6/GNAT1/EFEMP1/BBS4/JAG1	48	1
GO:0042461	photoreceptor cell development	25/256	49/18723	3.57868e-34	6.70407e-32	6.13525e-32	NPHP4/RP1L1/CDHR1/MFRP/CEP290/RPGRIP1/CABP4/AHI1/FSCN2/CRB1/RPGRIP1L/TOPORS/USH1C/NR2E3/IFT140/TULP1/RP1/PRPH2/PDE6C/NRL/MYO7A/GNAT1/CNGB1/BBS4/ARL3	25	1
GO:0046530	photoreceptor cell differentiation	27/256	64/18723	6.25171e-34	1.03337e-31	9.45692e-32	NPHP4/TTC8/RP1L1/CDHR1/MFRP/CEP290/RPGRIP1/CABP4/AHI1/FSCN2/CRB1/RPGRIP1L/TOPORS/USH1C/NR2E3/IFT140/PROM1/TULP1/RP1/PRPH2/PDE6C/NRL/MYO7A/GNAT1/CNGB1/BBS4/ARL3	27	1
GO:0048592	eye morphogenesis	29/256	151/18723	3.99365e-25	5.34389e-23	4.89047e-23	TTC8/MFRP/CEP290/RPGRIP1/CABP4/AHI1/IFT172/FSCN2/TSPAN12/CRB1/RPGRIP1L/TOPORS/USH1C/NR2E3/MFN2/PROM1/TULP1/RS1/RPE65/RP1/RBP4/PDE6C/NRL/MYO7A/LRP5/GNAT1/EFEMP1/BBS4/JAG1	29	1
GO:0090596	sensory organ morphogenesis	35/256	256/18723	6.48563e-25	7.92374e-23	7.25143e-23	USH1G/TTC8/MFRP/CEP290/WDR19/RPGRIP1/CABP4/AHI1/WDPCP/IFT172/FSCN2/TSPAN12/CRB1/RPGRIP1L/TOPORS/USH1C/NR2E3/MFN2/PROM1/CLRN1/TULP1/RS1/RPE65/RP1/RBP4/PDE6C/NRL/MYO7A/LRP5/GNAT1/EFEMP1/COL11A1/COL2A1/BBS4/JAG1	35	1
GO:0001754	eye photoreceptor cell differentiation	19/256	47/18723	9.6421e-24	1.12893e-21	1.03314e-21	TTC8/MFRP/CEP290/RPGRIP1/CABP4/FSCN2/CRB1/RPGRIP1L/TOPORS/USH1C/NR2E3/PROM1/TULP1/RP1/PDE6C/NRL/MYO7A/GNAT1/BBS4	19	1
GO:0042462	eye photoreceptor cell development	17/256	35/18723	4.35431e-23	4.89425e-21	4.47899e-21	MFRP/CEP290/RPGRIP1/CABP4/FSCN2/CRB1/RPGRIP1L/TOPORS/USH1C/NR2E3/TULP1/RP1/PDE6C/NRL/MYO7A/GNAT1/BBS4	17	1
GO:0050908	detection of light stimulus involved in visual perception	14/256	21/18723	5.96527e-22	6.2083e-20	5.68154e-20	EYS/CACNA2D4/REEP6/CRB1/CEP250/BEST1/TULP1/RPE65/PRPH2/GRM6/GNAT2/GNAT1/CNGB1/CACNA1F	14	1
GO:0050962	detection of light stimulus involved in sensory perception	14/256	21/18723	5.96527e-22	6.2083e-20	5.68154e-20	EYS/CACNA2D4/REEP6/CRB1/CEP250/BEST1/TULP1/RPE65/PRPH2/GRM6/GNAT2/GNAT1/CNGB1/CACNA1F	14	1
GO:0060042	retina morphogenesis in camera-type eye	18/256	57/18723	2.94967e-20	2.85812e-18	2.61562e-18	TTC8/RPGRIP1/CABP4/AHI1/TSPAN12/CRB1/RPGRIP1L/TOPORS/USH1C/PROM1/RS1/RPE65/RP1/RBP4/PDE6C/NRL/LRP5/BBS4	18	1
GO:0048593	camera-type eye morphogenesis	21/256	120/18723	1.31659e-17	1.15613e-15	1.05803e-15	TTC8/RPGRIP1/CABP4/AHI1/IFT172/TSPAN12/CRB1/RPGRIP1L/TOPORS/USH1C/MFN2/PROM1/RS1/RPE65/RP1/RBP4/PDE6C/NRL/LRP5/BBS4/JAG1	21	1
GO:0003407	neural retina development	17/256	70/18723	4.94193e-17	4.20813e-15	3.85108e-15	TTC8/RPGRIP1/CABP4/AHI1/TSPAN12/CRB1/RPGRIP1L/TOPORS/USH1C/PROM1/RS1/RPE65/RP1/PDE6C/NRL/NEUROD1/BBS4	17	1
GO:0035845	photoreceptor cell outer segment organization	9/256	13/18723	9.89476e-15	7.94408e-13	7.27004e-13	NPHP4/CDHR1/AHI1/CRB1/TOPORS/IFT140/RP1/PRPH2/CNGB1	9	1
GO:0060219	camera-type eye photoreceptor cell differentiation	11/256	26/18723	1.62369e-14	1.26738e-12	1.15984e-12	TTC8/RPGRIP1/CABP4/RPGRIP1L/TOPORS/USH1C/PROM1/RP1/PDE6C/NRL/BBS4	11	1
GO:0048839	inner ear development	20/256	188/18723	1.4101e-12	1.07091e-10	9.80046e-11	USH1G/TTC8/ADGRV1/CEP290/PCDH15/CDH23/MKS1/AHI1/WDPCP/RPGRIP1L/IFT27/USH1C/CLRN1/USH2A/OPA1/NEUROD1/MYO7A/COL11A1/COL2A1/JAG1	20	1
GO:0043583	ear development	21/256	213/18723	1.6918e-12	1.25104e-10	1.14489e-10	USH1G/TTC8/ADGRV1/CEP290/PCDH15/CDH23/WDR19/MKS1/AHI1/WDPCP/RPGRIP1L/IFT27/USH1C/CLRN1/USH2A/OPA1/NEUROD1/MYO7A/COL11A1/COL2A1/JAG1	21	1
GO:0060113	inner ear receptor cell differentiation	12/256	62/18723	3.88953e-11	2.73239e-09	2.50056e-09	USH1G/TTC8/ADGRV1/CDH23/MKS1/WDPCP/IFT27/USH1C/CLRN1/USH2A/MYO7A/JAG1	12	1
GO:0042490	mechanoreceptor differentiation	12/256	67/18723	1.01644e-10	6.96634e-09	6.37526e-09	USH1G/TTC8/ADGRV1/CDH23/MKS1/WDPCP/IFT27/USH1C/CLRN1/USH2A/MYO7A/JAG1	12	1
GO:0060119	inner ear receptor cell development	10/256	45/18723	4.0144e-10	2.62336e-08	2.40078e-08	USH1G/TTC8/ADGRV1/CDH23/MKS1/WDPCP/IFT27/USH1C/CLRN1/MYO7A	10	1
GO:0048562	embryonic organ morphogenesis	21/256	285/18723	4.16392e-10	2.62494e-08	2.40222e-08	BBS5/USH1G/CEP290/WDR19/BBS7/AHI1/WDPCP/FLVCR1/NPHP3/IFT172/USH1C/IFT140/MKKS/CLRN1/RBP4/NEUROD1/MYO7A/EFEMP1/COL11A1/COL2A1/BBS4	21	1
GO:0060122	inner ear receptor cell stereocilium organization	9/256	33/18723	4.20364e-10	2.62494e-08	2.40222e-08	USH1G/TTC8/ADGRV1/CDH23/MKS1/IFT27/USH1C/CLRN1/MYO7A	9	1
GO:0048568	embryonic organ development	25/256	427/18723	1.08886e-09	6.24428e-08	5.71447e-08	BBS5/USH1G/CEP290/WDR19/CC2D2A/BBS7/MKS1/AHI1/WDPCP/FLVCR1/NPHP3/IFT172/PLK4/USH1C/IFT140/MKKS/CLRN1/TEAD1/RBP4/NEUROD1/MYO7A/EFEMP1/COL11A1/COL2A1/BBS4	25	1
GO:0007605	sensory perception of sound	15/256	154/18723	3.27959e-09	1.77224e-07	1.62187e-07	USH1G/ADGRV1/ESPN/PCDH15/CDH23/USH1C/FZD4/MKKS/WFS1/CLRN1/USH2A/TUB/MYO7A/COL11A1/COL2A1	15	1
GO:0060221	retinal rod cell differentiation	6/256	12/18723	5.31601e-09	2.81849e-07	2.57935e-07	RPGRIP1/RPGRIP1L/TOPORS/RP1/NRL/BBS4	6	1
GO:0007368	determination of left/right symmetry	13/256	124/18723	1.53636e-08	7.8494e-07	7.1834e-07	BBS5/ARL6/CC2D2A/BBS7/MKS1/AHI1/NPHP3/IFT172/RPGRIP1L/IFT140/OFD1/MKKS/BBS4	13	1
GO:0050954	sensory perception of mechanical stimulus	15/256	175/18723	1.88625e-08	9.29889e-07	8.5099e-07	USH1G/ADGRV1/ESPN/PCDH15/CDH23/USH1C/FZD4/MKKS/WFS1/CLRN1/USH2A/TUB/MYO7A/COL11A1/COL2A1	15	1
GO:0009855	determination of bilateral symmetry	13/256	133/18723	3.58544e-08	1.70764e-06	1.56275e-06	BBS5/ARL6/CC2D2A/BBS7/MKS1/AHI1/NPHP3/IFT172/RPGRIP1L/IFT140/OFD1/MKKS/BBS4	13	1
GO:0009799	specification of symmetry	13/256	134/18723	3.92288e-08	1.83722e-06	1.68133e-06	BBS5/ARL6/CC2D2A/BBS7/MKS1/AHI1/NPHP3/IFT172/RPGRIP1L/IFT140/OFD1/MKKS/BBS4	13	1
GO:0042670	retinal cone cell differentiation	5/256	11/18723	1.9855e-07	8.85596e-06	8.10455e-06	CABP4/TOPORS/USH1C/RP1/PDE6C	5	1
GO:0046549	retinal cone cell development	5/256	11/18723	1.9855e-07	8.85596e-06	8.10455e-06	CABP4/TOPORS/USH1C/RP1/PDE6C	5	1
GO:0010842	retina layer formation	6/256	25/18723	8.77562e-07	3.62639e-05	3.3187e-05	AHI1/TSPAN12/CRB1/TOPORS/PROM1/RS1	6	1
GO:0007389	pattern specification process	19/256	436/18723	9.56328e-06	0.000344523	0.000315291	BBS5/TTC8/ARL6/WDR19/CC2D2A/BBS7/MKS1/AHI1/NPHP3/IFT172/RPGRIP1L/IFT140/OFD1/MKKS/OTX2/NEUROD1/LRP5/C3/BBS4	19	1
GO:0072001	renal system development	15/256	302/18723	1.88636e-05	0.000638634	0.000584448	GDF6/TTC8/CEP290/CC2D2A/AHI1/WDPCP/NPHP3/RPGRIP1L/TREX1/IFT27/PROM1/WFS1/RBP4/ARL3/JAG1	15	1
GO:0001947	heart looping	7/256	63/18723	2.37098e-05	0.000793149	0.000725852	BBS5/BBS7/AHI1/NPHP3/IFT172/MKKS/BBS4	7	1
GO:0042471	ear morphogenesis	9/256	115/18723	2.89204e-05	0.000956073	0.000874953	USH1G/CEP290/WDR19/WDPCP/USH1C/CLRN1/MYO7A/COL11A1/COL2A1	9	1
GO:0061371	determination of heart left/right asymmetry	7/256	67/18723	3.55772e-05	0.00116246	0.00106383	BBS5/BBS7/AHI1/NPHP3/IFT172/MKKS/BBS4	7	1
GO:0003007	heart morphogenesis	13/256	246/18723	3.60251e-05	0.00116357	0.00106484	BBS5/BBS7/MKS1/AHI1/NPHP3/IFT172/TREX1/MKKS/RBP4/COL11A1/COL2A1/BBS4/JAG1	13	1
GO:0035315	hair cell differentiation	6/256	47/18723	4.13629e-05	0.00129225	0.00118261	WDPCP/USH1C/CLRN1/USH2A/MYO7A/JAG1	6	1
GO:0050885	neuromuscular process controlling balance	6/256	47/18723	4.13629e-05	0.00129225	0.00118261	USH1G/PCDH15/CDH23/USH1C/CLRN1/MYO7A	6	1
GO:0003143	embryonic heart tube morphogenesis	7/256	69/18723	4.31252e-05	0.00133167	0.00121868	BBS5/BBS7/AHI1/NPHP3/IFT172/MKKS/BBS4	7	1
GO:0042472	inner ear morphogenesis	8/256	96/18723	5.14623e-05	0.00157184	0.00143847	USH1G/CEP290/WDPCP/USH1C/CLRN1/MYO7A/COL11A1/COL2A1	8	1
GO:0001655	urogenital system development	15/256	338/18723	6.86294e-05	0.00202998	0.00185775	GDF6/TTC8/CEP290/CC2D2A/AHI1/WDPCP/NPHP3/RPGRIP1L/TREX1/IFT27/PROM1/WFS1/RBP4/ARL3/JAG1	15	1
GO:0045444	fat cell differentiation	12/256	229/18723	7.78696e-05	0.00227931	0.00208591	GDF6/BBS12/TTC8/BBS7/BBS9/TRIM32/MKKS/LRP5/GNB3/BBS4/BBS2/JAG1	12	1
GO:0035050	embryonic heart tube development	7/256	78/18723	9.5141e-05	0.00275615	0.0025223	BBS5/BBS7/AHI1/NPHP3/IFT172/MKKS/BBS4	7	1
GO:0048736	appendage development	10/256	172/18723	0.000132001	0.00370922	0.0033945	WDR19/BBS7/MKS1/WDPCP/FLVCR1/IFT172/RPGRIP1L/IFT140/LRP5/COL2A1	10	1
GO:0060173	limb development	10/256	172/18723	0.000132001	0.00370922	0.0033945	WDR19/BBS7/MKS1/WDPCP/FLVCR1/IFT172/RPGRIP1L/IFT140/LRP5/COL2A1	10	1
GO:0042491	inner ear auditory receptor cell differentiation	5/256	38/18723	0.000159526	0.00443828	0.00406171	WDPCP/USH1C/CLRN1/MYO7A/JAG1	5	1
GO:0001822	kidney development	13/256	293/18723	0.000209252	0.00576468	0.00527557	GDF6/CEP290/CC2D2A/AHI1/WDPCP/NPHP3/RPGRIP1L/TREX1/IFT27/PROM1/WFS1/ARL3/JAG1	13	1
GO:0021915	neural tube development	9/256	152/18723	0.000249022	0.00666431	0.00609886	WDR19/CC2D2A/MKS1/NPHP3/IFT172/RPGRIP1L/IFT140/OPA1/BBS4	9	1
GO:0061299	retina vasculature morphogenesis in camera-type eye	3/256	10/18723	0.000282375	0.00734698	0.00672361	LAMA1/FZD4/LRP5	3	1
GO:0001738	morphogenesis of a polarized epithelium	7/256	94/18723	0.000306351	0.00782586	0.00716186	LAMA1/TTC8/MKS1/AHI1/NPHP3/RPGRIP1L/NPHP1	7	1
GO:0009886	post-embryonic animal morphogenesis	3/256	12/18723	0.000507296	0.0120805	0.0110555	CRB1/MYO7A/EFEMP1	3	1
GO:0060562	epithelial tube morphogenesis	13/256	325/18723	0.00056301	0.0132946	0.0121666	LAMA1/BBS5/CEP290/CC2D2A/BBS7/MKS1/AHI1/NPHP3/IFT172/MKKS/OPA1/LRP5/BBS4	13	1
GO:0035107	appendage morphogenesis	8/256	138/18723	0.000630073	0.0146323	0.0133908	WDR19/MKS1/WDPCP/FLVCR1/RPGRIP1L/IFT140/LRP5/COL2A1	8	1
GO:0035108	limb morphogenesis	8/256	138/18723	0.000630073	0.0146323	0.0133908	WDR19/MKS1/WDPCP/FLVCR1/RPGRIP1L/IFT140/LRP5/COL2A1	8	1
GO:1990403	embryonic brain development	3/256	13/18723	0.00065284	0.0147942	0.0135389	CC2D2A/MKS1/IFT140	3	1
GO:0042733	embryonic digit morphogenesis	5/256	56/18723	0.000994146	0.0216668	0.0198285	MKS1/WDPCP/FLVCR1/IFT140/LRP5	5	1
GO:0035148	tube formation	8/256	148/18723	0.000995475	0.0216668	0.0198285	CEP290/CC2D2A/MKS1/NPHP3/IFT172/SDCCAG8/OPA1/BBS4	8	1
GO:0050910	detection of mechanical stimulus involved in sensory perception of sound	3/256	15/18723	0.0010178	0.0216668	0.0198285	ADGRV1/MKKS/COL11A1	3	1
GO:0071599	otic vesicle development	3/256	15/18723	0.0010178	0.0216668	0.0198285	CEP290/AHI1/COL2A1	3	1
GO:0030326	embryonic limb morphogenesis	7/256	116/18723	0.00108301	0.0225426	0.0206299	WDR19/MKS1/WDPCP/FLVCR1/RPGRIP1L/IFT140/LRP5	7	1
GO:0035113	embryonic appendage morphogenesis	7/256	116/18723	0.00108301	0.0225426	0.0206299	WDR19/MKS1/WDPCP/FLVCR1/RPGRIP1L/IFT140/LRP5	7	1
GO:0002093	auditory receptor cell morphogenesis	3/256	16/18723	0.00124008	0.0248902	0.0227783	WDPCP/CLRN1/MYO7A	3	1
GO:0001843	neural tube closure	6/256	88/18723	0.00131009	0.025925	0.0237253	CC2D2A/MKS1/NPHP3/IFT172/OPA1/BBS4	6	1
GO:0048706	embryonic skeletal system development	7/256	121/18723	0.00138464	0.0271047	0.024805	WDR19/MKS1/FLVCR1/IFT140/RBP4/COL11A1/COL2A1	7	1
GO:0060606	tube closure	6/256	89/18723	0.001389	0.0271047	0.024805	CC2D2A/MKS1/NPHP3/IFT172/OPA1/BBS4	6	1
GO:0021756	striatum development	3/256	17/18723	0.00149068	0.0286904	0.0262561	MKKS/BBS4/BBS2	3	1
GO:0061298	retina vasculature development in camera-type eye	3/256	17/18723	0.00149068	0.0286904	0.0262561	LAMA1/FZD4/LRP5	3	1
GO:0021532	neural tube patterning	4/256	37/18723	0.00158153	0.0302319	0.0276668	WDR19/MKS1/RPGRIP1L/IFT140	4	1
GO:0014020	primary neural tube formation	6/256	94/18723	0.0018393	0.0333844	0.0305519	CC2D2A/MKS1/NPHP3/IFT172/OPA1/BBS4	6	1
GO:0072175	epithelial tube formation	7/256	132/18723	0.00227793	0.0407705	0.0373112	CEP290/CC2D2A/MKS1/NPHP3/IFT172/OPA1/BBS4	7	1
GO:0001841	neural tube formation	6/256	102/18723	0.00277937	0.0481012	0.0440199	CC2D2A/MKS1/NPHP3/IFT172/OPA1/BBS4	6	1
GO:0060117	auditory receptor cell development	3/256	21/18723	0.00280032	0.0481012	0.0440199	WDPCP/CLRN1/MYO7A	3	1
GO:0055123	digestive system development	7/256	137/18723	0.00280733	0.0481012	0.0440199	WDR19/BBS7/AHI1/WDPCP/NPHP3/IFT172/RB1	7	1
GO:0001736	establishment of planar polarity	5/256	72/18723	0.00305191	0.0513524	0.0469953	TTC8/MKS1/NPHP3/RPGRIP1L/NPHP1	5	1
GO:0007164	establishment of tissue polarity	5/256	72/18723	0.00305191	0.0513524	0.0469953	TTC8/MKS1/NPHP3/RPGRIP1L/NPHP1	5	1
GO:0030277	maintenance of gastrointestinal epithelium	3/256	22/18723	0.00321	0.0527491	0.0482735	TLR4/RBP4/NEUROD1	3	1
GO:0021544	subpallium development	3/256	23/18723	0.00365455	0.0590189	0.0540113	MKKS/BBS4/BBS2	3	1
GO:0030859	polarized epithelial cell differentiation	3/256	24/18723	0.00413485	0.0661685	0.0605543	LAMA1/TTC8/AHI1	3	1
GO:0050905	neuromuscular process	7/256	148/18723	0.00430075	0.0682774	0.0624843	USH1G/PCDH15/CDH23/USH1C/CLRN1/MYO7A/DMD	7	1
GO:0001838	embryonic epithelial tube formation	6/256	121/18723	0.00640755	0.0950847	0.0870171	CC2D2A/MKS1/NPHP3/IFT172/OPA1/BBS4	6	1
GO:0009913	epidermal cell differentiation	8/256	202/18723	0.0067546	0.098994	0.0905947	WDPCP/USH1C/ADAM9/CLRN1/USH2A/MYO7A/CDH3/JAG1	8	1
GO:0060068	vagina development	2/256	10/18723	0.00779505	0.10952	0.100228	MERTK/RBP4	2	1
GO:0048704	embryonic skeletal system morphogenesis	5/256	94/18723	0.00940653	0.127556	0.116733	WDR19/FLVCR1/IFT140/COL11A1/COL2A1	5	1
GO:0035264	multicellular organism growth	6/256	132/18723	0.00965106	0.129758	0.118749	TTC8/FLVCR1/AFG3L2/MKKS/ERCC6/BBS2	6	1
GO:0050974	detection of mechanical stimulus involved in sensory perception	3/256	33/18723	0.0101851	0.13564	0.124131	ADGRV1/MKKS/COL11A1	3	1
GO:0048854	brain morphogenesis	3/256	34/18723	0.0110597	0.144548	0.132284	MKKS/BBS4/BBS2	3	1
GO:0060287	epithelial cilium movement involved in determination of left/right asymmetry	2/256	12/18723	0.0112288	0.144738	0.132457	NPHP3/OFD1	2	1
GO:0060831	smoothened signaling pathway involved in dorsal/ventral neural tube patterning	2/256	12/18723	0.0112288	0.144738	0.132457	WDR19/MKS1	2	1
GO:0045995	regulation of embryonic development	4/256	64/18723	0.0114251	0.146333	0.133917	LAMA1/WDPCP/NPHP3/OTX2	4	1
GO:0031076	embryonic camera-type eye development	3/256	35/18723	0.0119765	0.15228	0.13936	WDR19/IFT172/IFT140	3	1
GO:0120161	regulation of cold-induced thermogenesis	6/256	144/18723	0.0143679	0.172538	0.157898	ADIPOR1/ZNF423/MFN2/ALMS1/TLR4/RB1	6	1
GO:0060088	auditory receptor cell stereocilium organization	2/256	14/18723	0.0152065	0.175845	0.160925	CLRN1/MYO7A	2	1
GO:0070986	left/right axis specification	2/256	14/18723	0.0152065	0.175845	0.160925	AHI1/IFT172	2	1
GO:0016331	morphogenesis of embryonic epithelium	6/256	147/18723	0.0157604	0.181503	0.166103	CC2D2A/MKS1/NPHP3/IFT172/OPA1/BBS4	6	1
GO:0003002	regionalization	10/256	331/18723	0.0160622	0.183565	0.16799	WDR19/MKS1/AHI1/IFT172/RPGRIP1L/IFT140/OTX2/NEUROD1/LRP5/C3	10	1
GO:0048569	post-embryonic animal organ development	2/256	15/18723	0.0173894	0.193906	0.177454	MYO7A/EFEMP1	2	1
GO:0060026	convergent extension	2/256	15/18723	0.0173894	0.193906	0.177454	NPHP3/MKKS	2	1
GO:0030902	hindbrain development	6/256	151/18723	0.0177587	0.197241	0.180506	CEP290/AHI1/RPGRIP1L/ZNF423/FZD4/NEUROD1	6	1
GO:0030540	female genitalia development	2/256	16/18723	0.0196965	0.208857	0.191136	MERTK/RBP4	2	1
GO:2000095	regulation of Wnt signaling pathway, planar cell polarity pathway	2/256	16/18723	0.0196965	0.208857	0.191136	MKS1/NPHP3	2	1
GO:0045198	establishment of epithelial cell apical/basal polarity	2/256	17/18723	0.0221239	0.229784	0.210288	LAMA1/TTC8	2	1
GO:0042551	neuron maturation	3/256	45/18723	0.0235096	0.241985	0.221453	RB1/OPA1/C3	3	1
GO:0021766	hippocampus development	4/256	80/18723	0.024042	0.246562	0.225642	MKKS/NEUROD1/BBS4/BBS2	4	1
GO:0060021	roof of mouth development	4/256	85/18723	0.0292136	0.28466	0.260508	BBS7/WDPCP/IFT172/COL2A1	4	1
GO:0061318	renal filtration cell differentiation	2/256	20/18723	0.030092	0.287614	0.263211	PROM1/JAG1	2	1
GO:0072112	glomerular visceral epithelial cell differentiation	2/256	20/18723	0.030092	0.287614	0.263211	PROM1/JAG1	2	1
GO:0009798	axis specification	4/256	86/18723	0.0303209	0.287844	0.263421	TTC8/AHI1/IFT172/OTX2	4	1
GO:0048565	digestive tract development	5/256	127/18723	0.0304498	0.288094	0.26365	BBS7/AHI1/NPHP3/IFT172/RB1	5	1
GO:0090102	cochlea development	3/256	50/18723	0.030907	0.289496	0.264933	RPGRIP1L/IFT27/OPA1	3	1
GO:0001659	temperature homeostasis	6/256	174/18723	0.0326643	0.294067	0.269116	ADIPOR1/ZNF423/MFN2/ALMS1/TLR4/RB1	6	1
GO:0001502	cartilage condensation	2/256	21/18723	0.0329648	0.294067	0.269116	COL11A1/COL2A1	2	1
GO:0060972	left/right pattern formation	2/256	21/18723	0.0329648	0.294067	0.269116	AHI1/IFT172	2	1
GO:0070584	mitochondrion morphogenesis	2/256	21/18723	0.0329648	0.294067	0.269116	PANK2/OPA1	2	1
GO:0072311	glomerular epithelial cell differentiation	2/256	21/18723	0.0329648	0.294067	0.269116	PROM1/JAG1	2	1
GO:0008544	epidermis development	9/256	324/18723	0.0346947	0.307546	0.281451	WDPCP/IFT172/USH1C/ADAM9/CLRN1/USH2A/MYO7A/CDH3/JAG1	9	1
GO:0021904	dorsal/ventral neural tube patterning	2/256	22/18723	0.0359403	0.31364	0.287029	WDR19/MKS1	2	1
GO:0061326	renal tubule development	4/256	94/18723	0.0400658	0.339111	0.310339	TTC8/AHI1/PROM1/JAG1	4	1
GO:0001702	gastrulation with mouth forming second	2/256	24/18723	0.0421861	0.345606	0.316282	OTX2/LRP5	2	1
GO:0072010	glomerular epithelium development	2/256	24/18723	0.0421861	0.345606	0.316282	PROM1/JAG1	2	1
GO:0040014	regulation of multicellular organism growth	3/256	61/18723	0.0509391	0.38791	0.354997	AFG3L2/MKKS/BBS2	3	1
GO:0032607	interferon-alpha production	2/256	28/18723	0.0557682	0.412391	0.377401	TLR4/TLR3	2	1
GO:0032647	regulation of interferon-alpha production	2/256	28/18723	0.0557682	0.412391	0.377401	TLR4/TLR3	2	1
GO:0045671	negative regulation of osteoclast differentiation	2/256	28/18723	0.0557682	0.412391	0.377401	TLR4/TLR3	2	1
GO:0002062	chondrocyte differentiation	4/256	106/18723	0.0576493	0.420765	0.385064	GDF6/EFEMP1/COL11A1/COL2A1	4	1
GO:0021761	limbic system development	4/256	107/18723	0.0592741	0.427281	0.391027	MKKS/NEUROD1/BBS4/BBS2	4	1
GO:0021772	olfactory bulb development	2/256	29/18723	0.0593733	0.427281	0.391027	TTC8/RPGRIP1L	2	1
GO:0061311	cell surface receptor signaling pathway involved in heart development	2/256	30/18723	0.0630564	0.445197	0.407424	MKS1/JAG1	2	1
GO:0021988	olfactory lobe development	2/256	31/18723	0.0668148	0.463579	0.424245	TTC8/RPGRIP1L	2	1
GO:0048608	reproductive structure development	10/256	424/18723	0.0670635	0.464159	0.424776	WDR19/PLK4/MERTK/FZD4/MKKS/TLR3/RBP4/HTRA1/CTNNA1/C3	10	1
GO:0061458	reproductive system development	10/256	427/18723	0.0695774	0.477197	0.436709	WDR19/PLK4/MERTK/FZD4/MKKS/TLR3/RBP4/HTRA1/CTNNA1/C3	10	1
GO:0003205	cardiac chamber development	5/256	161/18723	0.07046	0.477197	0.436709	MKS1/NPHP3/RBP4/COL11A1/JAG1	5	1
GO:0003180	aortic valve morphogenesis	2/256	32/18723	0.0706456	0.477197	0.436709	RB1/JAG1	2	1
GO:0046660	female sex differentiation	4/256	114/18723	0.0713209	0.480604	0.439826	MERTK/FZD4/RBP4/CTNNA1	4	1
GO:0032722	positive regulation of chemokine production	3/256	71/18723	0.0733841	0.490974	0.449316	TRIM32/TLR4/TLR3	3	1
GO:0010259	multicellular organism aging	2/256	33/18723	0.0745463	0.491103	0.449434	CISD2/TREX1	2	1
GO:0048048	embryonic eye morphogenesis	2/256	33/18723	0.0745463	0.491103	0.449434	IFT172/EFEMP1	2	1
GO:0048705	skeletal system morphogenesis	6/256	220/18723	0.0821467	0.52125	0.477024	WDR19/FLVCR1/IFT140/LRP5/COL11A1/COL2A1	6	1
GO:0048638	regulation of developmental growth	8/256	330/18723	0.0843315	0.52895	0.48407	MIR204/SEMA4A/FLVCR1/RIMS1/AFG3L2/MKKS/RBP4/BBS2	8	1
GO:0003206	cardiac chamber morphogenesis	4/256	121/18723	0.084519	0.52895	0.48407	MKS1/RBP4/COL11A1/JAG1	4	1
GO:0007548	sex differentiation	7/256	276/18723	0.085518	0.531649	0.48654	WDR19/MERTK/FZD4/MKKS/TLR3/RBP4/CTNNA1	7	1
GO:0001580	detection of chemical stimulus involved in sensory perception of bitter taste	2/256	36/18723	0.0866416	0.53391	0.488609	GNAT2/GNAT1	2	1
GO:0048515	spermatid differentiation	5/256	172/18723	0.08761	0.536018	0.490538	PANK2/MKKS/NPHP1/BBS4/BBS2	5	1
GO:0021675	nerve development	3/256	77/18723	0.0886194	0.539006	0.493272	TMEM126A/AFG3L2/CNGB1	3	1
GO:0031016	pancreas development	3/256	77/18723	0.0886194	0.539006	0.493272	NPHP3/WFS1/NEUROD1	3	1
GO:0003176	aortic valve development	2/256	37/18723	0.0907961	0.546332	0.499977	RB1/JAG1	2	1
GO:0071695	anatomical structure maturation	6/256	229/18723	0.0950339	0.564578	0.516675	FLVCR1/RB1/OPA1/CNGB1/CDH3/C3	6	1
GO:0009791	post-embryonic development	3/256	80/18723	0.0966951	0.572028	0.523493	CRB1/MYO7A/EFEMP1	3	1
GO:0032728	positive regulation of interferon-beta production	2/256	39/18723	0.0992749	0.582206	0.532807	TLR4/TLR3	2	1
GO:0009953	dorsal/ventral pattern formation	3/256	84/18723	0.107907	0.610424	0.558631	WDR19/MKS1/IFT172	3	1
GO:0032735	positive regulation of interleukin-12 production	2/256	41/18723	0.107965	0.610424	0.558631	TLR4/TLR3	2	1
GO:0050913	sensory perception of bitter taste	2/256	41/18723	0.107965	0.610424	0.558631	GNAT2/GNAT1	2	1
GO:1905314	semi-lunar valve development	2/256	41/18723	0.107965	0.610424	0.558631	RB1/JAG1	2	1
GO:0007369	gastrulation	5/256	185/18723	0.110417	0.61667	0.564347	NPHP3/MKKS/OTX2/LRP5/COL11A1	5	1
GO:0050912	detection of chemical stimulus involved in sensory perception of taste	2/256	42/18723	0.112383	0.61667	0.564347	GNAT2/GNAT1	2	1
GO:0051216	cartilage development	5/256	190/18723	0.119887	0.61667	0.564347	GDF6/MKKS/EFEMP1/COL11A1/COL2A1	5	1
GO:0048806	genitalia development	2/256	44/18723	0.121357	0.61667	0.564347	MERTK/RBP4	2	1
GO:0045598	regulation of fat cell differentiation	4/256	139/18723	0.123381	0.61667	0.564347	BBS12/LRP5/GNB3/JAG1	4	1
GO:0021537	telencephalon development	6/256	248/18723	0.12555	0.61667	0.564347	TTC8/RPGRIP1L/MKKS/NEUROD1/BBS4/BBS2	6	1
GO:0042475	odontogenesis of dentin-containing tooth	3/256	90/18723	0.125611	0.61667	0.564347	CNNM4/HTRA1/CTNNA1	3	1
GO:0048546	digestive tract morphogenesis	2/256	45/18723	0.125908	0.61667	0.564347	BBS7/AHI1	2	1
GO:0001553	luteinization	1/256	10/18723	0.128646	0.61667	0.564347	FZD4	1	1
GO:0014041	regulation of neuron maturation	1/256	10/18723	0.128646	0.61667	0.564347	OPA1	1	1
GO:0021940	positive regulation of cerebellar granule cell precursor proliferation	1/256	10/18723	0.128646	0.61667	0.564347	ZNF423	1	1
GO:0040015	negative regulation of multicellular organism growth	1/256	10/18723	0.128646	0.61667	0.564347	BBS2	1	1
GO:0060272	embryonic skeletal joint morphogenesis	1/256	10/18723	0.128646	0.61667	0.564347	COL2A1	1	1
GO:0071600	otic vesicle morphogenesis	1/256	10/18723	0.128646	0.61667	0.564347	CEP290	1	1
GO:0072070	loop of Henle development	1/256	10/18723	0.128646	0.61667	0.564347	JAG1	1	1
GO:0072178	nephric duct morphogenesis	1/256	10/18723	0.128646	0.61667	0.564347	AHI1	1	1
GO:0090179	planar cell polarity pathway involved in neural tube closure	1/256	10/18723	0.128646	0.61667	0.564347	NPHP3	1	1
GO:1903867	extraembryonic membrane development	1/256	10/18723	0.128646	0.61667	0.564347	HTRA1	1	1
GO:0072080	nephron tubule development	3/256	91/18723	0.128658	0.61667	0.564347	AHI1/PROM1/JAG1	3	1
GO:0001974	blood vessel remodeling	2/256	46/18723	0.130499	0.61667	0.564347	CRB1/JAG1	2	1
GO:0048701	embryonic cranial skeleton morphogenesis	2/256	46/18723	0.130499	0.61667	0.564347	WDR19/IFT140	2	1
GO:0071827	plasma lipoprotein particle organization	2/256	46/18723	0.130499	0.61667	0.564347	PLA2G5/MTTP	2	1
GO:0061448	connective tissue development	6/256	252/18723	0.132521	0.61667	0.564347	GDF6/MKKS/LRP5/EFEMP1/COL11A1/COL2A1	6	1
GO:0035850	epithelial cell differentiation involved in kidney development	2/256	47/18723	0.135129	0.61667	0.564347	PROM1/JAG1	2	1
GO:0003263	cardioblast proliferation	1/256	11/18723	0.140566	0.61667	0.564347	MKS1	1	1
GO:0003264	regulation of cardioblast proliferation	1/256	11/18723	0.140566	0.61667	0.564347	MKS1	1	1
GO:0014820	tonic smooth muscle contraction	1/256	11/18723	0.140566	0.61667	0.564347	MKKS	1	1
GO:0060174	limb bud formation	1/256	11/18723	0.140566	0.61667	0.564347	COL2A1	1	1
GO:0061314	Notch signaling involved in heart development	1/256	11/18723	0.140566	0.61667	0.564347	JAG1	1	1
GO:0072017	distal tubule development	1/256	11/18723	0.140566	0.61667	0.564347	JAG1	1	1
GO:0090178	regulation of establishment of planar polarity involved in neural tube closure	1/256	11/18723	0.140566	0.61667	0.564347	NPHP3	1	1
GO:0032479	regulation of type I interferon production	3/256	95/18723	0.141104	0.61667	0.564347	TREX1/TLR4/TLR3	3	1
GO:0032606	type I interferon production	3/256	95/18723	0.141104	0.61667	0.564347	TREX1/TLR4/TLR3	3	1
GO:0002718	regulation of cytokine production involved in immune response	3/256	96/18723	0.144276	0.61667	0.564347	TLR4/TLR3/HK1	3	1
GO:0002762	negative regulation of myeloid leukocyte differentiation	2/256	49/18723	0.144494	0.61667	0.564347	TLR4/TLR3	2	1
GO:0060541	respiratory system development	5/256	203/18723	0.146199	0.61667	0.564347	LAMA1/WDPCP/NPHP3/RPGRIP1L/RBP4	5	1
GO:0007632	visual behavior	2/256	50/18723	0.149227	0.61667	0.564347	NPHP4/NPHP1	2	1
GO:0061008	hepaticobiliary system development	4/256	150/18723	0.150252	0.61667	0.564347	MKS1/NPHP3/RPGRIP1L/ACO2	4	1
GO:0002367	cytokine production involved in immune response	3/256	98/18723	0.150692	0.61667	0.564347	TLR4/TLR3/HK1	3	1
GO:0032642	regulation of chemokine production	3/256	98/18723	0.150692	0.61667	0.564347	TRIM32/TLR4/TLR3	3	1
GO:0021670	lateral ventricle development	1/256	12/18723	0.152324	0.61667	0.564347	RPGRIP1L	1	1
GO:0021936	regulation of cerebellar granule cell precursor proliferation	1/256	12/18723	0.152324	0.61667	0.564347	ZNF423	1	1
GO:0035112	genitalia morphogenesis	1/256	12/18723	0.152324	0.61667	0.564347	RBP4	1	1
GO:0045602	negative regulation of endothelial cell differentiation	1/256	12/18723	0.152324	0.61667	0.564347	JAG1	1	1
GO:0061307	cardiac neural crest cell differentiation involved in heart development	1/256	12/18723	0.152324	0.61667	0.564347	JAG1	1	1
GO:0061308	cardiac neural crest cell development involved in heart development	1/256	12/18723	0.152324	0.61667	0.564347	JAG1	1	1
GO:0072015	glomerular visceral epithelial cell development	1/256	12/18723	0.152324	0.61667	0.564347	JAG1	1	1
GO:0072182	regulation of nephron tubule epithelial cell differentiation	1/256	12/18723	0.152324	0.61667	0.564347	PROM1	1	1
GO:0090177	establishment of planar polarity involved in neural tube closure	1/256	12/18723	0.152324	0.61667	0.564347	NPHP3	1	1
GO:2000727	positive regulation of cardiac muscle cell differentiation	1/256	12/18723	0.152324	0.61667	0.564347	MIR204	1	1
GO:0021549	cerebellum development	3/256	99/18723	0.153933	0.61667	0.564347	RPGRIP1L/FZD4/NEUROD1	3	1
GO:0032602	chemokine production	3/256	99/18723	0.153933	0.61667	0.564347	TRIM32/TLR4/TLR3	3	1
GO:0060043	regulation of cardiac muscle cell proliferation	2/256	51/18723	0.153991	0.61667	0.564347	MIR204/RBP4	2	1
GO:0021545	cranial nerve development	2/256	52/18723	0.158784	0.61667	0.564347	TMEM126A/CNGB1	2	1
GO:0060071	Wnt signaling pathway, planar cell polarity pathway	2/256	52/18723	0.158784	0.61667	0.564347	MKS1/NPHP3	2	1
GO:0032677	regulation of interleukin-8 production	3/256	102/18723	0.163787	0.61667	0.564347	MIR204/TLR4/TLR3	3	1
GO:0010635	regulation of mitochondrial fusion	1/256	13/18723	0.163922	0.61667	0.564347	OPA1	1	1
GO:0016322	neuron remodeling	1/256	13/18723	0.163922	0.61667	0.564347	C3	1	1
GO:0021554	optic nerve development	1/256	13/18723	0.163922	0.61667	0.564347	TMEM126A	1	1
GO:0048820	hair follicle maturation	1/256	13/18723	0.163922	0.61667	0.564347	CDH3	1	1
GO:0060347	heart trabecula formation	1/256	13/18723	0.163922	0.61667	0.564347	RBP4	1	1
GO:0060707	trophoblast giant cell differentiation	1/256	13/18723	0.163922	0.61667	0.564347	PLK4	1	1
GO:0072310	glomerular epithelial cell development	1/256	13/18723	0.163922	0.61667	0.564347	JAG1	1	1
GO:0003279	cardiac septum development	3/256	103/18723	0.167113	0.619945	0.567345	MKS1/NPHP3/JAG1	3	1
GO:0032637	interleukin-8 production	3/256	103/18723	0.167113	0.619945	0.567345	MIR204/TLR4/TLR3	3	1
GO:0032330	regulation of chondrocyte differentiation	2/256	54/18723	0.16845	0.619945	0.567345	GDF6/EFEMP1	2	1
GO:0022600	digestive system process	3/256	104/18723	0.170459	0.619945	0.567345	TLR4/RBP4/NEUROD1	3	1
GO:0003179	heart valve morphogenesis	2/256	55/18723	0.173321	0.619945	0.567345	RB1/JAG1	2	1
GO:0022038	corpus callosum development	1/256	14/18723	0.175362	0.619945	0.567345	RPGRIP1L	1	1
GO:0043249	erythrocyte maturation	1/256	14/18723	0.175362	0.619945	0.567345	FLVCR1	1	1
GO:0072160	nephron tubule epithelial cell differentiation	1/256	14/18723	0.175362	0.619945	0.567345	PROM1	1	1
GO:0072176	nephric duct development	1/256	14/18723	0.175362	0.619945	0.567345	AHI1	1	1
GO:0072498	embryonic skeletal joint development	1/256	14/18723	0.175362	0.619945	0.567345	COL2A1	1	1
GO:0046620	regulation of organ growth	3/256	106/18723	0.177208	0.619945	0.567345	MIR204/FLVCR1/RBP4	3	1
GO:0032608	interferon-beta production	2/256	56/18723	0.178214	0.619945	0.567345	TLR4/TLR3	2	1
GO:0032648	regulation of interferon-beta production	2/256	56/18723	0.178214	0.619945	0.567345	TLR4/TLR3	2	1
GO:0045599	negative regulation of fat cell differentiation	2/256	56/18723	0.178214	0.619945	0.567345	BBS12/JAG1	2	1
GO:0090175	regulation of establishment of planar polarity	2/256	56/18723	0.178214	0.619945	0.567345	MKS1/NPHP3	2	1
GO:0002011	morphogenesis of an epithelial sheet	2/256	57/18723	0.183128	0.619945	0.567345	LAMA1/JAG1	2	1
GO:0051155	positive regulation of striated muscle cell differentiation	2/256	57/18723	0.183128	0.619945	0.567345	MIR204/TRIM32	2	1
GO:0061005	cell differentiation involved in kidney development	2/256	57/18723	0.183128	0.619945	0.567345	PROM1/JAG1	2	1
GO:0022037	metencephalon development	3/256	108/18723	0.184029	0.619945	0.567345	RPGRIP1L/FZD4/NEUROD1	3	1
GO:0034446	substrate adhesion-dependent cell spreading	3/256	108/18723	0.184029	0.619945	0.567345	MERTK/FZD4/USH2A	3	1
GO:0021700	developmental maturation	6/256	280/18723	0.186115	0.619945	0.567345	FLVCR1/RB1/OPA1/CNGB1/CDH3/C3	6	1
GO:0008406	gonad development	5/256	221/18723	0.186252	0.619945	0.567345	WDR19/FZD4/MKKS/TLR3/CTNNA1	5	1
GO:0021542	dentate gyrus development	1/256	15/18723	0.186645	0.619945	0.567345	NEUROD1	1	1
GO:0042074	cell migration involved in gastrulation	1/256	15/18723	0.186645	0.619945	0.567345	LRP5	1	1
GO:0042249	establishment of planar polarity of embryonic epithelium	1/256	15/18723	0.186645	0.619945	0.567345	NPHP3	1	1
GO:0043584	nose development	1/256	15/18723	0.186645	0.619945	0.567345	RPGRIP1L	1	1
GO:0150011	regulation of neuron projection arborization	1/256	15/18723	0.186645	0.619945	0.567345	FZD4	1	1
GO:1904889	regulation of excitatory synapse assembly	1/256	15/18723	0.186645	0.619945	0.567345	SEMA4A	1	1
GO:0072009	nephron epithelium development	3/256	109/18723	0.187466	0.620982	0.568293	AHI1/PROM1/JAG1	3	1
GO:0032481	positive regulation of type I interferon production	2/256	58/18723	0.188062	0.620982	0.568293	TLR4/TLR3	2	1
GO:0007286	spermatid development	4/256	165/18723	0.190067	0.623694	0.570775	PANK2/MKKS/BBS4/BBS2	4	1
GO:0032611	interleukin-1 beta production	3/256	110/18723	0.19092	0.623694	0.570775	MIR204/TLR4/HK1	3	1
GO:0032651	regulation of interleukin-1 beta production	3/256	110/18723	0.19092	0.623694	0.570775	MIR204/TLR4/HK1	3	1
GO:0014819	regulation of skeletal muscle contraction	1/256	16/18723	0.197775	0.623694	0.570775	DMD	1	1
GO:0045651	positive regulation of macrophage differentiation	1/256	16/18723	0.197775	0.623694	0.570775	RB1	1	1
GO:0072148	epithelial cell fate commitment	1/256	16/18723	0.197775	0.623694	0.570775	NEUROD1	1	1
GO:1904862	inhibitory synapse assembly	1/256	16/18723	0.197775	0.623694	0.570775	SEMA4A	1	1
GO:0048640	negative regulation of developmental growth	3/256	112/18723	0.197874	0.623694	0.570775	SEMA4A/RBP4/BBS2	3	1
GO:0060038	cardiac muscle cell proliferation	2/256	60/18723	0.197984	0.623694	0.570775	MIR204/RBP4	2	1
GO:0045137	development of primary sexual characteristics	5/256	227/18723	0.200417	0.629397	0.575994	WDR19/FZD4/MKKS/TLR3/CTNNA1	5	1
GO:0021543	pallium development	4/256	169/18723	0.20121	0.629397	0.575994	MKKS/NEUROD1/BBS4/BBS2	4	1
GO:0021987	cerebral cortex development	3/256	114/18723	0.20489	0.629397	0.575994	MKKS/BBS4/BBS2	3	1
GO:0048469	cell maturation	4/256	171/18723	0.206854	0.629397	0.575994	FLVCR1/RB1/OPA1/C3	4	1
GO:0032615	interleukin-12 production	2/256	62/18723	0.207967	0.629397	0.575994	TLR4/TLR3	2	1
GO:0032655	regulation of interleukin-12 production	2/256	62/18723	0.207967	0.629397	0.575994	TLR4/TLR3	2	1
GO:0032731	positive regulation of interleukin-1 beta production	2/256	62/18723	0.207967	0.629397	0.575994	TLR4/HK1	2	1
GO:0032757	positive regulation of interleukin-8 production	2/256	62/18723	0.207967	0.629397	0.575994	TLR4/TLR3	2	1
GO:0032835	glomerulus development	2/256	62/18723	0.207967	0.629397	0.575994	PROM1/JAG1	2	1
GO:0003184	pulmonary valve morphogenesis	1/256	17/18723	0.208754	0.629397	0.575994	JAG1	1	1
GO:0008340	determination of adult lifespan	1/256	17/18723	0.208754	0.629397	0.575994	TREX1	1	1
GO:0010470	regulation of gastrulation	1/256	17/18723	0.208754	0.629397	0.575994	OTX2	1	1
GO:0021924	cell proliferation in external granule layer	1/256	17/18723	0.208754	0.629397	0.575994	ZNF423	1	1
GO:0021930	cerebellar granule cell precursor proliferation	1/256	17/18723	0.208754	0.629397	0.575994	ZNF423	1	1
GO:0030903	notochord development	1/256	17/18723	0.208754	0.629397	0.575994	COL2A1	1	1
GO:0051797	regulation of hair follicle development	1/256	17/18723	0.208754	0.629397	0.575994	CDH3	1	1
GO:0060033	anatomical structure regression	1/256	17/18723	0.208754	0.629397	0.575994	LRP5	1	1
GO:2000696	regulation of epithelial cell differentiation involved in kidney development	1/256	17/18723	0.208754	0.629397	0.575994	PROM1	1	1
GO:0030858	positive regulation of epithelial cell differentiation	2/256	64/18723	0.218002	0.63685	0.582815	AHI1/PROM1	2	1
GO:0045670	regulation of osteoclast differentiation	2/256	64/18723	0.218002	0.63685	0.582815	TLR4/TLR3	2	1
GO:0048771	tissue remodeling	4/256	175/18723	0.218276	0.63685	0.582815	CRB1/SPP2/LRP5/JAG1	4	1
GO:0002076	osteoblast development	1/256	18/18723	0.219582	0.63685	0.582815	LRP5	1	1
GO:0021534	cell proliferation in hindbrain	1/256	18/18723	0.219582	0.63685	0.582815	ZNF423	1	1
GO:0072189	ureter development	1/256	18/18723	0.219582	0.63685	0.582815	NPHP3	1	1
GO:1900006	positive regulation of dendrite development	1/256	18/18723	0.219582	0.63685	0.582815	OPA1	1	1
GO:2000136	regulation of cell proliferation involved in heart morphogenesis	1/256	18/18723	0.219582	0.63685	0.582815	MKS1	1	1
GO:0003170	heart valve development	2/256	65/18723	0.223035	0.63685	0.582815	RB1/JAG1	2	1
GO:0002761	regulation of myeloid leukocyte differentiation	3/256	120/18723	0.226259	0.63685	0.582815	TLR4/TLR3/RB1	3	1
GO:0032715	negative regulation of interleukin-6 production	2/256	66/18723	0.228077	0.63685	0.582815	MIR204/TLR4	2	1
GO:0050909	sensory perception of taste	2/256	66/18723	0.228077	0.63685	0.582815	GNAT2/GNAT1	2	1
GO:0010744	positive regulation of macrophage derived foam cell differentiation	1/256	19/18723	0.230263	0.63685	0.582815	PLA2G5	1	1
GO:0050961	detection of temperature stimulus involved in sensory perception	1/256	19/18723	0.230263	0.63685	0.582815	RHO	1	1
GO:0051546	keratinocyte migration	1/256	19/18723	0.230263	0.63685	0.582815	ADAM9	1	1
GO:0060039	pericardium development	1/256	19/18723	0.230263	0.63685	0.582815	RPGRIP1L	1	1
GO:0060065	uterus development	1/256	19/18723	0.230263	0.63685	0.582815	RBP4	1	1
GO:0061323	cell proliferation involved in heart morphogenesis	1/256	19/18723	0.230263	0.63685	0.582815	MKS1	1	1
GO:0032640	tumor necrosis factor production	4/256	181/18723	0.235717	0.641368	0.58695	MIR204/TREX1/TLR4/TLR3	4	1
GO:0032680	regulation of tumor necrosis factor production	4/256	181/18723	0.235717	0.641368	0.58695	MIR204/TREX1/TLR4/TLR3	4	1
GO:0060411	cardiac septum morphogenesis	2/256	68/18723	0.238184	0.641368	0.58695	MKS1/JAG1	2	1
GO:1904888	cranial skeletal system development	2/256	68/18723	0.238184	0.641368	0.58695	WDR19/IFT140	2	1
GO:0003215	cardiac right ventricle morphogenesis	1/256	20/18723	0.240798	0.641368	0.58695	JAG1	1	1
GO:0032332	positive regulation of chondrocyte differentiation	1/256	20/18723	0.240798	0.641368	0.58695	GDF6	1	1
GO:0043586	tongue development	1/256	20/18723	0.240798	0.641368	0.58695	WDPCP	1	1
GO:0045063	T-helper 1 cell differentiation	1/256	20/18723	0.240798	0.641368	0.58695	SEMA4A	1	1
GO:0060044	negative regulation of cardiac muscle cell proliferation	1/256	20/18723	0.240798	0.641368	0.58695	RBP4	1	1
GO:0061003	positive regulation of dendritic spine morphogenesis	1/256	20/18723	0.240798	0.641368	0.58695	OPA1	1	1
GO:0070166	enamel mineralization	1/256	20/18723	0.240798	0.641368	0.58695	CNNM4	1	1
GO:0072567	chemokine (C-X-C motif) ligand 2 production	1/256	20/18723	0.240798	0.641368	0.58695	TLR4	1	1
GO:0097150	neuronal stem cell population maintenance	1/256	20/18723	0.240798	0.641368	0.58695	JAG1	1	1
GO:2000341	regulation of chemokine (C-X-C motif) ligand 2 production	1/256	20/18723	0.240798	0.641368	0.58695	TLR4	1	1
GO:0045669	positive regulation of osteoblast differentiation	2/256	69/18723	0.243247	0.645442	0.590678	LRP5/JAG1	2	1
GO:2000027	regulation of animal organ morphogenesis	3/256	125/18723	0.244379	0.646616	0.591752	MKS1/AHI1/NPHP3	3	1
GO:0022604	regulation of cell morphogenesis	6/256	309/18723	0.248972	0.647563	0.592619	SEMA4A/WDPCP/ARHGEF18/RIMS1/FZD4/OPA1	6	1
GO:0071706	tumor necrosis factor superfamily cytokine production	4/256	186/18723	0.250497	0.647563	0.592619	MIR204/TREX1/TLR4/TLR3	4	1
GO:1903555	regulation of tumor necrosis factor superfamily cytokine production	4/256	186/18723	0.250497	0.647563	0.592619	MIR204/TREX1/TLR4/TLR3	4	1
GO:0003091	renal water homeostasis	1/256	21/18723	0.25119	0.647563	0.592619	WFS1	1	1
GO:0003177	pulmonary valve development	1/256	21/18723	0.25119	0.647563	0.592619	JAG1	1	1
GO:0060445	branching involved in salivary gland morphogenesis	1/256	21/18723	0.25119	0.647563	0.592619	LAMA1	1	1
GO:1903429	regulation of cell maturation	1/256	21/18723	0.25119	0.647563	0.592619	OPA1	1	1
GO:1905209	positive regulation of cardiocyte differentiation	1/256	21/18723	0.25119	0.647563	0.592619	MIR204	1	1
GO:0003208	cardiac ventricle morphogenesis	2/256	71/18723	0.253384	0.652621	0.597248	COL11A1/JAG1	2	1
GO:0032612	interleukin-1 production	3/256	128/18723	0.255362	0.655312	0.599711	MIR204/TLR4/HK1	3	1
GO:0032652	regulation of interleukin-1 production	3/256	128/18723	0.255362	0.655312	0.599711	MIR204/TLR4/HK1	3	1
GO:0032729	positive regulation of interferon-gamma production	2/256	72/18723	0.258457	0.656521	0.600817	TLR4/TLR3	2	1
GO:0055021	regulation of cardiac muscle tissue growth	2/256	72/18723	0.258457	0.656521	0.600817	MIR204/RBP4	2	1
GO:0002320	lymphoid progenitor cell differentiation	1/256	22/18723	0.26144	0.656521	0.600817	TREX1	1	1
GO:0060343	trabecula formation	1/256	22/18723	0.26144	0.656521	0.600817	RBP4	1	1
GO:0060444	branching involved in mammary gland duct morphogenesis	1/256	22/18723	0.26144	0.656521	0.600817	LRP5	1	1
GO:2000725	regulation of cardiac muscle cell differentiation	1/256	22/18723	0.26144	0.656521	0.600817	MIR204	1	1
GO:0030534	adult behavior	3/256	130/18723	0.262722	0.657658	0.601857	ABHD12/BBS4/BBS2	3	1
GO:0042476	odontogenesis	3/256	130/18723	0.262722	0.657658	0.601857	CNNM4/HTRA1/CTNNA1	3	1
GO:0030900	forebrain development	7/256	379/18723	0.262736	0.657658	0.601857	TTC8/RPGRIP1L/MKKS/OTX2/NEUROD1/BBS4/BBS2	7	1
GO:0032732	positive regulation of interleukin-1 production	2/256	73/18723	0.263531	0.657658	0.601857	TLR4/HK1	2	1
GO:0061035	regulation of cartilage development	2/256	73/18723	0.263531	0.657658	0.601857	GDF6/EFEMP1	2	1
GO:0003283	atrial septum development	1/256	23/18723	0.27155	0.665843	0.609348	NPHP3	1	1
GO:0040019	positive regulation of embryonic development	1/256	23/18723	0.27155	0.665843	0.609348	OTX2	1	1
GO:0060143	positive regulation of syncytium formation by plasma membrane fusion	1/256	23/18723	0.27155	0.665843	0.609348	ADAM9	1	1
GO:2000737	negative regulation of stem cell differentiation	1/256	23/18723	0.27155	0.665843	0.609348	JAG1	1	1
GO:0032720	negative regulation of tumor necrosis factor production	2/256	76/18723	0.278752	0.674982	0.617711	MIR204/TLR4	2	1
GO:0045664	regulation of neuron differentiation	4/256	196/18723	0.280602	0.674982	0.617711	TRIM32/OPA1/NEUROD1/JAG1	4	1
GO:0001779	natural killer cell differentiation	1/256	24/18723	0.281523	0.674982	0.617711	MERTK	1	1
GO:0045649	regulation of macrophage differentiation	1/256	24/18723	0.281523	0.674982	0.617711	RB1	1	1
GO:0060561	apoptotic process involved in morphogenesis	1/256	24/18723	0.281523	0.674982	0.617711	LRP5	1	1
GO:1903861	positive regulation of dendrite extension	1/256	24/18723	0.281523	0.674982	0.617711	RIMS1	1	1
GO:0072073	kidney epithelium development	3/256	136/18723	0.284948	0.675511	0.618195	AHI1/PROM1/JAG1	3	1
GO:0007586	digestion	3/256	137/18723	0.288669	0.675511	0.618195	TLR4/RBP4/NEUROD1	3	1
GO:1903556	negative regulation of tumor necrosis factor superfamily cytokine production	2/256	78/18723	0.28889	0.675511	0.618195	MIR204/TLR4	2	1
GO:0007288	sperm axoneme assembly	1/256	25/18723	0.291359	0.675511	0.618195	BBS2	1	1
GO:0032331	negative regulation of chondrocyte differentiation	1/256	25/18723	0.291359	0.675511	0.618195	EFEMP1	1	1
GO:0048596	embryonic camera-type eye morphogenesis	1/256	25/18723	0.291359	0.675511	0.618195	IFT172	1	1
GO:0050951	sensory perception of temperature stimulus	1/256	25/18723	0.291359	0.675511	0.618195	RHO	1	1
GO:0060706	cell differentiation involved in embryonic placenta development	1/256	25/18723	0.291359	0.675511	0.618195	PLK4	1	1
GO:0061436	establishment of skin barrier	1/256	25/18723	0.291359	0.675511	0.618195	ELOVL1	1	1
GO:0060420	regulation of heart growth	2/256	79/18723	0.293952	0.679281	0.621646	MIR204/RBP4	2	1
GO:0030216	keratinocyte differentiation	3/256	139/18723	0.296122	0.680338	0.622613	ADAM9/CDH3/JAG1	3	1
GO:0014829	vascular associated smooth muscle contraction	1/256	26/18723	0.301061	0.680338	0.622613	MKKS	1	1
GO:0042634	regulation of hair cycle	1/256	26/18723	0.301061	0.680338	0.622613	CDH3	1	1
GO:0048843	negative regulation of axon extension involved in axon guidance	1/256	26/18723	0.301061	0.680338	0.622613	SEMA4A	1	1
GO:0097186	amelogenesis	1/256	26/18723	0.301061	0.680338	0.622613	CNNM4	1	1
GO:1904861	excitatory synapse assembly	1/256	26/18723	0.301061	0.680338	0.622613	SEMA4A	1	1
GO:0014032	neural crest cell development	2/256	81/18723	0.304062	0.680338	0.622613	SEMA4A/JAG1	2	1
GO:0051149	positive regulation of muscle cell differentiation	2/256	81/18723	0.304062	0.680338	0.622613	MIR204/TRIM32	2	1
GO:0072006	nephron development	3/256	142/18723	0.307323	0.680338	0.622613	AHI1/PROM1/JAG1	3	1
GO:0061564	axon development	8/256	467/18723	0.308761	0.680338	0.622613	LAMA1/TTC8/SLC25A46/SEMA4A/TRIM32/AFG3L2/OTX2/CTNNA1	8	1
GO:0001958	endochondral ossification	1/256	27/18723	0.310631	0.680338	0.622613	COL2A1	1	1
GO:0007628	adult walking behavior	1/256	27/18723	0.310631	0.680338	0.622613	ABHD12	1	1
GO:0034505	tooth mineralization	1/256	27/18723	0.310631	0.680338	0.622613	CNNM4	1	1
GO:0035116	embryonic hindlimb morphogenesis	1/256	27/18723	0.310631	0.680338	0.622613	RPGRIP1L	1	1
GO:0036075	replacement ossification	1/256	27/18723	0.310631	0.680338	0.622613	COL2A1	1	1
GO:0060142	regulation of syncytium formation by plasma membrane fusion	1/256	27/18723	0.310631	0.680338	0.622613	ADAM9	1	1
GO:1903859	regulation of dendrite extension	1/256	27/18723	0.310631	0.680338	0.622613	RIMS1	1	1
GO:0045445	myoblast differentiation	2/256	84/18723	0.319176	0.691845	0.633144	RB1/JAG1	2	1
GO:0061082	myeloid leukocyte cytokine production	1/256	28/18723	0.320071	0.691845	0.633144	TLR4	1	1
GO:0045637	regulation of myeloid cell differentiation	4/256	210/18723	0.323583	0.697827	0.638618	TLR4/TLR3/RB1/JAG1	4	1
GO:0001503	ossification	7/256	408/18723	0.325117	0.699064	0.63975	ADGRV1/SNRNP200/LRP5/VCAN/COL11A1/COL2A1/JAG1	7	1
GO:0001889	liver development	3/256	147/18723	0.326021	0.699064	0.63975	NPHP3/RPGRIP1L/ACO2	3	1
GO:0014031	mesenchymal cell development	2/256	86/18723	0.32921	0.699064	0.63975	SEMA4A/JAG1	2	1
GO:0048864	stem cell development	2/256	86/18723	0.32921	0.699064	0.63975	SEMA4A/JAG1	2	1
GO:0021522	spinal cord motor neuron differentiation	1/256	29/18723	0.329381	0.699064	0.63975	IFT172	1	1
GO:0021591	ventricular system development	1/256	29/18723	0.329381	0.699064	0.63975	RPGRIP1L	1	1
GO:0040018	positive regulation of multicellular organism growth	1/256	29/18723	0.329381	0.699064	0.63975	MKKS	1	1
GO:0060441	epithelial tube branching involved in lung morphogenesis	1/256	29/18723	0.329381	0.699064	0.63975	LAMA1	1	1
GO:0060351	cartilage development involved in endochondral bone morphogenesis	1/256	30/18723	0.338565	0.705239	0.645401	COL2A1	1	1
GO:0060603	mammary gland duct morphogenesis	1/256	30/18723	0.338565	0.705239	0.645401	LRP5	1	1
GO:0061384	heart trabecula morphogenesis	1/256	30/18723	0.338565	0.705239	0.645401	RBP4	1	1
GO:0140058	neuron projection arborization	1/256	30/18723	0.338565	0.705239	0.645401	FZD4	1	1
GO:0048754	branching morphogenesis of an epithelial tube	3/256	151/18723	0.340982	0.705286	0.645444	LAMA1/MKS1/LRP5	3	1
GO:0002063	chondrocyte development	1/256	31/18723	0.347623	0.705286	0.645444	COL11A1	1	1
GO:0035115	embryonic forelimb morphogenesis	1/256	31/18723	0.347623	0.705286	0.645444	RPGRIP1L	1	1
GO:0055022	negative regulation of cardiac muscle tissue growth	1/256	31/18723	0.347623	0.705286	0.645444	RBP4	1	1
GO:0060045	positive regulation of cardiac muscle cell proliferation	1/256	31/18723	0.347623	0.705286	0.645444	MIR204	1	1
GO:0061117	negative regulation of heart growth	1/256	31/18723	0.347623	0.705286	0.645444	RBP4	1	1
GO:0045638	negative regulation of myeloid cell differentiation	2/256	90/18723	0.34915	0.706344	0.646412	TLR4/TLR3	2	1
GO:0046849	bone remodeling	2/256	90/18723	0.34915	0.706344	0.646412	SPP2/LRP5	2	1
GO:0008360	regulation of cell shape	3/256	154/18723	0.352188	0.706578	0.646627	SEMA4A/WDPCP/ARHGEF18	3	1
GO:0030856	regulation of epithelial cell differentiation	3/256	154/18723	0.352188	0.706578	0.646627	AHI1/PROM1/JAG1	3	1
GO:0014033	neural crest cell differentiation	2/256	91/18723	0.354105	0.706578	0.646627	SEMA4A/JAG1	2	1
GO:0002064	epithelial cell development	4/256	220/18723	0.354574	0.706578	0.646627	WDPCP/CLRN1/MYO7A/JAG1	4	1
GO:0007435	salivary gland morphogenesis	1/256	32/18723	0.356558	0.706578	0.646627	LAMA1	1	1
GO:0010743	regulation of macrophage derived foam cell differentiation	1/256	32/18723	0.356558	0.706578	0.646627	PLA2G5	1	1
GO:0035883	enteroendocrine cell differentiation	1/256	32/18723	0.356558	0.706578	0.646627	NEUROD1	1	1
GO:0048841	regulation of axon extension involved in axon guidance	1/256	32/18723	0.356558	0.706578	0.646627	SEMA4A	1	1
GO:0060317	cardiac epithelial to mesenchymal transition	1/256	32/18723	0.356558	0.706578	0.646627	JAG1	1	1
GO:0060323	head morphogenesis	1/256	32/18723	0.356558	0.706578	0.646627	FLVCR1	1	1
GO:0060914	heart formation	1/256	32/18723	0.356558	0.706578	0.646627	MKS1	1	1
GO:0061036	positive regulation of cartilage development	1/256	32/18723	0.356558	0.706578	0.646627	GDF6	1	1
GO:0061037	negative regulation of cartilage development	1/256	32/18723	0.356558	0.706578	0.646627	EFEMP1	1	1
GO:0032755	positive regulation of interleukin-6 production	2/256	93/18723	0.363974	0.711005	0.650678	TLR4/TLR3	2	1
GO:0060349	bone morphogenesis	2/256	93/18723	0.363974	0.711005	0.650678	LRP5/COL2A1	2	1
GO:0060993	kidney morphogenesis	2/256	93/18723	0.363974	0.711005	0.650678	AHI1/NPHP3	2	1
GO:1902692	regulation of neuroblast proliferation	1/256	33/18723	0.365371	0.711005	0.650678	CTNNA1	1	1
GO:0030316	osteoclast differentiation	2/256	94/18723	0.368888	0.715533	0.654822	TLR4/TLR3	2	1
GO:0008585	female gonad development	2/256	95/18723	0.373786	0.715533	0.654822	FZD4/CTNNA1	2	1
GO:0045666	positive regulation of neuron differentiation	2/256	95/18723	0.373786	0.715533	0.654822	TRIM32/NEUROD1	2	1
GO:0007431	salivary gland development	1/256	34/18723	0.374063	0.715533	0.654822	LAMA1	1	1
GO:0035137	hindlimb morphogenesis	1/256	34/18723	0.374063	0.715533	0.654822	RPGRIP1L	1	1
GO:0035909	aorta morphogenesis	1/256	34/18723	0.374063	0.715533	0.654822	JAG1	1	1
GO:0048536	spleen development	1/256	34/18723	0.374063	0.715533	0.654822	FLVCR1	1	1
GO:0007411	axon guidance	4/256	227/18723	0.376283	0.717285	0.656426	LAMA1/TTC8/SEMA4A/OTX2	4	1
GO:0055017	cardiac muscle tissue growth	2/256	96/18723	0.378669	0.717285	0.656426	MIR204/RBP4	2	1
GO:0097485	neuron projection guidance	4/256	228/18723	0.379381	0.717285	0.656426	LAMA1/TTC8/SEMA4A/OTX2	4	1
GO:0001649	osteoblast differentiation	4/256	229/18723	0.382477	0.717285	0.656426	SNRNP200/LRP5/VCAN/JAG1	4	1
GO:0048821	erythrocyte development	1/256	35/18723	0.382637	0.717285	0.656426	FLVCR1	1	1
GO:1905207	regulation of cardiocyte differentiation	1/256	35/18723	0.382637	0.717285	0.656426	MIR204	1	1
GO:0001701	in utero embryonic development	6/256	367/18723	0.387219	0.721063	0.659883	WDR19/FLVCR1/RPGRIP1L/PLK4/MFN2/NEK2	6	1
GO:0003230	cardiac atrium development	1/256	36/18723	0.391094	0.722535	0.661229	NPHP3	1	1
GO:0032635	interleukin-6 production	3/256	165/18723	0.393029	0.723137	0.661781	MIR204/TLR4/TLR3	3	1
GO:0032675	regulation of interleukin-6 production	3/256	165/18723	0.393029	0.723137	0.661781	MIR204/TLR4/TLR3	3	1
GO:0010717	regulation of epithelial to mesenchymal transition	2/256	99/18723	0.393222	0.723137	0.661781	ADIPOR1/JAG1	2	1
GO:0051153	regulation of striated muscle cell differentiation	2/256	99/18723	0.393222	0.723137	0.661781	MIR204/TRIM32	2	1
GO:0046545	development of primary female sexual characteristics	2/256	100/18723	0.398039	0.724139	0.662698	FZD4/CTNNA1	2	1
GO:0031646	positive regulation of nervous system process	1/256	37/18723	0.399436	0.724139	0.662698	RIMS1	1	1
GO:0043403	skeletal muscle tissue regeneration	1/256	37/18723	0.399436	0.724139	0.662698	EYS	1	1
GO:0048846	axon extension involved in axon guidance	1/256	37/18723	0.399436	0.724139	0.662698	SEMA4A	1	1
GO:0050775	positive regulation of dendrite morphogenesis	1/256	37/18723	0.399436	0.724139	0.662698	OPA1	1	1
GO:0071542	dopaminergic neuron differentiation	1/256	37/18723	0.399436	0.724139	0.662698	OTX2	1	1
GO:0097484	dendrite extension	1/256	37/18723	0.399436	0.724139	0.662698	RIMS1	1	1
GO:1902284	neuron projection extension involved in neuron projection guidance	1/256	37/18723	0.399436	0.724139	0.662698	SEMA4A	1	1
GO:1902106	negative regulation of leukocyte differentiation	2/256	102/18723	0.407619	0.730571	0.668584	TLR4/TLR3	2	1
GO:0001825	blastocyst formation	1/256	38/18723	0.407664	0.730571	0.668584	MFN2	1	1
GO:0010719	negative regulation of epithelial to mesenchymal transition	1/256	38/18723	0.407664	0.730571	0.668584	ADIPOR1	1	1
GO:0010742	macrophage derived foam cell differentiation	1/256	38/18723	0.407664	0.730571	0.668584	PLA2G5	1	1
GO:0035136	forelimb morphogenesis	1/256	38/18723	0.407664	0.730571	0.668584	RPGRIP1L	1	1
GO:0090077	foam cell differentiation	1/256	38/18723	0.407664	0.730571	0.668584	PLA2G5	1	1
GO:0097242	amyloid-beta clearance	1/256	38/18723	0.407664	0.730571	0.668584	C3	1	1
GO:0032760	positive regulation of tumor necrosis factor production	2/256	103/18723	0.412381	0.736676	0.674171	TLR4/TLR3	2	1
GO:0045639	positive regulation of myeloid cell differentiation	2/256	103/18723	0.412381	0.736676	0.674171	RB1/JAG1	2	1
GO:0050773	regulation of dendrite development	2/256	103/18723	0.412381	0.736676	0.674171	RTN4IP1/OPA1	2	1
GO:0046621	negative regulation of organ growth	1/256	39/18723	0.415779	0.737416	0.674848	RBP4	1	1
GO:1902742	apoptotic process involved in development	1/256	39/18723	0.415779	0.737416	0.674848	LRP5	1	1
GO:0060419	heart growth	2/256	104/18723	0.417125	0.737647	0.675059	MIR204/RBP4	2	1
GO:0030501	positive regulation of bone mineralization	1/256	40/18723	0.423784	0.741029	0.678154	ADGRV1	1	1
GO:0016358	dendrite development	4/256	243/18723	0.425571	0.743097	0.680047	RTN4IP1/TULP1/OPA1/BBS4	4	1
GO:0048639	positive regulation of developmental growth	3/256	174/18723	0.425956	0.743097	0.680047	MIR204/RIMS1/MKKS	3	1
GO:0001824	blastocyst development	2/256	106/18723	0.426554	0.743097	0.680047	MFN2/NEK2	2	1
GO:1903707	negative regulation of hemopoiesis	2/256	106/18723	0.426554	0.743097	0.680047	TLR4/TLR3	2	1
GO:0022412	cellular process involved in reproduction in multicellular organism	6/256	384/18723	0.42862	0.74464	0.68146	PANK2/FZD4/MKKS/NPHP1/BBS4/BBS2	6	1
GO:1903557	positive regulation of tumor necrosis factor superfamily cytokine production	2/256	107/18723	0.431238	0.74464	0.68146	TLR4/TLR3	2	1
GO:0032733	positive regulation of interleukin-10 production	1/256	41/18723	0.431679	0.74464	0.68146	TLR4	1	1
GO:0055023	positive regulation of cardiac muscle tissue growth	1/256	41/18723	0.431679	0.74464	0.68146	MIR204	1	1
GO:0060612	adipose tissue development	1/256	41/18723	0.431679	0.74464	0.68146	LRP5	1	1
GO:0071634	regulation of transforming growth factor beta production	1/256	41/18723	0.431679	0.74464	0.68146	CDH3	1	1
GO:0030324	lung development	3/256	177/18723	0.436798	0.745939	0.682648	LAMA1/NPHP3/RBP4	3	1
GO:0032689	negative regulation of interferon-gamma production	1/256	42/18723	0.439467	0.745939	0.682648	TLR4	1	1
GO:0032691	negative regulation of interleukin-1 beta production	1/256	42/18723	0.439467	0.745939	0.682648	MIR204	1	1
GO:0035019	somatic stem cell population maintenance	1/256	42/18723	0.439467	0.745939	0.682648	LRP5	1	1
GO:0060999	positive regulation of dendritic spine development	1/256	42/18723	0.439467	0.745939	0.682648	OPA1	1	1
GO:0035265	organ growth	3/256	178/18723	0.440395	0.745939	0.682648	MIR204/FLVCR1/RBP4	3	1
GO:0001709	cell fate determination	1/256	43/18723	0.447149	0.745939	0.682648	JAG1	1	1
GO:0010171	body morphogenesis	1/256	43/18723	0.447149	0.745939	0.682648	FLVCR1	1	1
GO:0014002	astrocyte development	1/256	43/18723	0.447149	0.745939	0.682648	TLR4	1	1
GO:0030517	negative regulation of axon extension	1/256	43/18723	0.447149	0.745939	0.682648	SEMA4A	1	1
GO:0045776	negative regulation of blood pressure	1/256	43/18723	0.447149	0.745939	0.682648	MKKS	1	1
GO:0060443	mammary gland morphogenesis	1/256	43/18723	0.447149	0.745939	0.682648	LRP5	1	1
GO:0061383	trabecula morphogenesis	1/256	43/18723	0.447149	0.745939	0.682648	RBP4	1	1
GO:0071604	transforming growth factor beta production	1/256	43/18723	0.447149	0.745939	0.682648	CDH3	1	1
GO:0030323	respiratory tube development	3/256	181/18723	0.451134	0.74899	0.685441	LAMA1/NPHP3/RBP4	3	1
GO:0032609	interferon-gamma production	2/256	112/18723	0.45435	0.74899	0.685441	TLR4/TLR3	2	1
GO:0032649	regulation of interferon-gamma production	2/256	112/18723	0.45435	0.74899	0.685441	TLR4/TLR3	2	1
GO:0061138	morphogenesis of a branching epithelium	3/256	182/18723	0.454695	0.74899	0.685441	LAMA1/MKS1/LRP5	3	1
GO:0021517	ventral spinal cord development	1/256	44/18723	0.454725	0.74899	0.685441	IFT172	1	1
GO:0032620	interleukin-17 production	1/256	44/18723	0.454725	0.74899	0.685441	TLR4	1	1
GO:0032660	regulation of interleukin-17 production	1/256	44/18723	0.454725	0.74899	0.685441	TLR4	1	1
GO:0044058	regulation of digestive system process	1/256	44/18723	0.454725	0.74899	0.685441	NEUROD1	1	1
GO:0060324	face development	1/256	44/18723	0.454725	0.74899	0.685441	MKKS	1	1
GO:0003009	skeletal muscle contraction	1/256	45/18723	0.462198	0.752914	0.689032	DMD	1	1
GO:0003197	endocardial cushion development	1/256	45/18723	0.462198	0.752914	0.689032	JAG1	1	1
GO:0022602	ovulation cycle process	1/256	45/18723	0.462198	0.752914	0.689032	FZD4	1	1
GO:0035272	exocrine system development	1/256	45/18723	0.462198	0.752914	0.689032	LAMA1	1	1
GO:0035987	endodermal cell differentiation	1/256	45/18723	0.462198	0.752914	0.689032	COL11A1	1	1
GO:0060421	positive regulation of heart growth	1/256	45/18723	0.462198	0.752914	0.689032	MIR204	1	1
GO:0008217	regulation of blood pressure	3/256	186/18723	0.468842	0.756155	0.691997	MKKS/LRP5/GNB3	3	1
GO:0031018	endocrine pancreas development	1/256	46/18723	0.469569	0.756155	0.691997	NEUROD1	1	1
GO:0055010	ventricular cardiac muscle tissue morphogenesis	1/256	46/18723	0.469569	0.756155	0.691997	COL11A1	1	1
GO:0042311	vasodilation	1/256	47/18723	0.47684	0.758732	0.694355	MKKS	1	1
GO:0045601	regulation of endothelial cell differentiation	1/256	47/18723	0.47684	0.758732	0.694355	JAG1	1	1
GO:0061001	regulation of dendritic spine morphogenesis	1/256	47/18723	0.47684	0.758732	0.694355	OPA1	1	1
GO:0022612	gland morphogenesis	2/256	118/18723	0.481363	0.760634	0.696096	LAMA1/LRP5	2	1
GO:0043588	skin development	4/256	263/18723	0.485689	0.760634	0.696096	ELOVL1/ADAM9/CDH3/JAG1	4	1
GO:0030218	erythrocyte differentiation	2/256	120/18723	0.490184	0.760634	0.696096	FLVCR1/RB1	2	1
GO:0021515	cell differentiation in spinal cord	1/256	49/18723	0.491084	0.760634	0.696096	IFT172	1	1
GO:0030225	macrophage differentiation	1/256	49/18723	0.491084	0.760634	0.696096	RB1	1	1
GO:0030857	negative regulation of epithelial cell differentiation	1/256	49/18723	0.491084	0.760634	0.696096	JAG1	1	1
GO:0032692	negative regulation of interleukin-1 production	1/256	49/18723	0.491084	0.760634	0.696096	MIR204	1	1
GO:0045778	positive regulation of ossification	1/256	49/18723	0.491084	0.760634	0.696096	ADGRV1	1	1
GO:0070169	positive regulation of biomineral tissue development	1/256	49/18723	0.491084	0.760634	0.696096	ADGRV1	1	1
GO:0060425	lung morphogenesis	1/256	50/18723	0.498061	0.764782	0.699892	LAMA1	1	1
GO:0045765	regulation of angiogenesis	5/256	342/18723	0.502983	0.769295	0.704023	SEMA4A/TSPAN12/TLR3/PGK1/C3	5	1
GO:0003231	cardiac ventricle development	2/256	123/18723	0.503238	0.769295	0.704023	COL11A1/JAG1	2	1
GO:0001763	morphogenesis of a branching structure	3/256	196/18723	0.503464	0.769295	0.704023	LAMA1/MKS1/LRP5	3	1
GO:0009948	anterior/posterior axis specification	1/256	51/18723	0.504942	0.770716	0.705323	OTX2	1	1
GO:0045668	negative regulation of osteoblast differentiation	1/256	51/18723	0.504942	0.770716	0.705323	LRP5	1	1
GO:0010718	positive regulation of epithelial to mesenchymal transition	1/256	52/18723	0.51173	0.776574	0.710684	JAG1	1	1
GO:0031103	axon regeneration	1/256	52/18723	0.51173	0.776574	0.710684	CTNNA1	1	1
GO:1901342	regulation of vasculature development	5/256	348/18723	0.518355	0.779857	0.713688	SEMA4A/TSPAN12/TLR3/PGK1/C3	5	1
GO:0001541	ovarian follicle development	1/256	53/18723	0.518424	0.779857	0.713688	CTNNA1	1	1
GO:0050819	negative regulation of coagulation	1/256	53/18723	0.518424	0.779857	0.713688	ADAMTS18	1	1
GO:0009952	anterior/posterior pattern specification	3/256	201/18723	0.520339	0.781482	0.715175	OTX2/NEUROD1/LRP5	3	1
GO:0001706	endoderm formation	1/256	54/18723	0.525028	0.783915	0.717402	COL11A1	1	1
GO:0060350	endochondral bone morphogenesis	1/256	54/18723	0.525028	0.783915	0.717402	COL2A1	1	1
GO:0007281	germ cell development	4/256	278/18723	0.529082	0.785707	0.719042	PANK2/MKKS/BBS4/BBS2	4	1
GO:0000768	syncytium formation by plasma membrane fusion	1/256	55/18723	0.531541	0.785707	0.719042	ADAM9	1	1
GO:0001755	neural crest cell migration	1/256	55/18723	0.531541	0.785707	0.719042	SEMA4A	1	1
GO:0002067	glandular epithelial cell differentiation	1/256	55/18723	0.531541	0.785707	0.719042	NEUROD1	1	1
GO:0003229	ventricular cardiac muscle tissue development	1/256	55/18723	0.531541	0.785707	0.719042	COL11A1	1	1
GO:0060348	bone development	3/256	205/18723	0.533613	0.787942	0.721087	IFT172/LRP5/COL2A1	3	1
GO:0019827	stem cell population maintenance	2/256	131/18723	0.536978	0.788155	0.721282	LRP5/JAG1	2	1
GO:0046622	positive regulation of organ growth	1/256	56/18723	0.537965	0.788155	0.721282	MIR204	1	1
GO:0010631	epithelial cell migration	5/256	357/18723	0.541032	0.791486	0.724331	MIR204/SEMA4A/ADIPOR1/WDPCP/ADAM9	5	1
GO:0045667	regulation of osteoblast differentiation	2/256	132/18723	0.541084	0.791486	0.724331	LRP5/JAG1	2	1
GO:0002573	myeloid leukocyte differentiation	3/256	208/18723	0.543433	0.79248	0.72524	TLR4/TLR3/RB1	3	1
GO:0006949	syncytium formation	1/256	57/18723	0.544301	0.79248	0.72524	ADAM9	1	1
GO:0050879	multicellular organismal movement	1/256	57/18723	0.544301	0.79248	0.72524	DMD	1	1
GO:0050881	musculoskeletal movement	1/256	57/18723	0.544301	0.79248	0.72524	DMD	1	1
GO:0090132	epithelium migration	5/256	360/18723	0.548482	0.793358	0.726044	MIR204/SEMA4A/ADIPOR1/WDPCP/ADAM9	5	1
GO:0098727	maintenance of cell number	2/256	134/18723	0.549219	0.793358	0.726044	LRP5/JAG1	2	1
GO:0002763	positive regulation of myeloid leukocyte differentiation	1/256	58/18723	0.550551	0.793358	0.726044	RB1	1	1
GO:0007405	neuroblast proliferation	1/256	58/18723	0.550551	0.793358	0.726044	CTNNA1	1	1
GO:0010574	regulation of vascular endothelial growth factor production	1/256	58/18723	0.550551	0.793358	0.726044	C3	1	1
GO:0031424	keratinization	1/256	58/18723	0.550551	0.793358	0.726044	CDH3	1	1
GO:0035904	aorta development	1/256	58/18723	0.550551	0.793358	0.726044	JAG1	1	1
GO:2000736	regulation of stem cell differentiation	1/256	58/18723	0.550551	0.793358	0.726044	JAG1	1	1
GO:0090130	tissue migration	5/256	365/18723	0.560769	0.799523	0.731685	MIR204/SEMA4A/ADIPOR1/WDPCP/ADAM9	5	1
GO:0010977	negative regulation of neuron projection development	2/256	137/18723	0.561233	0.799523	0.731685	SEMA4A/NR2F1	2	1
GO:0031102	neuron projection regeneration	1/256	60/18723	0.562796	0.799523	0.731685	CTNNA1	1	1
GO:0051965	positive regulation of synapse assembly	1/256	60/18723	0.562796	0.799523	0.731685	SEMA4A	1	1
GO:0055008	cardiac muscle tissue morphogenesis	1/256	60/18723	0.562796	0.799523	0.731685	COL11A1	1	1
GO:0010632	regulation of epithelial cell migration	4/256	292/18723	0.567923	0.805193	0.736874	MIR204/SEMA4A/ADIPOR1/ADAM9	4	1
GO:0060997	dendritic spine morphogenesis	1/256	61/18723	0.568793	0.805193	0.736874	OPA1	1	1
GO:0060998	regulation of dendritic spine development	1/256	61/18723	0.568793	0.805193	0.736874	OPA1	1	1
GO:0050768	negative regulation of neurogenesis	2/256	140/18723	0.573017	0.807061	0.738584	SEMA4A/CTNNA1	2	1
GO:0007588	excretion	1/256	62/18723	0.574708	0.807061	0.738584	NPHP1	1	1
GO:0010573	vascular endothelial growth factor production	1/256	62/18723	0.574708	0.807061	0.738584	C3	1	1
GO:0032613	interleukin-10 production	1/256	62/18723	0.574708	0.807061	0.738584	TLR4	1	1
GO:0032653	regulation of interleukin-10 production	1/256	62/18723	0.574708	0.807061	0.738584	TLR4	1	1
GO:0008584	male gonad development	2/256	141/18723	0.576893	0.808514	0.739914	TLR3/CTNNA1	2	1
GO:0046546	development of primary male sexual characteristics	2/256	142/18723	0.580744	0.810274	0.741524	TLR3/CTNNA1	2	1
GO:0050771	negative regulation of axonogenesis	1/256	64/18723	0.586297	0.813176	0.74418	SEMA4A	1	1
GO:0050817	coagulation	3/256	222/18723	0.587634	0.814226	0.745141	ADAMTS18/MERTK/TLR4	3	1
GO:0001890	placenta development	2/256	144/18723	0.588369	0.814844	0.745706	PLK4/HTRA1	2	1
GO:0048645	animal organ formation	1/256	65/18723	0.591973	0.815248	0.746077	MKS1	1	1
GO:0051961	negative regulation of nervous system development	2/256	145/18723	0.592143	0.815248	0.746077	SEMA4A/CTNNA1	2	1
GO:0042093	T-helper cell differentiation	1/256	66/18723	0.597571	0.817515	0.748151	SEMA4A	1	1
GO:0045600	positive regulation of fat cell differentiation	1/256	66/18723	0.597571	0.817515	0.748151	LRP5	1	1
GO:0030099	myeloid cell differentiation	5/256	381/18723	0.598928	0.818574	0.74912	FLVCR1/TLR4/TLR3/RB1/JAG1	5	1
GO:0035914	skeletal muscle cell differentiation	1/256	67/18723	0.603093	0.818591	0.749135	RB1	1	1
GO:0048814	regulation of dendrite morphogenesis	1/256	67/18723	0.603093	0.818591	0.749135	OPA1	1	1
GO:0061180	mammary gland epithelium development	1/256	67/18723	0.603093	0.818591	0.749135	LRP5	1	1
GO:0014706	striated muscle tissue development	5/256	384/18723	0.605875	0.819356	0.749836	MIR204/RBP4/RB1/DMD/COL11A1	5	1
GO:0042692	muscle cell differentiation	5/256	384/18723	0.605875	0.819356	0.749836	MIR204/TRIM32/AFG3L2/RB1/DMD	5	1
GO:0016525	negative regulation of angiogenesis	2/256	149/18723	0.606981	0.819356	0.749836	SEMA4A/PGK1	2	1
GO:0002294	CD4-positive, alpha-beta T cell differentiation involved in immune response	1/256	68/18723	0.60854	0.819356	0.749836	SEMA4A	1	1
GO:0042698	ovulation cycle	1/256	68/18723	0.60854	0.819356	0.749836	FZD4	1	1
GO:0002293	alpha-beta T cell differentiation involved in immune response	1/256	69/18723	0.613912	0.82231	0.75254	SEMA4A	1	1
GO:0045665	negative regulation of neuron differentiation	1/256	69/18723	0.613912	0.82231	0.75254	JAG1	1	1
GO:2000181	negative regulation of blood vessel morphogenesis	2/256	151/18723	0.614245	0.82231	0.75254	SEMA4A/PGK1	2	1
GO:1901343	negative regulation of vasculature development	2/256	152/18723	0.617839	0.826334	0.756222	SEMA4A/PGK1	2	1
GO:0060415	muscle tissue morphogenesis	1/256	70/18723	0.61921	0.827774	0.757539	COL11A1	1	1
GO:0008344	adult locomotory behavior	1/256	71/18723	0.624436	0.829237	0.758879	ABHD12	1	1
GO:0050818	regulation of coagulation	1/256	71/18723	0.624436	0.829237	0.758879	ADAMTS18	1	1
GO:0061515	myeloid cell development	1/256	71/18723	0.624436	0.829237	0.758879	FLVCR1	1	1
GO:0072078	nephron tubule morphogenesis	1/256	71/18723	0.624436	0.829237	0.758879	AHI1	1	1
GO:0007519	skeletal muscle tissue development	2/256	155/18723	0.628466	0.829808	0.759401	RB1/DMD	2	1
GO:0051147	regulation of muscle cell differentiation	2/256	155/18723	0.628466	0.829808	0.759401	MIR204/TRIM32	2	1
GO:0048738	cardiac muscle tissue development	3/256	236/18723	0.629013	0.829808	0.759401	MIR204/RBP4/COL11A1	3	1
GO:0048762	mesenchymal cell differentiation	3/256	236/18723	0.629013	0.829808	0.759401	SEMA4A/ADIPOR1/JAG1	3	1
GO:0002534	cytokine production involved in inflammatory response	1/256	72/18723	0.629591	0.829808	0.759401	TLR4	1	1
GO:0042246	tissue regeneration	1/256	72/18723	0.629591	0.829808	0.759401	EYS	1	1
GO:0035051	cardiocyte differentiation	2/256	156/18723	0.631957	0.831882	0.761299	MIR204/JAG1	2	1
GO:0072088	nephron epithelium morphogenesis	1/256	73/18723	0.634675	0.832031	0.761435	AHI1	1	1
GO:0001837	epithelial to mesenchymal transition	2/256	157/18723	0.635423	0.832031	0.761435	ADIPOR1/JAG1	2	1
GO:0003151	outflow tract morphogenesis	1/256	74/18723	0.63969	0.83412	0.763347	JAG1	1	1
GO:0048844	artery morphogenesis	1/256	74/18723	0.63969	0.83412	0.763347	JAG1	1	1
GO:0002292	T cell differentiation involved in immune response	1/256	75/18723	0.644636	0.8363	0.765342	SEMA4A	1	1
GO:0061333	renal tubule morphogenesis	1/256	75/18723	0.644636	0.8363	0.765342	AHI1	1	1
GO:0060537	muscle tissue development	5/256	403/18723	0.648237	0.838757	0.767591	MIR204/RBP4/RB1/DMD/COL11A1	5	1
GO:0072028	nephron morphogenesis	1/256	76/18723	0.649514	0.838757	0.767591	AHI1	1	1
GO:0007492	endoderm development	1/256	77/18723	0.654326	0.841105	0.76974	COL11A1	1	1
GO:0048644	muscle organ morphogenesis	1/256	77/18723	0.654326	0.841105	0.76974	COL11A1	1	1
GO:0055117	regulation of cardiac muscle contraction	1/256	77/18723	0.654326	0.841105	0.76974	DMD	1	1
GO:0030500	regulation of bone mineralization	1/256	78/18723	0.659072	0.844117	0.772496	ADGRV1	1	1
GO:0046661	male sex differentiation	2/256	165/18723	0.662234	0.847394	0.775495	TLR3/CTNNA1	2	1
GO:0010770	positive regulation of cell morphogenesis involved in differentiation	1/256	79/18723	0.663753	0.848062	0.776106	OPA1	1	1
GO:0060538	skeletal muscle organ development	2/256	166/18723	0.665472	0.848062	0.776106	RB1/DMD	2	1
GO:0001570	vasculogenesis	1/256	80/18723	0.66837	0.849844	0.777737	FZD4	1	1
GO:0001942	hair follicle development	1/256	81/18723	0.672924	0.84985	0.777742	CDH3	1	1
GO:0048708	astrocyte differentiation	1/256	81/18723	0.672924	0.84985	0.777742	TLR4	1	1
GO:0031214	biomineral tissue development	2/256	169/18723	0.675037	0.850933	0.778734	ADGRV1/CNNM4	2	1
GO:0001892	embryonic placenta development	1/256	82/18723	0.677415	0.850933	0.778734	PLK4	1	1
GO:0007409	axonogenesis	5/256	418/18723	0.679597	0.852837	0.780476	LAMA1/TTC8/SEMA4A/AFG3L2/OTX2	5	1
GO:0043367	CD4-positive, alpha-beta T cell differentiation	1/256	83/18723	0.681845	0.852837	0.780476	SEMA4A	1	1
GO:0050886	endocrine process	1/256	83/18723	0.681845	0.852837	0.780476	FZD4	1	1
GO:0061053	somite development	1/256	83/18723	0.681845	0.852837	0.780476	WDR19	1	1
GO:0007568	aging	4/256	339/18723	0.684204	0.852837	0.780476	CISD2/TREX1/OPA1/CTNNA1	4	1
GO:1990138	neuron projection extension	2/256	172/18723	0.684379	0.852837	0.780476	SEMA4A/RIMS1	2	1
GO:0022404	molting cycle process	1/256	84/18723	0.686215	0.852837	0.780476	CDH3	1	1
GO:0022405	hair cycle process	1/256	84/18723	0.686215	0.852837	0.780476	CDH3	1	1
GO:0042310	vasoconstriction	1/256	84/18723	0.686215	0.852837	0.780476	MKKS	1	1
GO:0001656	metanephros development	1/256	85/18723	0.690525	0.853662	0.781231	GDF6	1	1
GO:0098773	skin epidermis development	1/256	85/18723	0.690525	0.853662	0.781231	CDH3	1	1
GO:0010721	negative regulation of cell development	2/256	180/18723	0.708221	0.859933	0.78697	SEMA4A/CTNNA1	2	1
GO:0045766	positive regulation of angiogenesis	2/256	181/18723	0.711093	0.859933	0.78697	TLR3/C3	2	1
GO:1904018	positive regulation of vasculature development	2/256	181/18723	0.711093	0.859933	0.78697	TLR3/C3	2	1
GO:0030901	midbrain development	1/256	90/18723	0.711205	0.859933	0.78697	OTX2	1	1
GO:0048732	gland development	5/256	436/18723	0.714705	0.860657	0.787633	LAMA1/NPHP3/RPGRIP1L/LRP5/ACO2	5	1
GO:0002065	columnar/cuboidal epithelial cell differentiation	1/256	91/18723	0.715172	0.860657	0.787633	NEUROD1	1	1
GO:0055006	cardiac cell development	1/256	91/18723	0.715172	0.860657	0.787633	JAG1	1	1
GO:0055001	muscle cell development	2/256	184/18723	0.71957	0.862623	0.789432	AFG3L2/DMD	2	1
GO:0051962	positive regulation of nervous system development	3/256	272/18723	0.721864	0.862623	0.789432	SEMA4A/TRIM32/OPA1	3	1
GO:0001818	negative regulation of cytokine production	4/256	357/18723	0.722469	0.862623	0.789432	MIR204/MERTK/TLR4/CDH3	4	1
GO:0090398	cellular senescence	1/256	93/18723	0.722946	0.862623	0.789432	OPA1	1	1
GO:0051960	regulation of nervous system development	5/256	443/18723	0.727605	0.863987	0.79068	SEMA4A/NPHP3/TRIM32/OPA1/CTNNA1	5	1
GO:0002532	production of molecular mediator involved in inflammatory response	1/256	95/18723	0.730508	0.863987	0.79068	TLR4	1	1
GO:0006942	regulation of striated muscle contraction	1/256	95/18723	0.730508	0.863987	0.79068	DMD	1	1
GO:0030516	regulation of axon extension	1/256	95/18723	0.730508	0.863987	0.79068	SEMA4A	1	1
GO:0010769	regulation of cell morphogenesis involved in differentiation	1/256	96/18723	0.734211	0.866039	0.792558	OPA1	1	1
GO:0050767	regulation of neurogenesis	4/256	364/18723	0.736395	0.866806	0.793259	SEMA4A/TRIM32/OPA1/CTNNA1	4	1
GO:1902105	regulation of leukocyte differentiation	3/256	279/18723	0.737659	0.866806	0.793259	TLR4/TLR3/RB1	3	1
GO:0070167	regulation of biomineral tissue development	1/256	97/18723	0.737864	0.866806	0.793259	ADGRV1	1	1
GO:1903706	regulation of hemopoiesis	4/256	367/18723	0.742201	0.870081	0.796257	TLR4/TLR3/RB1/JAG1	4	1
GO:0021510	spinal cord development	1/256	99/18723	0.745021	0.87012	0.796292	IFT172	1	1
GO:0060996	dendritic spine development	1/256	99/18723	0.745021	0.87012	0.796292	OPA1	1	1
GO:0051146	striated muscle cell differentiation	3/256	283/18723	0.746363	0.870602	0.796734	MIR204/TRIM32/RB1	3	1
GO:0060840	artery development	1/256	100/18723	0.748526	0.871316	0.797387	JAG1	1	1
GO:0007608	sensory perception of smell	5/256	456/18723	0.750444	0.872826	0.798769	TTC8/MKKS/CNGB1/BBS4/BBS1	5	1
GO:0051963	regulation of synapse assembly	1/256	101/18723	0.751982	0.87317	0.799084	SEMA4A	1	1
GO:0031099	regeneration	2/256	198/18723	0.756404	0.875049	0.800804	EYS/CTNNA1	2	1
GO:0002027	regulation of heart rate	1/256	103/18723	0.758755	0.875966	0.801643	DMD	1	1
GO:0060485	mesenchyme development	3/256	291/18723	0.76308	0.879875	0.80522	SEMA4A/ADIPOR1/JAG1	3	1
GO:0001819	positive regulation of cytokine production	5/256	467/18723	0.76864	0.881943	0.807112	TRIM32/TLR4/TLR3/HK1/C3	5	1
GO:0042303	molting cycle	1/256	107/18723	0.771752	0.882271	0.807413	CDH3	1	1
GO:0042633	hair cycle	1/256	107/18723	0.771752	0.882271	0.807413	CDH3	1	1
GO:0050890	cognition	3/256	296/18723	0.77307	0.883419	0.808463	TTC8/RP9/BBS4	3	1
GO:0048863	stem cell differentiation	2/256	206/18723	0.775526	0.885146	0.810043	SEMA4A/JAG1	2	1
GO:0003014	renal system process	1/256	110/18723	0.78104	0.887474	0.812174	WFS1	1	1
GO:0006939	smooth muscle contraction	1/256	110/18723	0.78104	0.887474	0.812174	MKKS	1	1
GO:0046632	alpha-beta T cell differentiation	1/256	112/18723	0.787022	0.889594	0.814114	SEMA4A	1	1
GO:0002244	hematopoietic progenitor cell differentiation	1/256	114/18723	0.792841	0.892581	0.816848	TREX1	1	1
GO:0030278	regulation of ossification	1/256	115/18723	0.795691	0.893641	0.817818	ADGRV1	1	1
GO:0021782	glial cell development	1/256	116/18723	0.798501	0.894296	0.818417	TLR4	1	1
GO:0045446	endothelial cell differentiation	1/256	118/18723	0.804008	0.897245	0.821116	JAG1	1	1
GO:0030282	bone mineralization	1/256	119/18723	0.806705	0.899183	0.82289	ADGRV1	1	1
GO:0048675	axon extension	1/256	120/18723	0.809365	0.900719	0.824295	SEMA4A	1	1
GO:0001704	formation of primary germ layer	1/256	121/18723	0.811988	0.901496	0.825006	COL11A1	1	1
GO:0010001	glial cell differentiation	2/256	225/18723	0.815772	0.903555	0.826891	CRB1/TLR4	2	1
GO:0050769	positive regulation of neurogenesis	2/256	225/18723	0.815772	0.903555	0.826891	TRIM32/OPA1	2	1
GO:0055007	cardiac muscle cell differentiation	1/256	125/18723	0.822127	0.907375	0.830386	MIR204	1	1
GO:0035270	endocrine system development	1/256	127/18723	0.82699	0.910596	0.833335	NEUROD1	1	1
GO:0007517	muscle organ development	3/256	327/18723	0.827552	0.910859	0.833575	RB1/DMD/COL11A1	3	1
GO:0010594	regulation of endothelial cell migration	2/256	232/18723	0.828899	0.911627	0.834278	MIR204/SEMA4A	2	1
GO:0048588	developmental cell growth	2/256	234/18723	0.832493	0.913077	0.835605	SEMA4A/RIMS1	2	1
GO:0060560	developmental growth involved in morphogenesis	2/256	234/18723	0.832493	0.913077	0.835605	SEMA4A/RIMS1	2	1
GO:0007569	cell aging	1/256	132/18723	0.838576	0.91495	0.837319	OPA1	1	1
GO:0042552	myelination	1/256	134/18723	0.842992	0.91495	0.837319	AFG3L2	1	1
GO:0003158	endothelium development	1/256	136/18723	0.847286	0.915308	0.837646	JAG1	1	1
GO:0007272	ensheathment of neurons	1/256	136/18723	0.847286	0.915308	0.837646	AFG3L2	1	1
GO:0008366	axon ensheathment	1/256	136/18723	0.847286	0.915308	0.837646	AFG3L2	1	1
GO:0030879	mammary gland development	1/256	137/18723	0.84939	0.915308	0.837646	LRP5	1	1
GO:0060048	cardiac muscle contraction	1/256	137/18723	0.84939	0.915308	0.837646	DMD	1	1
GO:0097746	blood vessel diameter maintenance	1/256	141/18723	0.857518	0.918392	0.840469	MKKS	1	1
GO:0003015	heart process	2/256	251/18723	0.860394	0.919616	0.841589	TREX1/DMD	2	1
GO:0010975	regulation of neuron projection development	4/256	445/18723	0.86113	0.919616	0.841589	RTN4IP1/SEMA4A/NR2F1/OPA1	4	1
GO:0031644	regulation of nervous system process	1/256	144/18723	0.863327	0.919616	0.841589	RIMS1	1	1
GO:0048813	dendrite morphogenesis	1/256	146/18723	0.867067	0.921505	0.843318	OPA1	1	1
GO:0045165	cell fate commitment	2/256	258/18723	0.870599	0.923277	0.844939	NEUROD1/JAG1	2	1
GO:0043535	regulation of blood vessel endothelial cell migration	1/256	151/18723	0.875979	0.926072	0.847497	MIR204	1	1
GO:0050770	regulation of axonogenesis	1/256	154/18723	0.881037	0.929671	0.850791	SEMA4A	1	1
GO:0001764	neuron migration	1/256	156/18723	0.884295	0.931295	0.852277	SDCCAG8	1	1
GO:1902107	positive regulation of leukocyte differentiation	1/256	157/18723	0.88589	0.931295	0.852277	RB1	1	1
GO:1903708	positive regulation of hemopoiesis	1/256	157/18723	0.88589	0.931295	0.852277	RB1	1	1
GO:0021953	central nervous system neuron differentiation	1/256	162/18723	0.893544	0.936783	0.8573	IFT172	1	1
GO:0010976	positive regulation of neuron projection development	1/256	163/18723	0.895012	0.937378	0.857844	OPA1	1	1
GO:0043542	endothelial cell migration	2/256	279/18723	0.897246	0.938318	0.858704	MIR204/SEMA4A	2	1
GO:0006937	regulation of muscle contraction	1/256	169/18723	0.903408	0.942307	0.862355	DMD	1	1
GO:0043534	blood vessel endothelial cell migration	1/256	176/18723	0.912361	0.946726	0.866399	MIR204	1	1
GO:0006941	striated muscle contraction	1/256	179/18723	0.91594	0.949038	0.868515	DMD	1	1
GO:0007416	synapse assembly	1/256	179/18723	0.91594	0.949038	0.868515	SEMA4A	1	1
GO:0010720	positive regulation of cell development	2/256	298/18723	0.916875	0.949657	0.869081	TRIM32/OPA1	2	1
GO:0042063	gliogenesis	2/256	301/18723	0.919633	0.950761	0.870092	CRB1/TLR4	2	1
GO:0008016	regulation of heart contraction	1/256	206/18723	0.942261	0.964222	0.88241	DMD	1	1
GO:0006936	muscle contraction	2/256	347/18723	0.952497	0.970862	0.888487	MKKS/DMD	2	1
GO:0050907	detection of chemical stimulus involved in sensory perception	3/256	477/18723	0.960397	0.974618	0.891924	GNAT2/GNAT1/CNGB1	3	1
GO:0060047	heart contraction	1/256	241/18723	0.964546	0.9777	0.894744	DMD	1	1
GO:0030098	lymphocyte differentiation	2/256	374/18723	0.965339	0.9777	0.894744	SEMA4A/MERTK	2	1
GO:0090257	regulation of muscle system process	1/256	252/18723	0.969591	0.981113	0.897868	DMD	1	1
GO:1903522	regulation of blood circulation	1/256	256/18723	0.971242	0.98243	0.899073	DMD	1	1
GO:0030217	T cell differentiation	1/256	257/18723	0.971641	0.982479	0.899118	SEMA4A	1	1
GO:0003018	vascular process in circulatory system	1/256	263/18723	0.973919	0.983722	0.900256	MKKS	1	1
GO:1903131	mononuclear cell differentiation	2/256	426/18723	0.981328	0.990137	0.906126	SEMA4A/MERTK	2	1
GO:0003012	muscle system process	2/256	452/18723	0.986364	0.992486	0.908277	MKKS/DMD	2	1
GO:0050911	detection of chemical stimulus involved in sensory perception of smell	1/256	432/18723	0.997564	0.998441	0.913726	CNGB1	1	1
GO:0045494	photoreceptor cell maintenance	33/256	43/18723	6.1893e-54	5.79731e-51	5.30542e-51	NPHP4/LCA5/BBS12/RDH12/DRAM2/USH1G/RP1L1/CDHR1/ADGRV1/BBS10/PCDH15/CDH23/SPATA7/NPHP3/CRB1/CIB2/USH1C/IQCB1/PROM1/MKKS/CLRN1/USH2A/TULP1/TUB/RP1/RHO/MAK/ERCC6/CNGB1/BBS4/BBS2/BBS1/ABCA4	33	2
GO:0001895	retina homeostasis	38/256	79/18723	2.68269e-50	1.88459e-47	1.72469e-47	ARMS2/POC1B/NPHP4/LCA5/BBS12/RDH12/DRAM2/USH1G/RP1L1/CDHR1/ADGRV1/BBS10/PCDH15/CDH23/SPATA7/NPHP3/AIPL1/CRB1/CIB2/USH1C/IQCB1/PROM1/MKKS/CLRN1/USH2A/TULP1/TUB/RPE65/RP1/RHO/MAK/ERCC6/CNGB1/CDH3/BBS4/BBS2/BBS1/ABCA4	38	2
GO:0060249	anatomical structure homeostasis	46/256	314/18723	5.2417e-34	9.20573e-32	8.42465e-32	ARMS2/POC1B/NPHP4/LCA5/BBS12/RDH12/DRAM2/USH1G/RP1L1/CDHR1/ADGRV1/BBS10/PCDH15/CDH23/SPATA7/MKS1/NPHP3/AIPL1/CRB1/TRIM32/CIB2/USH1C/IQCB1/PROM1/MKKS/CLRN1/USH2A/TULP1/TUB/TLR4/RPE65/RP1/RHO/RBP4/RB1/NEUROD1/MAK/ERCC6/DMD/COL2A1/CNGB1/CDH3/BBS4/BBS2/BBS1/ABCA4	46	2
GO:0010669	epithelial structure maintenance	4/256	30/18723	0.000707255	0.0158991	0.0145501	MKS1/TLR4/RBP4/NEUROD1	4	2
GO:0106106	cold-induced thermogenesis	6/256	144/18723	0.0143679	0.172538	0.157898	ADIPOR1/ZNF423/MFN2/ALMS1/TLR4/RB1	6	2
GO:0120163	negative regulation of cold-induced thermogenesis	3/256	47/18723	0.0263382	0.26527	0.242762	ZNF423/TLR4/RB1	3	2
GO:0046716	muscle cell cellular homeostasis	2/256	19/18723	0.0273253	0.272284	0.249181	TRIM32/DMD	2	2
GO:0042445	hormone metabolic process	7/256	218/18723	0.030667	0.288208	0.263755	RDH12/RDH11/LRAT/RPE65/RDH5/RBP4/GNB3	7	2
GO:0042593	glucose homeostasis	7/256	258/18723	0.0647604	0.453807	0.415303	ADIPOR1/WFS1/RBP4/OPA1/NEUROD1/LRP5/HK1	7	2
GO:0033500	carbohydrate homeostasis	7/256	259/18723	0.065824	0.460113	0.421074	ADIPOR1/WFS1/RBP4/OPA1/NEUROD1/LRP5/HK1	7	2
GO:0061635	regulation of protein complex stability	1/256	11/18723	0.140566	0.61667	0.564347	TREX1	1	2
GO:0120162	positive regulation of cold-induced thermogenesis	3/256	97/18723	0.147473	0.61667	0.564347	ADIPOR1/MFN2/ALMS1	3	2
GO:0010960	magnesium ion homeostasis	1/256	13/18723	0.163922	0.61667	0.564347	CNNM4	1	2
GO:0055062	phosphate ion homeostasis	1/256	13/18723	0.163922	0.61667	0.564347	ABCC6	1	2
GO:0072506	trivalent inorganic anion homeostasis	1/256	13/18723	0.163922	0.61667	0.564347	ABCC6	1	2
GO:0050891	multicellular organismal water homeostasis	2/256	57/18723	0.183128	0.619945	0.567345	ELOVL1/WFS1	2	2
GO:0001780	neutrophil homeostasis	1/256	17/18723	0.208754	0.629397	0.575994	MERTK	1	2
GO:0030002	cellular anion homeostasis	1/256	17/18723	0.208754	0.629397	0.575994	ABCC6	1	2
GO:0001678	cellular glucose homeostasis	4/256	172/18723	0.209693	0.631551	0.577966	OPA1/NEUROD1/LRP5/HK1	4	2
GO:0030104	water homeostasis	2/256	64/18723	0.218002	0.63685	0.582815	ELOVL1/WFS1	2	2
GO:0006874	cellular calcium ion homeostasis	8/256	448/18723	0.27109	0.665843	0.609348	CDH23/AFG3L2/CIB2/SLC24A1/WFS1/TRPM1/DMD/CNGB1	8	2
GO:0032469	endoplasmic reticulum calcium ion homeostasis	1/256	25/18723	0.291359	0.675511	0.618195	WFS1	1	2
GO:0055074	calcium ion homeostasis	8/256	460/18723	0.294739	0.680338	0.622613	CDH23/AFG3L2/CIB2/SLC24A1/WFS1/TRPM1/DMD/CNGB1	8	2
GO:0051560	mitochondrial calcium ion homeostasis	1/256	26/18723	0.301061	0.680338	0.622613	AFG3L2	1	2
GO:0033561	regulation of water loss via skin	1/256	27/18723	0.310631	0.680338	0.622613	ELOVL1	1	2
GO:0072503	cellular divalent inorganic cation homeostasis	8/256	486/18723	0.347468	0.705286	0.645444	CDH23/AFG3L2/CIB2/SLC24A1/WFS1/TRPM1/DMD/CNGB1	8	2
GO:0051480	regulation of cytosolic calcium ion concentration	6/256	353/18723	0.353107	0.706578	0.646627	CDH23/CIB2/SLC24A1/TRPM1/DMD/CNGB1	6	2
GO:0002262	myeloid cell homeostasis	3/256	157/18723	0.363372	0.711005	0.650678	FLVCR1/MERTK/RB1	3	2
GO:0042632	cholesterol homeostasis	2/256	96/18723	0.378669	0.717285	0.656426	MTTP/LRP5	2	2
GO:0035633	maintenance of blood-brain barrier	1/256	35/18723	0.382637	0.717285	0.656426	DMD	1	2
GO:0055092	sterol homeostasis	2/256	97/18723	0.383537	0.717535	0.656654	MTTP/LRP5	2	2
GO:0031647	regulation of protein stability	5/256	298/18723	0.385916	0.719115	0.6581	ADGRV1/TREX1/CCT2/WFS1/PEX2	5	2
GO:0050878	regulation of body fluid levels	6/256	379/18723	0.416469	0.737416	0.674848	ADAMTS18/ELOVL1/MERTK/WFS1/TLR4/GUCA1B	6	2
GO:0055081	anion homeostasis	1/256	40/18723	0.423784	0.741029	0.678154	ABCC6	1	2
GO:0051452	intracellular pH reduction	1/256	42/18723	0.439467	0.745939	0.682648	TTPA	1	2
GO:0031648	protein destabilization	1/256	46/18723	0.469569	0.756155	0.691997	PEX2	1	2
GO:0045851	pH reduction	1/256	46/18723	0.469569	0.756155	0.691997	TTPA	1	2
GO:0050821	protein stabilization	3/256	191/18723	0.486292	0.760634	0.696096	TREX1/CCT2/WFS1	3	2
GO:1900047	negative regulation of hemostasis	1/256	50/18723	0.498061	0.764782	0.699892	ADAMTS18	1	2
GO:0034101	erythrocyte homeostasis	2/256	129/18723	0.528691	0.785707	0.719042	FLVCR1/RB1	2	2
GO:0007599	hemostasis	3/256	222/18723	0.587634	0.814226	0.745141	ADAMTS18/MERTK/TLR4	3	2
GO:0006879	cellular iron ion homeostasis	1/256	67/18723	0.603093	0.818591	0.749135	FLVCR1	1	2
GO:1900046	regulation of hemostasis	1/256	68/18723	0.60854	0.819356	0.749836	ADAMTS18	1	2
GO:0007204	positive regulation of cytosolic calcium ion concentration	4/256	319/18723	0.637546	0.83412	0.763347	CIB2/SLC24A1/TRPM1/DMD	4	2
GO:0051881	regulation of mitochondrial membrane potential	1/256	74/18723	0.63969	0.83412	0.763347	PANK2	1	2
GO:0051453	regulation of intracellular pH	1/256	75/18723	0.644636	0.8363	0.765342	TTPA	1	2
GO:0086001	cardiac muscle cell action potential	1/256	76/18723	0.649514	0.838757	0.767591	DMD	1	2
GO:0055088	lipid homeostasis	2/256	167/18723	0.668685	0.849844	0.777737	MTTP/LRP5	2	2
GO:0030641	regulation of cellular pH	1/256	81/18723	0.672924	0.84985	0.777742	TTPA	1	2
GO:0051899	membrane depolarization	1/256	83/18723	0.681845	0.852837	0.780476	CNGB1	1	2
GO:0055072	iron ion homeostasis	1/256	85/18723	0.690525	0.853662	0.781231	FLVCR1	1	2
GO:0001776	leukocyte homeostasis	1/256	87/18723	0.698968	0.856794	0.784097	MERTK	1	2
GO:0006885	regulation of pH	1/256	91/18723	0.715172	0.860657	0.787633	TTPA	1	2
GO:0048872	homeostasis of number of cells	3/256	272/18723	0.721864	0.862623	0.789432	FLVCR1/MERTK/RB1	3	2
GO:0030004	cellular monovalent inorganic cation homeostasis	1/256	103/18723	0.758755	0.875966	0.801643	TTPA	1	2
GO:0046916	cellular transition metal ion homeostasis	1/256	115/18723	0.795691	0.893641	0.817818	FLVCR1	1	2
GO:0050803	regulation of synapse structure or activity	2/256	218/18723	0.801755	0.896868	0.820771	SEMA4A/OPA1	2	2
GO:0001508	action potential	1/256	134/18723	0.842992	0.91495	0.837319	DMD	1	2
GO:0042391	regulation of membrane potential	4/256	434/18723	0.84782	0.915308	0.837646	PANK2/RIMS1/DMD/CNGB1	4	2
GO:0060078	regulation of postsynaptic membrane potential	1/256	137/18723	0.84939	0.915308	0.837646	RIMS1	1	2
GO:0055076	transition metal ion homeostasis	1/256	138/18723	0.851464	0.915308	0.837646	FLVCR1	1	2
GO:0035296	regulation of tube diameter	1/256	141/18723	0.857518	0.918392	0.840469	MKKS	1	2
GO:0035150	regulation of tube size	1/256	142/18723	0.859481	0.919354	0.841349	MKKS	1	2
GO:0055067	monovalent inorganic cation homeostasis	1/256	151/18723	0.875979	0.926072	0.847497	TTPA	1	2
GO:0001505	regulation of neurotransmitter levels	1/256	213/18723	0.947623	0.967595	0.885497	RIMS1	1	2
GO:0009583	detection of light stimulus	32/256	67/18723	2.69566e-42	1.51496e-39	1.38642e-39	EYS/CACNA2D4/REEP6/CABP4/AIPL1/CRB1/CEP250/NR2E3/UNC119/BEST1/TULP1/ELOVL4/SAG/RS1/RPE65/RP1/GRK1/RHO/RGR/PRPH2/OPN1LW/PDE6B/PDE6C/GUCY2D/GUCA1A/GRM6/GNAT2/GNAT1/OPN1MW/CNGB1/CACNA1F/ABCA4	32	3
GO:0009584	detection of visible light	28/256	51/18723	2.10416e-39	7.39086e-37	6.76376e-37	EYS/CACNA2D4/REEP6/AIPL1/CRB1/CEP250/BEST1/TULP1/ELOVL4/SAG/RS1/RPE65/RP1/GRK1/RHO/RGR/PRPH2/OPN1LW/PDE6B/PDE6C/GUCY2D/GRM6/GNAT2/GNAT1/OPN1MW/CNGB1/CACNA1F/ABCA4	28	3
GO:0009581	detection of external stimulus	35/256	135/18723	4.50099e-35	9.72905e-33	8.90357e-33	EYS/CACNA2D4/REEP6/ADGRV1/CABP4/AIPL1/CRB1/CEP250/NR2E3/UNC119/MKKS/BEST1/TULP1/ELOVL4/SAG/RS1/RPE65/RP1/GRK1/RHO/RGR/PRPH2/OPN1LW/PDE6B/PDE6C/GUCY2D/GUCA1A/GRM6/GNAT2/GNAT1/OPN1MW/COL11A1/CNGB1/CACNA1F/ABCA4	35	3
GO:0009582	detection of abiotic stimulus	35/256	138/18723	1.05331e-34	2.11414e-32	1.93476e-32	EYS/CACNA2D4/REEP6/ADGRV1/CABP4/AIPL1/CRB1/CEP250/NR2E3/UNC119/MKKS/BEST1/TULP1/ELOVL4/SAG/RS1/RPE65/RP1/GRK1/RHO/RGR/PRPH2/OPN1LW/PDE6B/PDE6C/GUCY2D/GUCA1A/GRM6/GNAT2/GNAT1/OPN1MW/COL11A1/CNGB1/CACNA1F/ABCA4	35	3
GO:0009416	response to light stimulus	39/256	320/18723	8.60304e-26	1.20873e-23	1.10617e-23	EYS/NPHP4/CACNA2D4/REEP6/CABP4/AIPL1/CRB1/TRIM32/TREX1/CEP250/NR2E3/SLC24A1/UNC119/BEST1/TULP1/ELOVL4/SAG/RS1/RPE65/RP1/GRK1/RHO/RGR/PRPH2/OPN1LW/PDE6B/PDE6C/NPHP1/TRPM1/GUCY2D/GUCA1A/GRM6/GNAT2/GNAT1/OPN1MW/ERCC6/CNGB1/CACNA1F/ABCA4	39	3
GO:0007602	phototransduction	20/256	49/18723	4.89758e-25	6.25555e-23	5.72478e-23	CABP4/AIPL1/NR2E3/UNC119/SAG/RS1/RP1/GRK1/RHO/RGR/OPN1LW/PDE6B/PDE6C/GUCY2D/GUCA1A/GNAT2/GNAT1/OPN1MW/CNGB1/ABCA4	20	3
GO:0009314	response to radiation	40/256	456/18723	4.66088e-21	4.67753e-19	4.28065e-19	EYS/NPHP4/CACNA2D4/REEP6/CABP4/AIPL1/CRB1/TRIM32/TREX1/CEP250/NR2E3/SLC24A1/UNC119/BEST1/TULP1/ELOVL4/SAG/RS1/RPE65/RP1/GRK1/RHO/RGR/PRPH2/OPN1LW/PDE6B/PDE6C/NPHP1/TRPM1/LRP5/GUCY2D/GUCA1A/GRM6/GNAT2/GNAT1/OPN1MW/ERCC6/CNGB1/CACNA1F/ABCA4	40	3
GO:0007603	phototransduction, visible light	11/256	19/18723	1.72842e-16	1.42849e-14	1.30729e-14	AIPL1/SAG/RS1/RP1/GRK1/RHO/PDE6B/PDE6C/GUCY2D/GNAT1/ABCA4	11	3
GO:0016056	rhodopsin mediated signaling pathway	7/256	13/18723	1.31712e-10	8.81213e-09	8.06444e-09	AIPL1/SAG/RS1/GRK1/RHO/GUCY2D/GNAT1	7	3
GO:0007224	smoothened signaling pathway	15/256	138/18723	7.05994e-10	4.13301e-08	3.78233e-08	WDR19/CC2D2A/BBS7/MKS1/WDPCP/IFT81/IFT172/RPGRIP1L/ZNF423/IFT27/IFT140/RB1/OTX2/CTNNA1/ARL3	15	3
GO:0071482	cellular response to light stimulus	14/256	123/18723	1.43491e-09	7.90609e-08	7.23528e-08	AIPL1/CRB1/TREX1/SAG/RS1/RP1/GRK1/RHO/RGR/OPN1LW/TRPM1/GUCY2D/GNAT1/OPN1MW	14	3
GO:0071478	cellular response to radiation	14/256	186/18723	2.85407e-07	1.25312e-05	1.14679e-05	AIPL1/CRB1/TREX1/SAG/RS1/RP1/GRK1/RHO/RGR/OPN1LW/TRPM1/GUCY2D/GNAT1/OPN1MW	14	3
GO:0071214	cellular response to abiotic stimulus	17/256	331/18723	3.3436e-06	0.000125274	0.000114644	AIPL1/CRB1/TREX1/TLR4/TLR3/SAG/RS1/RPE65/RP1/GRK1/RHO/RGR/OPN1LW/TRPM1/GUCY2D/GNAT1/OPN1MW	17	3
GO:0104004	cellular response to environmental stimulus	17/256	331/18723	3.3436e-06	0.000125274	0.000114644	AIPL1/CRB1/TREX1/TLR4/TLR3/SAG/RS1/RPE65/RP1/GRK1/RHO/RGR/OPN1LW/TRPM1/GUCY2D/GNAT1/OPN1MW	17	3
GO:0022400	regulation of rhodopsin mediated signaling pathway	4/256	10/18723	6.72054e-06	0.000248483	0.0002274	AIPL1/GRK1/GUCY2D/GNAT1	4	3
GO:0033210	leptin-mediated signaling pathway	4/256	11/18723	1.04474e-05	0.000366965	0.000335829	ADIPOR1/MKKS/BBS4/BBS2	4	3
GO:0008589	regulation of smoothened signaling pathway	8/256	81/18723	1.48866e-05	0.000516435	0.000472617	MKS1/IFT81/IFT172/RPGRIP1L/IFT140/RB1/OTX2/CTNNA1	8	3
GO:0008277	regulation of G protein-coupled receptor signaling pathway	10/256	134/18723	1.58199e-05	0.000542121	0.000496123	AIPL1/RPGRIP1L/TUB/SAG/GRK1/PDE6H/PDE6G/GUCY2D/GNAT1/C3	10	3
GO:0044320	cellular response to leptin stimulus	4/256	19/18723	0.00011257	0.00322777	0.0029539	ADIPOR1/MKKS/BBS4/BBS2	4	3
GO:0044321	response to leptin	4/256	24/18723	0.000292458	0.0075395	0.00689979	ADIPOR1/MKKS/BBS4/BBS2	4	3
GO:0032096	negative regulation of response to food	3/256	12/18723	0.000507296	0.0120805	0.0110555	MKKS/BBS4/BBS2	3	3
GO:0032099	negative regulation of appetite	3/256	12/18723	0.000507296	0.0120805	0.0110555	MKKS/BBS4/BBS2	3	3
GO:0032105	negative regulation of response to extracellular stimulus	3/256	12/18723	0.000507296	0.0120805	0.0110555	MKKS/BBS4/BBS2	3	3
GO:0032108	negative regulation of response to nutrient levels	3/256	12/18723	0.000507296	0.0120805	0.0110555	MKKS/BBS4/BBS2	3	3
GO:0006957	complement activation, alternative pathway	3/256	18/18723	0.00177085	0.0326105	0.0298435	CFH/C3/CFB	3	3
GO:0032095	regulation of response to food	3/256	18/18723	0.00177085	0.0326105	0.0298435	MKKS/BBS4/BBS2	3	3
GO:0032098	regulation of appetite	3/256	22/18723	0.00321	0.0527491	0.0482735	MKKS/BBS4/BBS2	3	3
GO:0032104	regulation of response to extracellular stimulus	3/256	25/18723	0.00465172	0.0730242	0.0668283	MKKS/BBS4/BBS2	3	3
GO:0032107	regulation of response to nutrient levels	3/256	25/18723	0.00465172	0.0730242	0.0668283	MKKS/BBS4/BBS2	3	3
GO:0045745	positive regulation of G protein-coupled receptor signaling pathway	3/256	26/18723	0.00520594	0.0795037	0.072758	PDE6H/PDE6G/C3	3	3
GO:0007168	receptor guanylyl cyclase signaling pathway	2/256	10/18723	0.00779505	0.10952	0.100228	GUCY2D/GUCA1B	2	3
GO:0071257	cellular response to electrical stimulus	2/256	12/18723	0.0112288	0.144738	0.132457	RPE65/GNAT1	2	3
GO:0110096	cellular response to aldehyde	2/256	13/18723	0.0131517	0.160679	0.147046	RDH12/RDH11	2	3
GO:0002756	MyD88-independent toll-like receptor signaling pathway	2/256	14/18723	0.0152065	0.175845	0.160925	TLR4/TLR3	2	3
GO:0032094	response to food	3/256	40/18723	0.0172012	0.193906	0.177454	MKKS/BBS4/BBS2	3	3
GO:0002730	regulation of dendritic cell cytokine production	2/256	15/18723	0.0173894	0.193906	0.177454	TLR4/TLR3	2	3
GO:0007216	G protein-coupled glutamate receptor signaling pathway	2/256	15/18723	0.0173894	0.193906	0.177454	TRPM1/GRM6	2	3
GO:0002371	dendritic cell cytokine production	2/256	16/18723	0.0196965	0.208857	0.191136	TLR4/TLR3	2	3
GO:0009612	response to mechanical stimulus	7/256	216/18723	0.0293777	0.28466	0.260508	ADGRV1/ABHD12/MKKS/TLR4/TLR3/DMD/COL11A1	7	3
GO:1902236	negative regulation of endoplasmic reticulum stress-induced intrinsic apoptotic signaling pathway	2/256	20/18723	0.030092	0.287614	0.263211	WFS1/OPA1	2	3
GO:0050982	detection of mechanical stimulus	3/256	51/18723	0.0325165	0.294067	0.269116	ADGRV1/MKKS/COL11A1	3	3
GO:0007252	I-kappaB phosphorylation	2/256	21/18723	0.0329648	0.294067	0.269116	TLR4/TLR3	2	3
GO:0030449	regulation of complement activation	2/256	21/18723	0.0329648	0.294067	0.269116	CFH/C3	2	3
GO:0046628	positive regulation of insulin receptor signaling pathway	2/256	22/18723	0.0359403	0.31364	0.287029	ADIPOR1/OPA1	2	3
GO:0023058	adaptation of signaling pathway	2/256	23/18723	0.0390151	0.33323	0.304956	SAG/RS1	2	3
GO:0035458	cellular response to interferon-beta	2/256	24/18723	0.0421861	0.345606	0.316282	TREX1/TLR3	2	3
GO:1900078	positive regulation of cellular response to insulin stimulus	2/256	25/18723	0.0454499	0.360775	0.330164	ADIPOR1/OPA1	2	3
GO:2000050	regulation of non-canonical Wnt signaling pathway	2/256	26/18723	0.0488036	0.37449	0.342715	MKS1/NPHP3	2	3
GO:0000303	response to superoxide	2/256	28/18723	0.0557682	0.412391	0.377401	FBLN5/ERCC6	2	3
GO:0046426	negative regulation of receptor signaling pathway via JAK-STAT	2/256	28/18723	0.0557682	0.412391	0.377401	ADIPOR1/NEUROD1	2	3
GO:0000305	response to oxygen radical	2/256	29/18723	0.0593733	0.427281	0.391027	FBLN5/ERCC6	2	3
GO:1900101	regulation of endoplasmic reticulum unfolded protein response	2/256	30/18723	0.0630564	0.445197	0.407424	ATF6/WFS1	2	3
GO:0032102	negative regulation of response to external stimulus	10/256	420/18723	0.0638035	0.449225	0.411109	MIR204/ADAMTS18/SEMA4A/TREX1/MKKS/RB1/HTRA1/MVK/BBS4/BBS2	10	3
GO:1901222	regulation of NIK/NF-kappaB signaling	4/256	112/18723	0.0677597	0.467825	0.428131	MIR204/ADIPOR1/TLR4/TLR3	4	3
GO:0035456	response to interferon-beta	2/256	32/18723	0.0706456	0.477197	0.436709	TREX1/TLR3	2	3
GO:0045879	negative regulation of smoothened signaling pathway	2/256	32/18723	0.0706456	0.477197	0.436709	IFT172/RB1	2	3
GO:1902235	regulation of endoplasmic reticulum stress-induced intrinsic apoptotic signaling pathway	2/256	32/18723	0.0706456	0.477197	0.436709	WFS1/OPA1	2	3
GO:1901099	negative regulation of signal transduction in absence of ligand	2/256	33/18723	0.0745463	0.491103	0.449434	CTNNA1/COL2A1	2	3
GO:2001240	negative regulation of extrinsic apoptotic signaling pathway in absence of ligand	2/256	33/18723	0.0745463	0.491103	0.449434	CTNNA1/COL2A1	2	3
GO:0035567	non-canonical Wnt signaling pathway	3/256	72/18723	0.0758353	0.495575	0.453527	MKS1/NPHP3/FZD4	3	3
GO:1904893	negative regulation of receptor signaling pathway via STAT	2/256	34/18723	0.0785142	0.50602	0.463086	ADIPOR1/NEUROD1	2	3
GO:0045880	positive regulation of smoothened signaling pathway	2/256	35/18723	0.0825468	0.52125	0.477024	IFT172/CTNNA1	2	3
GO:0016055	Wnt signaling pathway	10/256	444/18723	0.0849465	0.530444	0.485437	NPHP4/ARL6/TMEM237/MKS1/INVS/NPHP3/FZD4/NDP/LRP5/CDH3	10	3
GO:0045742	positive regulation of epidermal growth factor receptor signaling pathway	2/256	36/18723	0.0866416	0.53391	0.488609	PDE6H/PDE6G	2	3
GO:0198738	cell-cell signaling by wnt	10/256	446/18723	0.0868809	0.534213	0.488886	NPHP4/ARL6/TMEM237/MKS1/INVS/NPHP3/FZD4/NDP/LRP5/CDH3	10	3
GO:2001234	negative regulation of apoptotic signaling pathway	6/256	224/18723	0.0877467	0.536018	0.490538	TRIM32/WFS1/RB1/OPA1/CTNNA1/COL2A1	6	3
GO:0040036	regulation of fibroblast growth factor receptor signaling pathway	2/256	37/18723	0.0907961	0.546332	0.499977	LRIT3/OTX2	2	3
GO:1901186	positive regulation of ERBB signaling pathway	2/256	38/18723	0.0950079	0.564578	0.516675	PDE6H/PDE6G	2	3
GO:1905897	regulation of response to endoplasmic reticulum stress	3/256	82/18723	0.102239	0.596043	0.54547	ATF6/WFS1/OPA1	3	3
GO:0006956	complement activation	4/256	130/18723	0.103101	0.596518	0.545905	CFH/C3/C2/CFB	4	3
GO:0010543	regulation of platelet activation	2/256	40/18723	0.103595	0.596518	0.545905	ADAMTS18/TLR4	2	3
GO:1901223	negative regulation of NIK/NF-kappaB signaling	2/256	40/18723	0.103595	0.596518	0.545905	MIR204/ADIPOR1	2	3
GO:0042088	T-helper 1 type immune response	2/256	43/18723	0.116848	0.61667	0.564347	SEMA4A/TLR4	2	3
GO:2001239	regulation of extrinsic apoptotic signaling pathway in absence of ligand	2/256	43/18723	0.116848	0.61667	0.564347	CTNNA1/COL2A1	2	3
GO:0090090	negative regulation of canonical Wnt signaling pathway	4/256	137/18723	0.118735	0.61667	0.564347	NPHP4/INVS/NPHP3/FZD4	4	3
GO:0062208	positive regulation of pattern recognition receptor signaling pathway	2/256	44/18723	0.121357	0.61667	0.564347	TLR4/TLR3	2	3
GO:1903573	negative regulation of response to endoplasmic reticulum stress	2/256	44/18723	0.121357	0.61667	0.564347	WFS1/OPA1	2	3
GO:0060070	canonical Wnt signaling pathway	7/256	303/18723	0.122959	0.61667	0.564347	NPHP4/MKS1/INVS/NPHP3/FZD4/LRP5/CDH3	7	3
GO:0002920	regulation of humoral immune response	2/256	45/18723	0.125908	0.61667	0.564347	CFH/C3	2	3
GO:0002524	hypersensitivity	1/256	10/18723	0.128646	0.61667	0.564347	C3	1	3
GO:0070391	response to lipoteichoic acid	1/256	10/18723	0.128646	0.61667	0.564347	TLR4	1	3
GO:0071223	cellular response to lipoteichoic acid	1/256	10/18723	0.128646	0.61667	0.564347	TLR4	1	3
GO:0090037	positive regulation of protein kinase C signaling	1/256	10/18723	0.128646	0.61667	0.564347	ADGRV1	1	3
GO:2000121	regulation of removal of superoxide radicals	1/256	10/18723	0.128646	0.61667	0.564347	FBLN5	1	3
GO:2001241	positive regulation of extrinsic apoptotic signaling pathway in absence of ligand	1/256	10/18723	0.128646	0.61667	0.564347	CTNNA1	1	3
GO:0006984	ER-nucleus signaling pathway	2/256	46/18723	0.130499	0.61667	0.564347	ATF6/WFS1	2	3
GO:0038061	NIK/NF-kappaB signaling	4/256	143/18723	0.1329	0.61667	0.564347	MIR204/ADIPOR1/TLR4/TLR3	4	3
GO:0060828	regulation of canonical Wnt signaling pathway	6/256	253/18723	0.134293	0.61667	0.564347	NPHP4/MKS1/INVS/NPHP3/FZD4/CDH3	6	3
GO:2001238	positive regulation of extrinsic apoptotic signaling pathway	2/256	48/18723	0.139794	0.61667	0.564347	TIMP3/CTNNA1	2	3
GO:0010739	positive regulation of protein kinase A signaling	1/256	11/18723	0.140566	0.61667	0.564347	ADGRV1	1	3
GO:0097396	response to interleukin-17	1/256	11/18723	0.140566	0.61667	0.564347	TRIM32	1	3
GO:0097398	cellular response to interleukin-17	1/256	11/18723	0.140566	0.61667	0.564347	TRIM32	1	3
GO:0097400	interleukin-17-mediated signaling pathway	1/256	11/18723	0.140566	0.61667	0.564347	TRIM32	1	3
GO:1902065	response to L-glutamate	1/256	11/18723	0.140566	0.61667	0.564347	OPA1	1	3
GO:1903265	positive regulation of tumor necrosis factor-mediated signaling pathway	1/256	11/18723	0.140566	0.61667	0.564347	TRIM32	1	3
GO:1904321	response to forskolin	1/256	11/18723	0.140566	0.61667	0.564347	AHR	1	3
GO:1904322	cellular response to forskolin	1/256	11/18723	0.140566	0.61667	0.564347	AHR	1	3
GO:0051592	response to calcium ion	4/256	149/18723	0.147721	0.61667	0.564347	ADGRV1/ADAM9/MTTP/GUCA1A	4	3
GO:2001243	negative regulation of intrinsic apoptotic signaling pathway	3/256	98/18723	0.150692	0.61667	0.564347	TRIM32/WFS1/OPA1	3	3
GO:0002424	T cell mediated immune response to tumor cell	1/256	12/18723	0.152324	0.61667	0.564347	AHR	1	3
GO:0002863	positive regulation of inflammatory response to antigenic stimulus	1/256	12/18723	0.152324	0.61667	0.564347	C3	1	3
GO:0032490	detection of molecule of bacterial origin	1/256	12/18723	0.152324	0.61667	0.564347	TLR4	1	3
GO:0043568	positive regulation of insulin-like growth factor receptor signaling pathway	1/256	12/18723	0.152324	0.61667	0.564347	CDH3	1	3
GO:0060907	positive regulation of macrophage cytokine production	1/256	12/18723	0.152324	0.61667	0.564347	TLR4	1	3
GO:0072711	cellular response to hydroxyurea	1/256	12/18723	0.152324	0.61667	0.564347	TREX1	1	3
GO:0090331	negative regulation of platelet aggregation	1/256	12/18723	0.152324	0.61667	0.564347	ADAMTS18	1	3
GO:0140052	cellular response to oxidised low-density lipoprotein particle stimulus	1/256	12/18723	0.152324	0.61667	0.564347	TLR4	1	3
GO:0008630	intrinsic apoptotic signaling pathway in response to DNA damage	3/256	99/18723	0.153933	0.61667	0.564347	TRIM32/TOPORS/ERCC6	3	3
GO:0050727	regulation of inflammatory response	8/256	386/18723	0.160473	0.61667	0.564347	MIR204/ABHD12/TREX1/TLR4/TLR3/RB1/MVK/C3	8	3
GO:0045744	negative regulation of G protein-coupled receptor signaling pathway	2/256	53/18723	0.163604	0.61667	0.564347	RPGRIP1L/SAG	2	3
GO:0001973	G protein-coupled adenosine receptor signaling pathway	1/256	13/18723	0.163922	0.61667	0.564347	GNAT1	1	3
GO:0006983	ER overload response	1/256	13/18723	0.163922	0.61667	0.564347	WFS1	1	3
GO:0035588	G protein-coupled purinergic receptor signaling pathway	1/256	13/18723	0.163922	0.61667	0.564347	GNAT1	1	3
GO:0036005	response to macrophage colony-stimulating factor	1/256	13/18723	0.163922	0.61667	0.564347	TLR4	1	3
GO:0036006	cellular response to macrophage colony-stimulating factor stimulus	1/256	13/18723	0.163922	0.61667	0.564347	TLR4	1	3
GO:0036462	TRAIL-activated apoptotic signaling pathway	1/256	13/18723	0.163922	0.61667	0.564347	TIMP3	1	3
GO:0070424	regulation of nucleotide-binding oligomerization domain containing signaling pathway	1/256	13/18723	0.163922	0.61667	0.564347	TLR4	1	3
GO:0070914	UV-damage excision repair	1/256	13/18723	0.163922	0.61667	0.564347	TREX1	1	3
GO:0072710	response to hydroxyurea	1/256	13/18723	0.163922	0.61667	0.564347	TREX1	1	3
GO:1900103	positive regulation of endoplasmic reticulum unfolded protein response	1/256	13/18723	0.163922	0.61667	0.564347	ATF6	1	3
GO:1902043	positive regulation of extrinsic apoptotic signaling pathway via death domain receptors	1/256	13/18723	0.163922	0.61667	0.564347	TIMP3	1	3
GO:0030111	regulation of Wnt signaling pathway	7/256	328/18723	0.163933	0.61667	0.564347	NPHP4/TMEM237/MKS1/INVS/NPHP3/FZD4/CDH3	7	3
GO:0007215	glutamate receptor signaling pathway	2/256	54/18723	0.16845	0.619945	0.567345	TRPM1/GRM6	2	3
GO:0002864	regulation of acute inflammatory response to antigenic stimulus	1/256	14/18723	0.175362	0.619945	0.567345	C3	1	3
GO:0045472	response to ether	1/256	14/18723	0.175362	0.619945	0.567345	OPA1	1	3
GO:0060080	inhibitory postsynaptic potential	1/256	14/18723	0.175362	0.619945	0.567345	RIMS1	1	3
GO:0032526	response to retinoic acid	3/256	107/18723	0.18061	0.619945	0.567345	LRAT/FZD4/RBP4	3	3
GO:0060760	positive regulation of response to cytokine stimulus	2/256	57/18723	0.183128	0.619945	0.567345	TRIM32/TLR4	2	3
GO:0002832	negative regulation of response to biotic stimulus	3/256	108/18723	0.184029	0.619945	0.567345	TREX1/HTRA1/AHR	3	3
GO:0007173	epidermal growth factor receptor signaling pathway	3/256	108/18723	0.184029	0.619945	0.567345	PDE6H/PDE6G/EFEMP1	3	3
GO:0010752	regulation of cGMP-mediated signaling	1/256	15/18723	0.186645	0.619945	0.567345	GUCA1A	1	3
GO:0090594	inflammatory response to wounding	1/256	15/18723	0.186645	0.619945	0.567345	TLR4	1	3
GO:1900102	negative regulation of endoplasmic reticulum unfolded protein response	1/256	15/18723	0.186645	0.619945	0.567345	WFS1	1	3
GO:1905168	positive regulation of double-strand break repair via homologous recombination	1/256	15/18723	0.186645	0.619945	0.567345	ERCC6	1	3
GO:0002456	T cell mediated immunity	3/256	109/18723	0.187466	0.620982	0.568293	TREX1/AHR/JAG1	3	3
GO:0071772	response to BMP	4/256	165/18723	0.190067	0.623694	0.570775	GDF6/ZNF423/HTRA1/COL2A1	4	3
GO:0071773	cellular response to BMP stimulus	4/256	165/18723	0.190067	0.623694	0.570775	GDF6/ZNF423/HTRA1/COL2A1	4	3
GO:0048010	vascular endothelial growth factor receptor signaling pathway	2/256	59/18723	0.193015	0.623694	0.570775	FZD4/MAPKAPK3	2	3
GO:0007635	chemosensory behavior	1/256	16/18723	0.197775	0.623694	0.570775	WFS1	1	3
GO:0034138	toll-like receptor 3 signaling pathway	1/256	16/18723	0.197775	0.623694	0.570775	TLR3	1	3
GO:0070431	nucleotide-binding oligomerization domain containing 2 signaling pathway	1/256	16/18723	0.197775	0.623694	0.570775	TLR4	1	3
GO:2001044	regulation of integrin-mediated signaling pathway	1/256	16/18723	0.197775	0.623694	0.570775	CTNNA1	1	3
GO:0043406	positive regulation of MAP kinase activity	3/256	112/18723	0.197874	0.623694	0.570775	ADAM9/FZD4/TLR4	3	3
GO:0009620	response to fungus	2/256	60/18723	0.197984	0.623694	0.570775	TLR4/PLA2G5	2	3
GO:0030178	negative regulation of Wnt signaling pathway	4/256	170/18723	0.204026	0.629397	0.575994	NPHP4/INVS/NPHP3/FZD4	4	3
GO:0002031	G protein-coupled receptor internalization	1/256	17/18723	0.208754	0.629397	0.575994	SAG	1	3
GO:0010935	regulation of macrophage cytokine production	1/256	17/18723	0.208754	0.629397	0.575994	TLR4	1	3
GO:0090036	regulation of protein kinase C signaling	1/256	17/18723	0.208754	0.629397	0.575994	ADGRV1	1	3
GO:0008286	insulin receptor signaling pathway	3/256	116/18723	0.211962	0.63685	0.582815	ADIPOR1/RPE65/OPA1	3	3
GO:1990748	cellular detoxification	3/256	116/18723	0.211962	0.63685	0.582815	RDH12/RDH11/FBLN5	3	3
GO:0043410	positive regulation of MAPK cascade	9/256	480/18723	0.212478	0.63685	0.582815	GDF6/NMNAT1/ADAM9/FZD4/TLR4/TLR3/PLA2G5/PDE6H/PDE6G	9	3
GO:0070059	intrinsic apoptotic signaling pathway in response to endoplasmic reticulum stress	2/256	63/18723	0.212979	0.63685	0.582815	WFS1/OPA1	2	3
GO:0002460	adaptive immune response based on somatic recombination of immune receptors built from immunoglobulin superfamily domains	7/256	356/18723	0.21603	0.63685	0.582815	SEMA4A/TREX1/TLR4/C3/C2/AHR/JAG1	7	3
GO:2001233	regulation of apoptotic signaling pathway	7/256	356/18723	0.21603	0.63685	0.582815	TRIM32/WFS1/TIMP3/RB1/OPA1/CTNNA1/COL2A1	7	3
GO:1900076	regulation of cellular response to insulin stimulus	2/256	64/18723	0.218002	0.63685	0.582815	ADIPOR1/OPA1	2	3
GO:0007250	activation of NF-kappaB-inducing kinase activity	1/256	18/18723	0.219582	0.63685	0.582815	TLR3	1	3
GO:0033189	response to vitamin A	1/256	18/18723	0.219582	0.63685	0.582815	LRAT	1	3
GO:0071318	cellular response to ATP	1/256	18/18723	0.219582	0.63685	0.582815	CIB2	1	3
GO:0071360	cellular response to exogenous dsRNA	1/256	18/18723	0.219582	0.63685	0.582815	TLR3	1	3
GO:1903209	positive regulation of oxidative stress-induced cell death	1/256	18/18723	0.219582	0.63685	0.582815	TLR4	1	3
GO:0002720	positive regulation of cytokine production involved in immune response	2/256	65/18723	0.223035	0.63685	0.582815	TLR4/HK1	2	3
GO:0038034	signal transduction in absence of ligand	2/256	65/18723	0.223035	0.63685	0.582815	CTNNA1/COL2A1	2	3
GO:0097192	extrinsic apoptotic signaling pathway in absence of ligand	2/256	65/18723	0.223035	0.63685	0.582815	CTNNA1/COL2A1	2	3
GO:0046626	regulation of insulin receptor signaling pathway	2/256	66/18723	0.228077	0.63685	0.582815	ADIPOR1/OPA1	2	3
GO:0002224	toll-like receptor signaling pathway	3/256	121/18723	0.229863	0.63685	0.582815	MAPKAPK3/TLR4/TLR3	3	3
GO:0038127	ERBB signaling pathway	3/256	121/18723	0.229863	0.63685	0.582815	PDE6H/PDE6G/EFEMP1	3	3
GO:0002281	macrophage activation involved in immune response	1/256	19/18723	0.230263	0.63685	0.582815	TREX1	1	3
GO:0010544	negative regulation of platelet activation	1/256	19/18723	0.230263	0.63685	0.582815	ADAMTS18	1	3
GO:0010738	regulation of protein kinase A signaling	1/256	19/18723	0.230263	0.63685	0.582815	ADGRV1	1	3
GO:0014067	negative regulation of phosphatidylinositol 3-kinase signaling	1/256	19/18723	0.230263	0.63685	0.582815	INPP5E	1	3
GO:0032026	response to magnesium ion	1/256	19/18723	0.230263	0.63685	0.582815	CNGA3	1	3
GO:0061760	antifungal innate immune response	1/256	19/18723	0.230263	0.63685	0.582815	PLA2G5	1	3
GO:0098780	response to mitochondrial depolarisation	1/256	19/18723	0.230263	0.63685	0.582815	MFN2	1	3
GO:0030168	platelet activation	3/256	123/18723	0.237101	0.641368	0.58695	ADAMTS18/MERTK/TLR4	3	3
GO:0090287	regulation of cellular response to growth factor stimulus	6/256	304/18723	0.237704	0.641368	0.58695	LRIT3/TSPAN12/ZNF423/FZD4/HTRA1/OTX2	6	3
GO:0097237	cellular response to toxic substance	3/256	124/18723	0.240736	0.641368	0.58695	RDH12/RDH11/FBLN5	3	3
GO:0002834	regulation of response to tumor cell	1/256	20/18723	0.240798	0.641368	0.58695	AHR	1	3
GO:0002837	regulation of immune response to tumor cell	1/256	20/18723	0.240798	0.641368	0.58695	AHR	1	3
GO:0010042	response to manganese ion	1/256	20/18723	0.240798	0.641368	0.58695	ADAM9	1	3
GO:0032495	response to muramyl dipeptide	1/256	20/18723	0.240798	0.641368	0.58695	JAG1	1	3
GO:0060339	negative regulation of type I interferon-mediated signaling pathway	1/256	20/18723	0.240798	0.641368	0.58695	TREX1	1	3
GO:0090201	negative regulation of release of cytochrome c from mitochondria	1/256	20/18723	0.240798	0.641368	0.58695	OPA1	1	3
GO:0098543	detection of other organism	1/256	20/18723	0.240798	0.641368	0.58695	TLR4	1	3
GO:1901224	positive regulation of NIK/NF-kappaB signaling	2/256	69/18723	0.243247	0.645442	0.590678	TLR4/TLR3	2	3
GO:0032874	positive regulation of stress-activated MAPK cascade	3/256	126/18723	0.248032	0.647563	0.592619	GDF6/TLR4/TLR3	3	3
GO:0023019	signal transduction involved in regulation of gene expression	1/256	21/18723	0.25119	0.647563	0.592619	NEUROD1	1	3
GO:0061081	positive regulation of myeloid leukocyte cytokine production involved in immune response	1/256	21/18723	0.25119	0.647563	0.592619	TLR4	1	3
GO:0070304	positive regulation of stress-activated protein kinase signaling cascade	3/256	128/18723	0.255362	0.655312	0.599711	GDF6/TLR4/TLR3	3	3
GO:0002029	desensitization of G protein-coupled receptor signaling pathway	1/256	22/18723	0.26144	0.656521	0.600817	SAG	1	3
GO:0022401	negative adaptation of signaling pathway	1/256	22/18723	0.26144	0.656521	0.600817	SAG	1	3
GO:0036120	cellular response to platelet-derived growth factor stimulus	1/256	22/18723	0.26144	0.656521	0.600817	TLR4	1	3
GO:0071359	cellular response to dsRNA	1/256	22/18723	0.26144	0.656521	0.600817	TLR3	1	3
GO:0042058	regulation of epidermal growth factor receptor signaling pathway	2/256	73/18723	0.263531	0.657658	0.601857	PDE6H/PDE6G	2	3
GO:0046683	response to organophosphorus	3/256	131/18723	0.266412	0.663668	0.607358	CIB2/CNGA3/AHR	3	3
GO:0002437	inflammatory response to antigenic stimulus	2/256	74/18723	0.268606	0.665843	0.609348	TREX1/C3	2	3
GO:0030968	endoplasmic reticulum unfolded protein response	2/256	74/18723	0.268606	0.665843	0.609348	ATF6/WFS1	2	3
GO:0019430	removal of superoxide radicals	1/256	23/18723	0.27155	0.665843	0.609348	FBLN5	1	3
GO:0035994	response to muscle stretch	1/256	23/18723	0.27155	0.665843	0.609348	DMD	1	3
GO:0036119	response to platelet-derived growth factor	1/256	23/18723	0.27155	0.665843	0.609348	TLR4	1	3
GO:0031348	negative regulation of defense response	5/256	258/18723	0.278514	0.674982	0.617711	MIR204/TREX1/RB1/HTRA1/MVK	5	3
GO:0002438	acute inflammatory response to antigenic stimulus	1/256	24/18723	0.281523	0.674982	0.617711	C3	1	3
GO:0002755	MyD88-dependent toll-like receptor signaling pathway	1/256	24/18723	0.281523	0.674982	0.617711	TLR4	1	3
GO:0002922	positive regulation of humoral immune response	1/256	24/18723	0.281523	0.674982	0.617711	C3	1	3
GO:0016048	detection of temperature stimulus	1/256	24/18723	0.281523	0.674982	0.617711	RHO	1	3
GO:0043567	regulation of insulin-like growth factor receptor signaling pathway	1/256	24/18723	0.281523	0.674982	0.617711	CDH3	1	3
GO:0050687	negative regulation of defense response to virus	1/256	24/18723	0.281523	0.674982	0.617711	HTRA1	1	3
GO:0006986	response to unfolded protein	3/256	137/18723	0.288669	0.675511	0.618195	ATF6/MFN2/WFS1	3	3
GO:0007193	adenylate cyclase-inhibiting G protein-coupled receptor signaling pathway	2/256	78/18723	0.28889	0.675511	0.618195	GRM6/GNAT1	2	3
GO:0070373	negative regulation of ERK1 and ERK2 cascade	2/256	78/18723	0.28889	0.675511	0.618195	TLR4/TIMP3	2	3
GO:0009636	response to toxic substance	5/256	262/18723	0.289044	0.675511	0.618195	RDH12/RDH11/FBLN5/ERCC6/AHR	5	3
GO:0010996	response to auditory stimulus	1/256	25/18723	0.291359	0.675511	0.618195	ABHD12	1	3
GO:0070423	nucleotide-binding oligomerization domain containing signaling pathway	1/256	25/18723	0.291359	0.675511	0.618195	TLR4	1	3
GO:0071450	cellular response to oxygen radical	1/256	25/18723	0.291359	0.675511	0.618195	FBLN5	1	3
GO:0071451	cellular response to superoxide	1/256	25/18723	0.291359	0.675511	0.618195	FBLN5	1	3
GO:0090330	regulation of platelet aggregation	1/256	25/18723	0.291359	0.675511	0.618195	ADAMTS18	1	3
GO:0098581	detection of external biotic stimulus	1/256	25/18723	0.291359	0.675511	0.618195	TLR4	1	3
GO:1901184	regulation of ERBB signaling pathway	2/256	79/18723	0.293952	0.679281	0.621646	PDE6H/PDE6G	2	3
GO:0002418	immune response to tumor cell	1/256	26/18723	0.301061	0.680338	0.622613	AHR	1	3
GO:0002710	negative regulation of T cell mediated immunity	1/256	26/18723	0.301061	0.680338	0.622613	AHR	1	3
GO:0035872	nucleotide-binding domain, leucine rich repeat containing receptor signaling pathway	1/256	26/18723	0.301061	0.680338	0.622613	TLR4	1	3
GO:1900017	positive regulation of cytokine production involved in inflammatory response	1/256	26/18723	0.301061	0.680338	0.622613	TLR4	1	3
GO:0071260	cellular response to mechanical stimulus	2/256	81/18723	0.304062	0.680338	0.622613	TLR4/TLR3	2	3
GO:2001021	negative regulation of response to DNA damage stimulus	2/256	81/18723	0.304062	0.680338	0.622613	TRIM32/ERCC6	2	3
GO:0050729	positive regulation of inflammatory response	3/256	142/18723	0.307323	0.680338	0.622613	TLR4/TLR3/C3	3	3
GO:0008543	fibroblast growth factor receptor signaling pathway	2/256	82/18723	0.309108	0.680338	0.622613	LRIT3/OTX2	2	3
GO:0007263	nitric oxide mediated signal transduction	1/256	27/18723	0.310631	0.680338	0.622613	NEUROD1	1	3
GO:0010882	regulation of cardiac muscle contraction by calcium ion signaling	1/256	27/18723	0.310631	0.680338	0.622613	DMD	1	3
GO:1900746	regulation of vascular endothelial growth factor signaling pathway	1/256	27/18723	0.310631	0.680338	0.622613	TSPAN12	1	3
GO:1903203	regulation of oxidative stress-induced neuron death	1/256	27/18723	0.310631	0.680338	0.622613	TLR4	1	3
GO:2000463	positive regulation of excitatory postsynaptic potential	1/256	27/18723	0.310631	0.680338	0.622613	RIMS1	1	3
GO:0002675	positive regulation of acute inflammatory response	1/256	28/18723	0.320071	0.691845	0.633144	C3	1	3
GO:0006972	hyperosmotic response	1/256	28/18723	0.320071	0.691845	0.633144	TLR3	1	3
GO:0034123	positive regulation of toll-like receptor signaling pathway	1/256	28/18723	0.320071	0.691845	0.633144	TLR3	1	3
GO:0071277	cellular response to calcium ion	2/256	85/18723	0.324198	0.698081	0.638851	ADGRV1/GUCA1A	2	3
GO:0043153	entrainment of circadian clock by photoperiod	1/256	29/18723	0.329381	0.699064	0.63975	PDE6B	1	3
GO:1902230	negative regulation of intrinsic apoptotic signaling pathway in response to DNA damage	1/256	29/18723	0.329381	0.699064	0.63975	TRIM32	1	3
GO:1902547	regulation of cellular response to vascular endothelial growth factor stimulus	1/256	29/18723	0.329381	0.699064	0.63975	TSPAN12	1	3
GO:2001032	regulation of double-strand break repair via nonhomologous end joining	1/256	29/18723	0.329381	0.699064	0.63975	ERCC6	1	3
GO:0014074	response to purine-containing compound	3/256	148/18723	0.329762	0.699345	0.640008	CIB2/CNGA3/AHR	3	3
GO:0009411	response to UV	3/256	149/18723	0.333503	0.705239	0.645401	TRIM32/TREX1/ERCC6	3	3
GO:0031571	mitotic G1 DNA damage checkpoint signaling	1/256	30/18723	0.338565	0.705239	0.645401	TREX1	1	3
GO:0060292	long-term synaptic depression	1/256	30/18723	0.338565	0.705239	0.645401	SLC24A1	1	3
GO:0071333	cellular response to glucose stimulus	3/256	151/18723	0.340982	0.705286	0.645444	OPA1/NEUROD1/LRP5	3	3
GO:2001236	regulation of extrinsic apoptotic signaling pathway	3/256	151/18723	0.340982	0.705286	0.645444	TIMP3/CTNNA1/COL2A1	3	3
GO:0046330	positive regulation of JNK cascade	2/256	89/18723	0.344182	0.705286	0.645444	TLR4/TLR3	2	3
GO:1900407	regulation of cellular response to oxidative stress	2/256	89/18723	0.344182	0.705286	0.645444	FBLN5/TLR4	2	3
GO:0030509	BMP signaling pathway	3/256	152/18723	0.344719	0.705286	0.645444	GDF6/ZNF423/HTRA1	3	3
GO:0098754	detoxification	3/256	152/18723	0.344719	0.705286	0.645444	RDH12/RDH11/FBLN5	3	3
GO:0036475	neuron death in response to oxidative stress	1/256	31/18723	0.347623	0.705286	0.645444	TLR4	1	3
GO:0044819	mitotic G1/S transition checkpoint signaling	1/256	31/18723	0.347623	0.705286	0.645444	TREX1	1	3
GO:0070528	protein kinase C signaling	1/256	31/18723	0.347623	0.705286	0.645444	ADGRV1	1	3
GO:0071480	cellular response to gamma radiation	1/256	31/18723	0.347623	0.705286	0.645444	TREX1	1	3
GO:0071331	cellular response to hexose stimulus	3/256	153/18723	0.348454	0.706344	0.646412	OPA1/NEUROD1/LRP5	3	3
GO:0097191	extrinsic apoptotic signaling pathway	4/256	219/18723	0.351471	0.706578	0.646627	TLR3/TIMP3/CTNNA1/COL2A1	4	3
GO:0071326	cellular response to monosaccharide stimulus	3/256	154/18723	0.352188	0.706578	0.646627	OPA1/NEUROD1/LRP5	3	3
GO:0019935	cyclic-nucleotide-mediated signaling	2/256	91/18723	0.354105	0.706578	0.646627	GUCA1A/AHR	2	3
GO:0019934	cGMP-mediated signaling	1/256	32/18723	0.356558	0.706578	0.646627	GUCA1A	1	3
GO:1900745	positive regulation of p38MAPK cascade	1/256	32/18723	0.356558	0.706578	0.646627	GDF6	1	3
GO:0097193	intrinsic apoptotic signaling pathway	5/256	288/18723	0.358812	0.710507	0.650223	TRIM32/TOPORS/WFS1/OPA1/ERCC6	5	3
GO:0000302	response to reactive oxygen species	4/256	222/18723	0.360779	0.711005	0.650678	TREX1/FBLN5/ADAM9/ERCC6	4	3
GO:0051591	response to cAMP	2/256	93/18723	0.363974	0.711005	0.650678	CNGA3/AHR	2	3
GO:0097306	cellular response to alcohol	2/256	93/18723	0.363974	0.711005	0.650678	CTNNA1/AHR	2	3
GO:0010737	protein kinase A signaling	1/256	33/18723	0.365371	0.711005	0.650678	ADGRV1	1	3
GO:0030947	regulation of vascular endothelial growth factor receptor signaling pathway	1/256	33/18723	0.365371	0.711005	0.650678	FZD4	1	3
GO:0033198	response to ATP	1/256	33/18723	0.365371	0.711005	0.650678	CIB2	1	3
GO:1990830	cellular response to leukemia inhibitory factor	2/256	94/18723	0.368888	0.715533	0.654822	LRAT/FZD4	2	3
GO:0035966	response to topologically incorrect protein	3/256	159/18723	0.370813	0.715533	0.654822	ATF6/MFN2/WFS1	3	3
GO:1990823	response to leukemia inhibitory factor	2/256	95/18723	0.373786	0.715533	0.654822	LRAT/FZD4	2	3
GO:0035590	purinergic nucleotide receptor signaling pathway	1/256	34/18723	0.374063	0.715533	0.654822	GNAT1	1	3
GO:0055094	response to lipoprotein particle	1/256	34/18723	0.374063	0.715533	0.654822	TLR4	1	3
GO:2000780	negative regulation of double-strand break repair	1/256	34/18723	0.374063	0.715533	0.654822	ERCC6	1	3
GO:0030510	regulation of BMP signaling pathway	2/256	96/18723	0.378669	0.717285	0.656426	ZNF423/HTRA1	2	3
GO:0034620	cellular response to unfolded protein	2/256	96/18723	0.378669	0.717285	0.656426	ATF6/WFS1	2	3
GO:0060759	regulation of response to cytokine stimulus	3/256	162/18723	0.381942	0.717285	0.656426	TRIM32/TREX1/TLR4	3	3
GO:0034405	response to fluid shear stress	1/256	35/18723	0.382637	0.717285	0.656426	ADAM9	1	3
GO:1905898	positive regulation of response to endoplasmic reticulum stress	1/256	35/18723	0.382637	0.717285	0.656426	ATF6	1	3
GO:2001237	negative regulation of extrinsic apoptotic signaling pathway	2/256	97/18723	0.383537	0.717535	0.656654	CTNNA1/COL2A1	2	3
GO:0071322	cellular response to carbohydrate stimulus	3/256	163/18723	0.385643	0.719115	0.6581	OPA1/NEUROD1/LRP5	3	3
GO:1902882	regulation of response to oxidative stress	2/256	98/18723	0.388388	0.722535	0.661229	FBLN5/TLR4	2	3
GO:2001242	regulation of intrinsic apoptotic signaling pathway	3/256	164/18723	0.389339	0.722535	0.661229	TRIM32/WFS1/OPA1	3	3
GO:0045738	negative regulation of DNA repair	1/256	36/18723	0.391094	0.722535	0.661229	ERCC6	1	3
GO:0060338	regulation of type I interferon-mediated signaling pathway	1/256	36/18723	0.391094	0.722535	0.661229	TREX1	1	3
GO:0071402	cellular response to lipoprotein particle stimulus	1/256	36/18723	0.391094	0.722535	0.661229	TLR4	1	3
GO:1902229	regulation of intrinsic apoptotic signaling pathway in response to DNA damage	1/256	36/18723	0.391094	0.722535	0.661229	TRIM32	1	3
GO:0030513	positive regulation of BMP signaling pathway	1/256	37/18723	0.399436	0.724139	0.662698	ZNF423	1	3
GO:0048009	insulin-like growth factor receptor signaling pathway	1/256	37/18723	0.399436	0.724139	0.662698	CDH3	1	3
GO:0007254	JNK cascade	3/256	167/18723	0.400392	0.724937	0.663428	TLR4/TLR3/ERCC6	3	3
GO:0002253	activation of immune response	6/256	375/18723	0.406729	0.730571	0.668584	TREX1/TLR4/CFH/C3/C2/CFB	6	3
GO:1901031	regulation of response to reactive oxygen species	1/256	38/18723	0.407664	0.730571	0.668584	FBLN5	1	3
GO:0007259	receptor signaling pathway via JAK-STAT	3/256	170/18723	0.41139	0.736676	0.674171	ADIPOR1/ARL2BP/NEUROD1	3	3
GO:0046425	regulation of receptor signaling pathway via JAK-STAT	2/256	103/18723	0.412381	0.736676	0.674171	ADIPOR1/NEUROD1	2	3
GO:0051403	stress-activated MAPK cascade	4/256	239/18723	0.413319	0.737414	0.674846	GDF6/TLR4/TLR3/ERCC6	4	3
GO:0002221	pattern recognition receptor signaling pathway	3/256	172/18723	0.418688	0.73948	0.676737	MAPKAPK3/TLR4/TLR3	3	3
GO:0007219	Notch signaling pathway	3/256	172/18723	0.418688	0.73948	0.676737	IFT172/ZNF423/JAG1	3	3
GO:0062207	regulation of pattern recognition receptor signaling pathway	2/256	105/18723	0.421849	0.741029	0.678154	TLR4/TLR3	2	3
GO:0002714	positive regulation of B cell mediated immunity	1/256	40/18723	0.423784	0.741029	0.678154	C3	1	3
GO:0002891	positive regulation of immunoglobulin mediated immune response	1/256	40/18723	0.423784	0.741029	0.678154	C3	1	3
GO:0035329	hippo signaling	1/256	40/18723	0.423784	0.741029	0.678154	TEAD1	1	3
GO:0071526	semaphorin-plexin signaling pathway	1/256	40/18723	0.423784	0.741029	0.678154	SEMA4A	1	3
GO:2000781	positive regulation of double-strand break repair	1/256	40/18723	0.423784	0.741029	0.678154	ERCC6	1	3
GO:0007584	response to nutrient	3/256	174/18723	0.425956	0.743097	0.680047	LRAT/TTPA/C2	3	3
GO:0007229	integrin-mediated signaling pathway	2/256	107/18723	0.431238	0.74464	0.68146	ADAM9/CTNNA1	2	3
GO:0002251	organ or tissue specific immune response	1/256	41/18723	0.431679	0.74464	0.68146	TREX1	1	3
GO:0050728	negative regulation of inflammatory response	3/256	176/18723	0.433192	0.745939	0.682648	MIR204/RB1/MVK	3	3
GO:0071216	cellular response to biotic stimulus	4/256	246/18723	0.434719	0.745939	0.682648	PRPF8/ADAM9/WFS1/TLR4	4	3
GO:0006958	complement activation, classical pathway	2/256	108/18723	0.435903	0.745939	0.682648	C3/C2	2	3
GO:0071466	cellular response to xenobiotic stimulus	3/256	177/18723	0.436798	0.745939	0.682648	TLR3/RB1/AHR	3	3
GO:0031098	stress-activated protein kinase signaling cascade	4/256	247/18723	0.43776	0.745939	0.682648	GDF6/TLR4/TLR3/ERCC6	4	3
GO:0043507	positive regulation of JUN kinase activity	1/256	42/18723	0.439467	0.745939	0.682648	FZD4	1	3
GO:0002861	regulation of inflammatory response to antigenic stimulus	1/256	43/18723	0.447149	0.745939	0.682648	C3	1	3
GO:0034142	toll-like receptor 4 signaling pathway	1/256	43/18723	0.447149	0.745939	0.682648	TLR4	1	3
GO:0042771	intrinsic apoptotic signaling pathway in response to DNA damage by p53 class mediator	1/256	43/18723	0.447149	0.745939	0.682648	TOPORS	1	3
GO:0098815	modulation of excitatory postsynaptic potential	1/256	43/18723	0.447149	0.745939	0.682648	RIMS1	1	3
GO:0097696	receptor signaling pathway via STAT	3/256	181/18723	0.451134	0.74899	0.685441	ADIPOR1/ARL2BP/NEUROD1	3	3
GO:0046427	positive regulation of receptor signaling pathway via JAK-STAT	1/256	44/18723	0.454725	0.74899	0.685441	ADIPOR1	1	3
GO:0044344	cellular response to fibroblast growth factor stimulus	2/256	113/18723	0.458909	0.752914	0.689032	LRIT3/OTX2	2	3
GO:1904646	cellular response to amyloid-beta	1/256	45/18723	0.462198	0.752914	0.689032	TLR4	1	3
GO:0090100	positive regulation of transmembrane receptor protein serine/threonine kinase signaling pathway	2/256	114/18723	0.463445	0.753634	0.68969	GDF6/ZNF423	2	3
GO:1904892	regulation of receptor signaling pathway via STAT	2/256	114/18723	0.463445	0.753634	0.68969	ADIPOR1/NEUROD1	2	3
GO:0002831	regulation of response to biotic stimulus	5/256	327/18723	0.463787	0.753754	0.6898	TREX1/TLR4/HTRA1/PLA2G5/AHR	5	3
GO:0019221	cytokine-mediated signaling pathway	7/256	472/18723	0.467551	0.756155	0.691997	ADIPOR1/TRIM32/TREX1/FZD4/MKKS/BBS4/BBS2	7	3
GO:0000077	DNA damage checkpoint signaling	2/256	115/18723	0.467958	0.756155	0.691997	TREX1/ERCC6	2	3
GO:0043123	positive regulation of I-kappaB kinase/NF-kappaB signaling	3/256	186/18723	0.468842	0.756155	0.691997	TRIM32/TLR4/TLR3	3	3
GO:0032924	activin receptor signaling pathway	1/256	46/18723	0.469569	0.756155	0.691997	GDF6	1	3
GO:0050919	negative chemotaxis	1/256	46/18723	0.469569	0.756155	0.691997	SEMA4A	1	3
GO:0031667	response to nutrient levels	7/256	474/18723	0.471955	0.758732	0.694355	LRAT/MKKS/TTPA/OPA1/C2/BBS4/BBS2	7	3
GO:0035967	cellular response to topologically incorrect protein	2/256	116/18723	0.47245	0.758732	0.694355	ATF6/WFS1	2	3
GO:0010803	regulation of tumor necrosis factor-mediated signaling pathway	1/256	47/18723	0.47684	0.758732	0.694355	TRIM32	1	3
GO:0045747	positive regulation of Notch signaling pathway	1/256	47/18723	0.47684	0.758732	0.694355	JAG1	1	3
GO:1900744	regulation of p38MAPK cascade	1/256	47/18723	0.47684	0.758732	0.694355	GDF6	1	3
GO:0071346	cellular response to interferon-gamma	2/256	118/18723	0.481363	0.760634	0.696096	TLR4/TLR3	2	3
GO:0002673	regulation of acute inflammatory response	1/256	48/18723	0.484011	0.760634	0.696096	C3	1	3
GO:0010569	regulation of double-strand break repair via homologous recombination	1/256	48/18723	0.484011	0.760634	0.696096	ERCC6	1	3
GO:0032872	regulation of stress-activated MAPK cascade	3/256	192/18723	0.48975	0.760634	0.696096	GDF6/TLR4/TLR3	3	3
GO:0071774	response to fibroblast growth factor	2/256	120/18723	0.490184	0.760634	0.696096	LRIT3/OTX2	2	3
GO:0010862	positive regulation of pathway-restricted SMAD protein phosphorylation	1/256	49/18723	0.491084	0.760634	0.696096	GDF6	1	3
GO:0030195	negative regulation of blood coagulation	1/256	49/18723	0.491084	0.760634	0.696096	ADAMTS18	1	3
GO:0038084	vascular endothelial growth factor signaling pathway	1/256	49/18723	0.491084	0.760634	0.696096	TSPAN12	1	3
GO:0043330	response to exogenous dsRNA	1/256	49/18723	0.491084	0.760634	0.696096	TLR3	1	3
GO:0046580	negative regulation of Ras protein signal transduction	1/256	49/18723	0.491084	0.760634	0.696096	MFN2	1	3
GO:0050832	defense response to fungus	1/256	49/18723	0.491084	0.760634	0.696096	PLA2G5	1	3
GO:1902041	regulation of extrinsic apoptotic signaling pathway via death domain receptors	1/256	49/18723	0.491084	0.760634	0.696096	TIMP3	1	3
GO:1904894	positive regulation of receptor signaling pathway via STAT	1/256	49/18723	0.491084	0.760634	0.696096	ADIPOR1	1	3
GO:0030522	intracellular receptor signaling pathway	4/256	265/18723	0.49157	0.760634	0.696096	NR2E3/TLR4/NR2F1/AHR	4	3
GO:0051607	defense response to virus	4/256	265/18723	0.49157	0.760634	0.696096	AGBL5/TREX1/TLR3/HTRA1	4	3
GO:0140546	defense response to symbiont	4/256	265/18723	0.49157	0.760634	0.696096	AGBL5/TREX1/TLR3/HTRA1	4	3
GO:0002455	humoral immune response mediated by circulating immunoglobulin	2/256	121/18723	0.494559	0.764418	0.699559	C3/C2	2	3
GO:0050777	negative regulation of immune response	3/256	194/18723	0.49663	0.764782	0.699892	TREX1/HTRA1/AHR	3	3
GO:0001961	positive regulation of cytokine-mediated signaling pathway	1/256	50/18723	0.498061	0.764782	0.699892	TRIM32	1	3
GO:0038202	TORC1 signaling	1/256	50/18723	0.498061	0.764782	0.699892	MFSD8	1	3
GO:0060337	type I interferon signaling pathway	1/256	50/18723	0.498061	0.764782	0.699892	TREX1	1	3
GO:0070302	regulation of stress-activated protein kinase signaling cascade	3/256	195/18723	0.500053	0.766166	0.701159	GDF6/TLR4/TLR3	3	3
GO:0031570	DNA integrity checkpoint signaling	2/256	123/18723	0.503238	0.769295	0.704023	TREX1/ERCC6	2	3
GO:0002218	activation of innate immune response	1/256	52/18723	0.51173	0.776574	0.710684	TLR4	1	3
GO:0030514	negative regulation of BMP signaling pathway	1/256	52/18723	0.51173	0.776574	0.710684	HTRA1	1	3
GO:0071357	cellular response to type I interferon	1/256	52/18723	0.51173	0.776574	0.710684	TREX1	1	3
GO:2001235	positive regulation of apoptotic signaling pathway	2/256	126/18723	0.516075	0.779857	0.713688	TIMP3/CTNNA1	2	3
GO:0071320	cellular response to cAMP	1/256	53/18723	0.518424	0.779857	0.713688	AHR	1	3
GO:0002823	negative regulation of adaptive immune response based on somatic recombination of immune receptors built from immunoglobulin superfamily domains	1/256	54/18723	0.525028	0.783915	0.717402	AHR	1	3
GO:0032869	cellular response to insulin stimulus	3/256	203/18723	0.527002	0.78561	0.718953	ADIPOR1/RPE65/OPA1	3	3
GO:0031349	positive regulation of defense response	4/256	278/18723	0.529082	0.785707	0.719042	TLR4/TLR3/PLA2G5/C3	4	3
GO:0038066	p38MAPK cascade	1/256	55/18723	0.531541	0.785707	0.719042	GDF6	1	3
GO:0043331	response to dsRNA	1/256	55/18723	0.531541	0.785707	0.719042	TLR3	1	3
GO:0045089	positive regulation of innate immune response	2/256	131/18723	0.536978	0.788155	0.721282	TLR4/PLA2G5	2	3
GO:0051058	negative regulation of small GTPase mediated signal transduction	1/256	56/18723	0.537965	0.788155	0.721282	MFN2	1	3
GO:1904645	response to amyloid-beta	1/256	56/18723	0.537965	0.788155	0.721282	TLR4	1	3
GO:0016064	immunoglobulin mediated immune response	3/256	207/18723	0.540173	0.790978	0.723865	TREX1/C3/C2	3	3
GO:0046328	regulation of JNK cascade	2/256	133/18723	0.545164	0.793325	0.726014	TLR4/TLR3	2	3
GO:0071222	cellular response to lipopolysaccharide	3/256	209/18723	0.54668	0.793358	0.726044	PRPF8/ADAM9/TLR4	3	3
GO:0019724	B cell mediated immunity	3/256	210/18723	0.549913	0.793358	0.726044	TREX1/C3/C2	3	3
GO:0034340	response to type I interferon	1/256	58/18723	0.550551	0.793358	0.726044	TREX1	1	3
GO:0009749	response to glucose	3/256	212/18723	0.556339	0.796523	0.72894	OPA1/NEUROD1/LRP5	3	3
GO:0001836	release of cytochrome c from mitochondria	1/256	59/18723	0.556716	0.796523	0.72894	OPA1	1	3
GO:0002820	negative regulation of adaptive immune response	1/256	59/18723	0.556716	0.796523	0.72894	AHR	1	3
GO:0002712	regulation of B cell mediated immunity	1/256	60/18723	0.562796	0.799523	0.731685	C3	1	3
GO:0002753	cytoplasmic pattern recognition receptor signaling pathway	1/256	60/18723	0.562796	0.799523	0.731685	TLR4	1	3
GO:0002889	regulation of immunoglobulin mediated immune response	1/256	60/18723	0.562796	0.799523	0.731685	C3	1	3
GO:0031663	lipopolysaccharide-mediated signaling pathway	1/256	60/18723	0.562796	0.799523	0.731685	TLR4	1	3
GO:0007596	blood coagulation	3/256	217/18723	0.572163	0.807061	0.738584	ADAMTS18/MERTK/TLR4	3	3
GO:0019933	cAMP-mediated signaling	1/256	62/18723	0.574708	0.807061	0.738584	AHR	1	3
GO:0060393	regulation of pathway-restricted SMAD protein phosphorylation	1/256	62/18723	0.574708	0.807061	0.738584	GDF6	1	3
GO:0045088	regulation of innate immune response	3/256	218/18723	0.575285	0.807468	0.738957	TREX1/TLR4/PLA2G5	3	3
GO:0034341	response to interferon-gamma	2/256	141/18723	0.576893	0.808514	0.739914	TLR4/TLR3	2	3
GO:0009746	response to hexose	3/256	219/18723	0.578394	0.809809	0.741099	OPA1/NEUROD1/LRP5	3	3
GO:0010038	response to metal ion	5/256	373/18723	0.580077	0.810274	0.741524	ADGRV1/ADAM9/MTTP/GUCA1A/CNGA3	5	3
GO:0071219	cellular response to molecule of bacterial origin	3/256	221/18723	0.584568	0.813176	0.74418	PRPF8/ADAM9/TLR4	3	3
GO:0060389	pathway-restricted SMAD protein phosphorylation	1/256	65/18723	0.591973	0.815248	0.746077	GDF6	1	3
GO:0034284	response to monosaccharide	3/256	225/18723	0.596744	0.817515	0.748151	OPA1/NEUROD1/LRP5	3	3
GO:0030193	regulation of blood coagulation	1/256	66/18723	0.597571	0.817515	0.748151	ADAMTS18	1	3
GO:0050922	negative regulation of chemotaxis	1/256	66/18723	0.597571	0.817515	0.748151	SEMA4A	1	3
GO:0071300	cellular response to retinoic acid	1/256	66/18723	0.597571	0.817515	0.748151	FZD4	1	3
GO:0071241	cellular response to inorganic substance	3/256	226/18723	0.599751	0.818591	0.749135	ADGRV1/TREX1/GUCA1A	3	3
GO:0070527	platelet aggregation	1/256	67/18723	0.603093	0.818591	0.749135	ADAMTS18	1	3
GO:0010212	response to ionizing radiation	2/256	148/18723	0.60331	0.818591	0.749135	TREX1/ERCC6	2	3
GO:0009410	response to xenobiotic stimulus	6/256	462/18723	0.607653	0.819356	0.749836	TLR3/RB1/NEUROD1/CDH3/ABCC6/AHR	6	3
GO:0042531	positive regulation of tyrosine phosphorylation of STAT protein	1/256	68/18723	0.60854	0.819356	0.749836	ARL2BP	1	3
GO:0001959	regulation of cytokine-mediated signaling pathway	2/256	150/18723	0.610626	0.821378	0.751686	TRIM32/TREX1	2	3
GO:0002287	alpha-beta T cell activation involved in immune response	1/256	69/18723	0.613912	0.82231	0.75254	SEMA4A	1	3
GO:0050688	regulation of defense response to virus	1/256	69/18723	0.613912	0.82231	0.75254	HTRA1	1	3
GO:0050805	negative regulation of synaptic transmission	1/256	69/18723	0.613912	0.82231	0.75254	SLC24A1	1	3
GO:0051966	regulation of synaptic transmission, glutamatergic	1/256	69/18723	0.613912	0.82231	0.75254	GRM6	1	3
GO:0071456	cellular response to hypoxia	2/256	151/18723	0.614245	0.82231	0.75254	PGK1/OPA1	2	3
GO:0019932	second-messenger-mediated signaling	4/256	312/18723	0.620207	0.828564	0.758263	NEUROD1/GUCA1A/DMD/AHR	4	3
GO:0007188	adenylate cyclase-modulating G protein-coupled receptor signaling pathway	3/256	233/18723	0.620391	0.828564	0.758263	GRM6/GNAT2/GNAT1	3	3
GO:0045824	negative regulation of innate immune response	1/256	71/18723	0.624436	0.829237	0.758879	TREX1	1	3
GO:0071230	cellular response to amino acid stimulus	1/256	71/18723	0.624436	0.829237	0.758879	OPA1	1	3
GO:0034614	cellular response to reactive oxygen species	2/256	155/18723	0.628466	0.829808	0.759401	TREX1/FBLN5	2	3
GO:0071479	cellular response to ionizing radiation	1/256	72/18723	0.629591	0.829808	0.759401	TREX1	1	3
GO:1900015	regulation of cytokine production involved in inflammatory response	1/256	72/18723	0.629591	0.829808	0.759401	TLR4	1	3
GO:0006959	humoral immune response	4/256	317/18723	0.632645	0.831882	0.761299	CFH/C3/C2/CFB	4	3
GO:0035924	cellular response to vascular endothelial growth factor stimulus	1/256	73/18723	0.634675	0.832031	0.761435	TSPAN12	1	3
GO:0045739	positive regulation of DNA repair	1/256	73/18723	0.634675	0.832031	0.761435	ERCC6	1	3
GO:1903201	regulation of oxidative stress-induced cell death	1/256	74/18723	0.63969	0.83412	0.763347	TLR4	1	3
GO:0034121	regulation of toll-like receptor signaling pathway	1/256	75/18723	0.644636	0.8363	0.765342	TLR3	1	3
GO:0043627	response to estrogen	1/256	75/18723	0.644636	0.8363	0.765342	CTNNA1	1	3
GO:0036294	cellular response to decreased oxygen levels	2/256	161/18723	0.649031	0.838757	0.767591	PGK1/OPA1	2	3
GO:0072332	intrinsic apoptotic signaling pathway by p53 class mediator	1/256	76/18723	0.649514	0.838757	0.767591	TOPORS	1	3
GO:0050806	positive regulation of synaptic transmission	2/256	164/18723	0.658971	0.844117	0.772496	RIMS1/SLC24A1	2	3
GO:0061045	negative regulation of wound healing	1/256	78/18723	0.659072	0.844117	0.772496	ADAMTS18	1	3
GO:0043122	regulation of I-kappaB kinase/NF-kappaB signaling	3/256	249/18723	0.664808	0.848062	0.776106	TRIM32/TLR4/TLR3	3	3
GO:0071229	cellular response to acid chemical	1/256	80/18723	0.66837	0.849844	0.777737	OPA1	1	3
GO:0031960	response to corticosteroid	2/256	167/18723	0.668685	0.849844	0.777737	ADAM9/CNGA3	2	3
GO:0002822	regulation of adaptive immune response based on somatic recombination of immune receptors built from immunoglobulin superfamily domains	2/256	168/18723	0.671874	0.84985	0.777742	C3/AHR	2	3
GO:0002833	positive regulation of response to biotic stimulus	2/256	168/18723	0.671874	0.84985	0.777742	TLR4/PLA2G5	2	3
GO:0001960	negative regulation of cytokine-mediated signaling pathway	1/256	81/18723	0.672924	0.84985	0.777742	TREX1	1	3
GO:0030512	negative regulation of transforming growth factor beta receptor signaling pathway	1/256	81/18723	0.672924	0.84985	0.777742	HTRA1	1	3
GO:0044773	mitotic DNA damage checkpoint signaling	1/256	81/18723	0.672924	0.84985	0.777742	TREX1	1	3
GO:0000075	cell cycle checkpoint signaling	2/256	169/18723	0.675037	0.850933	0.778734	TREX1/ERCC6	2	3
GO:0009743	response to carbohydrate	3/256	253/18723	0.675306	0.850933	0.778734	OPA1/NEUROD1/LRP5	3	3
GO:0034612	response to tumor necrosis factor	3/256	253/18723	0.675306	0.850933	0.778734	TRIM32/PRPF8/ADAM9	3	3
GO:0097305	response to alcohol	3/256	253/18723	0.675306	0.850933	0.778734	RBP4/CTNNA1/AHR	3	3
GO:0002312	B cell activation involved in immune response	1/256	82/18723	0.677415	0.850933	0.778734	TLR4	1	3
GO:0008625	extrinsic apoptotic signaling pathway via death domain receptors	1/256	82/18723	0.677415	0.850933	0.778734	TIMP3	1	3
GO:0060395	SMAD protein signal transduction	1/256	82/18723	0.677415	0.850933	0.778734	GDF6	1	3
GO:0048678	response to axon injury	1/256	83/18723	0.681845	0.852837	0.780476	CTNNA1	1	3
GO:0034976	response to endoplasmic reticulum stress	3/256	256/18723	0.683019	0.852837	0.780476	ATF6/WFS1/OPA1	3	3
GO:0090092	regulation of transmembrane receptor protein serine/threonine kinase signaling pathway	3/256	256/18723	0.683019	0.852837	0.780476	GDF6/ZNF423/HTRA1	3	3
GO:0042770	signal transduction in response to DNA damage	2/256	172/18723	0.684379	0.852837	0.780476	TREX1/ERCC6	2	3
GO:0006970	response to osmotic stress	1/256	84/18723	0.686215	0.852837	0.780476	TLR3	1	3
GO:0098586	cellular response to virus	1/256	84/18723	0.686215	0.852837	0.780476	TLR3	1	3
GO:0002709	regulation of T cell mediated immunity	1/256	85/18723	0.690525	0.853662	0.781231	AHR	1	3
GO:0030433	ubiquitin-dependent ERAD pathway	1/256	85/18723	0.690525	0.853662	0.781231	WFS1	1	3
GO:0044774	mitotic DNA integrity checkpoint signaling	1/256	85/18723	0.690525	0.853662	0.781231	TREX1	1	3
GO:2000779	regulation of double-strand break repair	1/256	85/18723	0.690525	0.853662	0.781231	ERCC6	1	3
GO:0032496	response to lipopolysaccharide	4/256	343/18723	0.693014	0.85628	0.783627	PRPF8/ADAM9/MAPKAPK3/TLR4	4	3
GO:0035023	regulation of Rho protein signal transduction	1/256	86/18723	0.694775	0.85628	0.783627	ARHGEF18	1	3
GO:0060761	negative regulation of response to cytokine stimulus	1/256	86/18723	0.694775	0.85628	0.783627	TREX1	1	3
GO:0071453	cellular response to oxygen levels	2/256	177/18723	0.699461	0.856794	0.784097	PGK1/OPA1	2	3
GO:0032868	response to insulin	3/256	264/18723	0.702923	0.858262	0.785441	ADIPOR1/RPE65/OPA1	3	3
GO:0007260	tyrosine phosphorylation of STAT protein	1/256	88/18723	0.703103	0.858262	0.785441	ARL2BP	1	3
GO:0050829	defense response to Gram-negative bacterium	1/256	88/18723	0.703103	0.858262	0.785441	TLR4	1	3
GO:0043409	negative regulation of MAPK cascade	2/256	180/18723	0.708221	0.859933	0.78697	TLR4/TIMP3	2	3
GO:0034644	cellular response to UV	1/256	90/18723	0.711205	0.859933	0.78697	TREX1	1	3
GO:0002275	myeloid cell activation involved in immune response	1/256	91/18723	0.715172	0.860657	0.787633	TREX1	1	3
GO:0002819	regulation of adaptive immune response	2/256	183/18723	0.716768	0.861839	0.788714	C3/AHR	2	3
GO:0007178	transmembrane receptor protein serine/threonine kinase signaling pathway	4/256	355/18723	0.718393	0.862623	0.789432	GDF6/ZNF423/ADAM9/HTRA1	4	3
GO:0033273	response to vitamin	1/256	93/18723	0.722946	0.862623	0.789432	LRAT	1	3
GO:1901653	cellular response to peptide	4/256	359/18723	0.726503	0.863987	0.79068	ADIPOR1/TLR4/RPE65/OPA1	4	3
GO:1903035	negative regulation of response to wounding	1/256	94/18723	0.726753	0.863987	0.79068	ADAMTS18	1	3
GO:0002366	leukocyte activation involved in immune response	3/256	275/18723	0.728722	0.863987	0.79068	SEMA4A/TREX1/TLR4	3	3
GO:0008593	regulation of Notch signaling pathway	1/256	95/18723	0.730508	0.863987	0.79068	JAG1	1	3
GO:0036473	cell death in response to oxidative stress	1/256	95/18723	0.730508	0.863987	0.79068	TLR4	1	3
GO:0006979	response to oxidative stress	5/256	446/18723	0.733005	0.866039	0.792558	TREX1/FBLN5/ADAM9/TLR4/ERCC6	5	3
GO:0046578	regulation of Ras protein signal transduction	2/256	189/18723	0.733232	0.866039	0.792558	ARHGEF18/MFN2	2	3
GO:1901655	cellular response to ketone	1/256	96/18723	0.734211	0.866039	0.792558	AHR	1	3
GO:0002237	response to molecule of bacterial origin	4/256	363/18723	0.734438	0.866039	0.792558	PRPF8/ADAM9/MAPKAPK3/TLR4	4	3
GO:0009755	hormone-mediated signaling pathway	2/256	190/18723	0.735896	0.866806	0.793259	ADIPOR1/NR2E3	2	3
GO:0002263	cell activation involved in immune response	3/256	279/18723	0.737659	0.866806	0.793259	SEMA4A/TREX1/TLR4	3	3
GO:0007249	I-kappaB kinase/NF-kappaB signaling	3/256	281/18723	0.74204	0.870081	0.796257	TRIM32/TLR4/TLR3	3	3
GO:0009615	response to virus	4/256	367/18723	0.742201	0.870081	0.796257	AGBL5/TREX1/TLR3/HTRA1	4	3
GO:0033209	tumor necrosis factor-mediated signaling pathway	1/256	99/18723	0.745021	0.87012	0.796292	TRIM32	1	3
GO:0060291	long-term synaptic potentiation	1/256	99/18723	0.745021	0.87012	0.796292	SLC24A1	1	3
GO:0002285	lymphocyte activation involved in immune response	2/256	194/18723	0.746327	0.870602	0.796734	SEMA4A/TLR4	2	3
GO:1901654	response to ketone	2/256	194/18723	0.746327	0.870602	0.796734	OPA1/AHR	2	3
GO:0060079	excitatory postsynaptic potential	1/256	100/18723	0.748526	0.871316	0.797387	RIMS1	1	3
GO:0098869	cellular oxidant detoxification	1/256	101/18723	0.751982	0.87317	0.799084	FBLN5	1	3
GO:0071248	cellular response to metal ion	2/256	197/18723	0.753917	0.875049	0.800804	ADGRV1/GUCA1A	2	3
GO:0007179	transforming growth factor beta receptor signaling pathway	2/256	198/18723	0.756404	0.875049	0.800804	ADAM9/HTRA1	2	3
GO:0048167	regulation of synaptic plasticity	2/256	198/18723	0.756404	0.875049	0.800804	RIMS1/SLC24A1	2	3
GO:0034599	cellular response to oxidative stress	3/256	288/18723	0.756918	0.875284	0.801018	TREX1/FBLN5/TLR4	3	3
GO:0071375	cellular response to peptide hormone stimulus	3/256	290/18723	0.76104	0.878244	0.803727	ADIPOR1/RPE65/OPA1	3	3
GO:2001022	positive regulation of response to DNA damage stimulus	1/256	105/18723	0.765343	0.881399	0.806615	ERCC6	1	3
GO:0090263	positive regulation of canonical Wnt signaling pathway	1/256	106/18723	0.76857	0.881943	0.807112	CDH3	1	3
GO:0099565	chemical synaptic transmission, postsynaptic	1/256	106/18723	0.76857	0.881943	0.807112	RIMS1	1	3
GO:0002824	positive regulation of adaptive immune response based on somatic recombination of immune receptors built from immunoglobulin superfamily domains	1/256	107/18723	0.771752	0.882271	0.807413	C3	1	3
GO:0036503	ERAD pathway	1/256	107/18723	0.771752	0.882271	0.807413	WFS1	1	3
GO:0006805	xenobiotic metabolic process	1/256	111/18723	0.784051	0.888989	0.813561	AHR	1	3
GO:0014066	regulation of phosphatidylinositol 3-kinase signaling	1/256	111/18723	0.784051	0.888989	0.813561	INPP5E	1	3
GO:0090288	negative regulation of cellular response to growth factor stimulus	1/256	111/18723	0.784051	0.888989	0.813561	HTRA1	1	3
GO:0002526	acute inflammatory response	1/256	112/18723	0.787022	0.889594	0.814114	C3	1	3
GO:0002821	positive regulation of adaptive immune response	1/256	112/18723	0.787022	0.889594	0.814114	C3	1	3
GO:0002286	T cell activation involved in immune response	1/256	114/18723	0.792841	0.892581	0.816848	SEMA4A	1	3
GO:0070372	regulation of ERK1 and ERK2 cascade	3/256	309/18723	0.797441	0.894296	0.818417	TLR4/TIMP3/PLA2G5	3	3
GO:0043200	response to amino acid	1/256	116/18723	0.798501	0.894296	0.818417	OPA1	1	3
GO:0070374	positive regulation of ERK1 and ERK2 cascade	2/256	217/18723	0.799677	0.8949	0.81897	TLR4/PLA2G5	2	3
GO:2001020	regulation of response to DNA damage stimulus	2/256	219/18723	0.803814	0.897245	0.821116	TRIM32/ERCC6	2	3
GO:0043434	response to peptide hormone	4/256	414/18723	0.82088	0.906711	0.829779	ADIPOR1/RPE65/OPA1/LRP5	4	3
GO:0071356	cellular response to tumor necrosis factor	2/256	229/18723	0.823379	0.908401	0.831325	TRIM32/PRPF8	2	3
GO:0031929	TOR signaling	1/256	126/18723	0.824575	0.909363	0.832206	MFSD8	1	3
GO:0017015	regulation of transforming growth factor beta receptor signaling pathway	1/256	128/18723	0.829372	0.91179	0.834427	HTRA1	1	3
GO:0007093	mitotic cell cycle checkpoint signaling	1/256	129/18723	0.831721	0.913077	0.835605	TREX1	1	3
GO:0042060	wound healing	4/256	422/18723	0.832094	0.913077	0.835605	ADAMTS18/MERTK/TLR4/CDH3	4	3
GO:0070371	ERK1 and ERK2 cascade	3/256	330/18723	0.832182	0.913077	0.835605	TLR4/TIMP3/PLA2G5	3	3
GO:0006282	regulation of DNA repair	1/256	130/18723	0.834038	0.913238	0.835752	ERCC6	1	3
GO:0090101	negative regulation of transmembrane receptor protein serine/threonine kinase signaling pathway	1/256	131/18723	0.836323	0.914423	0.836836	HTRA1	1	3
GO:1903844	regulation of cellular response to transforming growth factor beta stimulus	1/256	131/18723	0.836323	0.914423	0.836836	HTRA1	1	3
GO:0032103	positive regulation of response to external stimulus	4/256	427/18723	0.838804	0.91495	0.837319	TLR4/TLR3/PLA2G5/C3	4	3
GO:0007265	Ras protein signal transduction	3/256	337/18723	0.842572	0.91495	0.837319	ARHGEF18/MFN2/RB1	3	3
GO:0062197	cellular response to chemical stress	3/256	337/18723	0.842572	0.91495	0.837319	TREX1/FBLN5/TLR4	3	3
GO:0061041	regulation of wound healing	1/256	134/18723	0.842992	0.91495	0.837319	ADAMTS18	1	3
GO:0001101	response to acid chemical	1/256	135/18723	0.845154	0.915308	0.837646	OPA1	1	3
GO:0048545	response to steroid hormone	3/256	339/18723	0.845438	0.915308	0.837646	NR2E3/ADAM9/CNGA3	3	3
GO:0043401	steroid hormone mediated signaling pathway	1/256	136/18723	0.847286	0.915308	0.837646	NR2E3	1	3
GO:0007266	Rho protein signal transduction	1/256	137/18723	0.84939	0.915308	0.837646	ARHGEF18	1	3
GO:0045471	response to ethanol	1/256	137/18723	0.84939	0.915308	0.837646	RBP4	1	3
GO:0030177	positive regulation of Wnt signaling pathway	1/256	140/18723	0.855528	0.917921	0.840037	CDH3	1	3
GO:0071560	cellular response to transforming growth factor beta stimulus	2/256	250/18723	0.858878	0.919354	0.841349	ADAM9/HTRA1	2	3
GO:0070555	response to interleukin-1	1/256	143/18723	0.861417	0.919616	0.841589	MIR204	1	3
GO:0014065	phosphatidylinositol 3-kinase signaling	1/256	144/18723	0.863327	0.919616	0.841589	INPP5E	1	3
GO:0042542	response to hydrogen peroxide	1/256	146/18723	0.867067	0.921505	0.843318	ADAM9	1	3
GO:0071559	response to transforming growth factor beta	2/256	256/18723	0.867756	0.921761	0.843552	ADAM9/HTRA1	2	3
GO:0051384	response to glucocorticoid	1/256	148/18723	0.870706	0.923277	0.844939	ADAM9	1	3
GO:0072331	signal transduction by p53 class mediator	1/256	163/18723	0.895012	0.937378	0.857844	TOPORS	1	3
GO:1903034	regulation of response to wounding	1/256	167/18723	0.900686	0.940516	0.860716	ADAMTS18	1	3
GO:0009266	response to temperature stimulus	1/256	178/18723	0.914764	0.948519	0.86804	RHO	1	3
GO:0048015	phosphatidylinositol-mediated signaling	1/256	178/18723	0.914764	0.948519	0.86804	INPP5E	1	3
GO:0048017	inositol lipid-mediated signaling	1/256	182/18723	0.919374	0.950761	0.870092	INPP5E	1	3
GO:0051056	regulation of small GTPase mediated signal transduction	2/256	302/18723	0.920533	0.951337	0.870619	ARHGEF18/MFN2	2	3
GO:0002695	negative regulation of leukocyte activation	1/256	187/18723	0.924789	0.953045	0.872181	MERTK	1	3
GO:0001666	response to hypoxia	2/256	307/18723	0.924894	0.953045	0.872181	PGK1/OPA1	2	3
GO:0071496	cellular response to external stimulus	2/256	320/18723	0.935203	0.9612	0.879644	TLR4/TLR3	2	3
GO:0036293	response to decreased oxygen levels	2/256	322/18723	0.936665	0.96223	0.880587	PGK1/OPA1	2	3
GO:0019722	calcium-mediated signaling	1/256	202/18723	0.938955	0.962592	0.880918	DMD	1	3
GO:0071383	cellular response to steroid hormone stimulus	1/256	204/18723	0.940631	0.963607	0.881847	NR2E3	1	3
GO:0050804	modulation of chemical synaptic transmission	3/256	439/18723	0.941429	0.964072	0.882273	RIMS1/SLC24A1/GRM6	3	3
GO:0099177	regulation of trans-synaptic signaling	3/256	440/18723	0.942021	0.964222	0.88241	RIMS1/SLC24A1/GRM6	3	3
GO:0043491	protein kinase B signaling	1/256	211/18723	0.946144	0.967139	0.88508	MERTK	1	3
GO:0070482	response to oxygen levels	2/256	347/18723	0.952497	0.970862	0.888487	PGK1/OPA1	2	3
GO:0042742	defense response to bacterium	2/256	350/18723	0.954122	0.971021	0.888632	TLR4/TLR3	2	3
GO:0050920	regulation of chemotaxis	1/256	223/18723	0.954434	0.971021	0.888632	SEMA4A	1	3
GO:0002764	immune response-regulating signaling pathway	3/256	468/18723	0.956509	0.972076	0.889598	MAPKAPK3/TLR4/TLR3	3	3
GO:0051251	positive regulation of lymphocyte activation	1/256	362/18723	0.993479	0.996853	0.912272	TLR4	1	3
GO:0002696	positive regulation of leukocyte activation	1/256	409/18723	0.996632	0.998441	0.913726	TLR4	1	3
GO:0044782	cilium organization	46/256	368/18723	7.20332e-31	1.12452e-28	1.02911e-28	POC1B/LCA5/BBS12/BBS5/TTC8/RP1L1/BBIP1/CEP19/FAM161A/CEP78/ARL6/CEP290/BBS10/TMEM237/WDR19/CC2D2A/RPGRIP1/BBS7/MKS1/AHI1/TMEM216/WDPCP/IFT81/BBS9/NPHP3/IFT172/RPGRIP1L/ZNF423/CEP164/CEP250/IFT27/SDCCAG8/PLK4/IFT140/IQCB1/OFD1/MKKS/TUB/RPGR/RP2/RP1/MAK/BBS4/BBS2/BBS1/ARL3	46	4
GO:0060271	cilium assembly	41/256	337/18723	4.60199e-27	6.8061e-25	6.22862e-25	POC1B/BBS5/TTC8/RP1L1/BBIP1/CEP19/FAM161A/ARL6/CEP290/BBS10/TMEM237/WDR19/CC2D2A/RPGRIP1/BBS7/MKS1/AHI1/TMEM216/WDPCP/IFT81/BBS9/NPHP3/IFT172/RPGRIP1L/ZNF423/CEP164/CEP250/SDCCAG8/PLK4/IFT140/IQCB1/OFD1/MKKS/RPGR/RP2/RP1/MAK/BBS4/BBS2/BBS1/ARL3	41	4
GO:1905515	non-motile cilium assembly	18/256	61/18723	1.1882e-19	1.11295e-17	1.01852e-17	TTC8/CEP290/BBS10/CC2D2A/RPGRIP1/BBS7/MKS1/TMEM216/IFT172/RPGRIP1L/CEP250/IFT140/MKKS/RP1/MAK/BBS4/BBS2/BBS1	18	4
GO:0007018	microtubule-based movement	19/256	382/18723	1.41259e-06	5.75274e-05	5.26463e-05	NPHP4/LCA5/BBS12/WDR19/IFT81/NPHP3/IFT172/IFT27/IFT140/OFD1/MKKS/TUB/RPGR/OPA1/MAK/KIF11/BBS4/BBS2/ARL3	19	4
GO:0051131	chaperone-mediated protein complex assembly	4/256	23/18723	0.000246347	0.00665609	0.00609134	BBS12/BBS10/CCT2/MKKS	4	4
GO:0007098	centrosome cycle	8/256	130/18723	0.000423449	0.01053	0.00963657	POC1B/CEP250/SDCCAG8/PLK4/ALMS1/NEK2/KIF11/BBS4	8	4
GO:0031023	microtubule organizing center organization	8/256	143/18723	0.000796042	0.0176132	0.0161188	POC1B/CEP250/SDCCAG8/PLK4/ALMS1/NEK2/KIF11/BBS4	8	4
GO:1902017	regulation of cilium assembly	5/256	57/18723	0.00107774	0.0225426	0.0206299	SDCCAG8/IFT140/RP1/MAK/BBS4	5	4
GO:0044458	motile cilium assembly	4/256	48/18723	0.00414436	0.0661685	0.0605543	BBS5/CC2D2A/MKS1/BBS2	4	4
GO:0008053	mitochondrial fusion	3/256	27/18723	0.00579821	0.0875967	0.0801643	AFG3L2/MFN2/OPA1	3	4
GO:0051017	actin filament bundle assembly	7/256	157/18723	0.0059161	0.0884268	0.080924	TTC8/ESPN/FSCN2/ARHGEF18/USH1C/MKKS/ALMS1	7	4
GO:0061572	actin filament bundle organization	7/256	161/18723	0.00676401	0.098994	0.0905947	TTC8/ESPN/FSCN2/ARHGEF18/USH1C/MKKS/ALMS1	7	4
GO:1902855	regulation of non-motile cilium assembly	2/256	10/18723	0.00779505	0.10952	0.100228	RP1/MAK	2	4
GO:0034454	microtubule anchoring at centrosome	2/256	11/18723	0.00944187	0.127556	0.116733	CEP19/BBS4	2	4
GO:0007031	peroxisome organization	3/256	36/18723	0.0129357	0.160679	0.147046	PEX2/PEX7/PEX1	3	4
GO:0072393	microtubule anchoring at microtubule organizing center	2/256	13/18723	0.0131517	0.160679	0.147046	CEP19/BBS4	2	4
GO:0120032	regulation of plasma membrane bounded cell projection assembly	7/256	186/18723	0.0142394	0.172468	0.157835	WDPCP/SDCCAG8/IFT140/CLRN1/RP1/MAK/BBS4	7	4
GO:1902115	regulation of organelle assembly	7/256	186/18723	0.0142394	0.172468	0.157835	SDCCAG8/PLK4/IFT140/ALMS1/RP1/MAK/BBS4	7	4
GO:0007007	inner mitochondrial membrane organization	3/256	38/18723	0.0149822	0.175845	0.160925	AFG3L2/OPA1/TIMM8A	3	4
GO:0060491	regulation of cell projection assembly	7/256	188/18723	0.0150212	0.175845	0.160925	WDPCP/SDCCAG8/IFT140/CLRN1/RP1/MAK/BBS4	7	4
GO:0007100	mitotic centrosome separation	2/256	14/18723	0.0152065	0.175845	0.160925	NEK2/KIF11	2	4
GO:0010457	centriole-centriole cohesion	2/256	14/18723	0.0152065	0.175845	0.160925	CEP250/NEK2	2	4
GO:0051299	centrosome separation	2/256	15/18723	0.0173894	0.193906	0.177454	NEK2/KIF11	2	4
GO:0007099	centriole replication	3/256	41/18723	0.0183758	0.202494	0.185313	POC1B/PLK4/ALMS1	3	4
GO:0007040	lysosome organization	4/256	74/18723	0.0186252	0.203645	0.186366	MFSD8/TREX1/PLA2G5/MYO7A	4	4
GO:0080171	lytic vacuole organization	4/256	74/18723	0.0186252	0.203645	0.186366	MFSD8/TREX1/PLA2G5/MYO7A	4	4
GO:0034374	low-density lipoprotein particle remodeling	2/256	16/18723	0.0196965	0.208857	0.191136	PLA2G5/MTTP	2	4
GO:0098534	centriole assembly	3/256	45/18723	0.0235096	0.241985	0.221453	POC1B/PLK4/ALMS1	3	4
GO:0035082	axoneme assembly	4/256	82/18723	0.026038	0.26414	0.241729	RP1L1/CC2D2A/RP1/BBS2	4	4
GO:0046599	regulation of centriole replication	2/256	21/18723	0.0329648	0.294067	0.269116	PLK4/ALMS1	2	4
GO:0003341	cilium movement	6/256	175/18723	0.0334529	0.297477	0.272237	NPHP4/NPHP3/OFD1/MKKS/BBS4/BBS2	6	4
GO:0051492	regulation of stress fiber assembly	4/256	91/18723	0.0362262	0.315156	0.288416	TTC8/ARHGEF18/MKKS/ALMS1	4	4
GO:0007033	vacuole organization	6/256	180/18723	0.0375808	0.325932	0.298278	MFSD8/TREX1/MFN2/PLA2G5/NDP/MYO7A	6	4
GO:0045724	positive regulation of cilium assembly	2/256	23/18723	0.0390151	0.33323	0.304956	RP1/BBS4	2	4
GO:2000810	regulation of bicellular tight junction assembly	2/256	23/18723	0.0390151	0.33323	0.304956	NPHP4/NPHP1	2	4
GO:0031122	cytoplasmic microtubule organization	3/256	56/18723	0.0412047	0.345606	0.316282	TUBGCP6/TUBGCP4/IFT172	3	4
GO:0032528	microvillus organization	2/256	24/18723	0.0421861	0.345606	0.316282	ESPN/USH1C	2	4
GO:0090382	phagosome maturation	2/256	25/18723	0.0454499	0.360775	0.330164	PLA2G5/MYO7A	2	4
GO:0110020	regulation of actomyosin structure organization	4/256	100/18723	0.0484138	0.37449	0.342715	TTC8/ARHGEF18/MKKS/ALMS1	4	4
GO:0030199	collagen fibril organization	3/256	61/18723	0.0509391	0.38791	0.354997	RB1/COL11A1/COL2A1	3	4
GO:0034453	microtubule anchoring	2/256	27/18723	0.052244	0.395703	0.362128	CEP19/BBS4	2	4
GO:0032231	regulation of actin filament bundle assembly	4/256	105/18723	0.0560489	0.413379	0.378305	TTC8/ARHGEF18/MKKS/ALMS1	4	4
GO:0030038	contractile actin filament bundle assembly	4/256	106/18723	0.0576493	0.420765	0.385064	TTC8/ARHGEF18/MKKS/ALMS1	4	4
GO:0043149	stress fiber assembly	4/256	106/18723	0.0576493	0.420765	0.385064	TTC8/ARHGEF18/MKKS/ALMS1	4	4
GO:0034368	protein-lipid complex remodeling	2/256	30/18723	0.0630564	0.445197	0.407424	PLA2G5/MTTP	2	4
GO:0034369	plasma lipoprotein particle remodeling	2/256	30/18723	0.0630564	0.445197	0.407424	PLA2G5/MTTP	2	4
GO:1902117	positive regulation of organelle assembly	3/256	67/18723	0.0639466	0.449225	0.411109	PLK4/RP1/BBS4	3	4
GO:0001578	microtubule bundle formation	4/256	113/18723	0.0695285	0.477197	0.436709	RP1L1/CC2D2A/RP1/BBS2	4	4
GO:0034367	protein-containing complex remodeling	2/256	32/18723	0.0706456	0.477197	0.436709	PLA2G5/MTTP	2	4
GO:0000281	mitotic cytokinesis	3/256	71/18723	0.0733841	0.490974	0.449316	UNC119/BBS4/ARL3	3	4
GO:0007006	mitochondrial membrane organization	4/256	116/18723	0.0749762	0.491103	0.449434	AFG3L2/MFN2/OPA1/TIMM8A	4	4
GO:0051225	spindle assembly	4/256	117/18723	0.0768388	0.500968	0.458462	TUBGCP6/TUBGCP4/NEK2/KIF11	4	4
GO:0051298	centrosome duplication	3/256	73/18723	0.0783223	0.50602	0.463086	POC1B/PLK4/ALMS1	3	4
GO:0007020	microtubule nucleation	2/256	35/18723	0.0825468	0.52125	0.477024	TUBGCP6/TUBGCP4	2	4
GO:0008608	attachment of spindle microtubules to kinetochore	2/256	35/18723	0.0825468	0.52125	0.477024	RB1/NEK2	2	4
GO:0007015	actin filament organization	10/256	442/18723	0.0830388	0.522011	0.47772	TTC8/ESPN/FSCN2/ARHGEF18/USH1C/MKKS/ALMS1/CLRN1/MYO7A/CTNNA1	10	4
GO:0031109	microtubule polymerization or depolymerization	4/256	122/18723	0.0864958	0.53391	0.488609	TUBGCP6/TUBGCP4/ATXN7/ARL3	4	4
GO:0043297	apical junction assembly	3/256	78/18723	0.0912785	0.548061	0.50156	NPHP4/NPHP1/CTNNA1	3	4
GO:0046785	microtubule polymerization	3/256	83/18723	0.105058	0.601249	0.550235	TUBGCP6/TUBGCP4/ARL3	3	4
GO:0007051	spindle organization	5/256	184/18723	0.108568	0.612605	0.560627	TUBGCP6/KIZ/TUBGCP4/NEK2/KIF11	5	4
GO:0051259	protein complex oligomerization	6/256	238/18723	0.108941	0.613478	0.561426	KCNV2/HGSNAT/RS1/PRPH2/OPA1/TRPM1	6	4
GO:0000266	mitochondrial fission	2/256	42/18723	0.112383	0.61667	0.564347	SLC25A46/OPA1	2	4
GO:0045840	positive regulation of mitotic nuclear division	2/256	43/18723	0.116848	0.61667	0.564347	RB1/LRP5	2	4
GO:0010824	regulation of centrosome duplication	2/256	45/18723	0.125908	0.61667	0.564347	PLK4/ALMS1	2	4
GO:0048284	organelle fusion	4/256	141/18723	0.128103	0.61667	0.564347	AFG3L2/MFN2/PLA2G5/OPA1	4	4
GO:0034085	establishment of sister chromatid cohesion	1/256	10/18723	0.128646	0.61667	0.564347	RB1	1	4
GO:0048251	elastic fiber assembly	1/256	10/18723	0.128646	0.61667	0.564347	FBLN5	1	4
GO:0034379	very-low-density lipoprotein particle assembly	1/256	11/18723	0.140566	0.61667	0.564347	MTTP	1	4
GO:0098883	synapse pruning	1/256	11/18723	0.140566	0.61667	0.564347	C3	1	4
GO:1900227	positive regulation of NLRP3 inflammasome complex assembly	1/256	11/18723	0.140566	0.61667	0.564347	TLR4	1	4
GO:0046605	regulation of centrosome cycle	2/256	49/18723	0.144494	0.61667	0.564347	PLK4/ALMS1	2	4
GO:0071825	protein-lipid complex subunit organization	2/256	50/18723	0.149227	0.61667	0.564347	PLA2G5/MTTP	2	4
GO:0032536	regulation of cell projection size	1/256	12/18723	0.152324	0.61667	0.564347	USH1C	1	4
GO:0034086	maintenance of sister chromatid cohesion	1/256	12/18723	0.152324	0.61667	0.564347	RB1	1	4
GO:0034088	maintenance of mitotic sister chromatid cohesion	1/256	12/18723	0.152324	0.61667	0.564347	RB1	1	4
GO:0032530	regulation of microvillus organization	1/256	13/18723	0.163922	0.61667	0.564347	USH1C	1	4
GO:1904925	positive regulation of autophagy of mitochondrion in response to mitochondrial depolarization	1/256	13/18723	0.163922	0.61667	0.564347	MFN2	1	4
GO:1905155	positive regulation of membrane invagination	1/256	13/18723	0.163922	0.61667	0.564347	C3	1	4
GO:1901890	positive regulation of cell junction assembly	3/256	104/18723	0.170459	0.619945	0.567345	NPHP4/SEMA4A/NPHP1	3	4
GO:0120034	positive regulation of plasma membrane bounded cell projection assembly	3/256	105/18723	0.173824	0.619945	0.567345	CLRN1/RP1/BBS4	3	4
GO:1904923	regulation of autophagy of mitochondrion in response to mitochondrial depolarization	1/256	14/18723	0.175362	0.619945	0.567345	MFN2	1	4
GO:0051785	positive regulation of nuclear division	2/256	57/18723	0.183128	0.619945	0.567345	RB1/LRP5	2	4
GO:0022618	ribonucleoprotein complex assembly	5/256	220/18723	0.183928	0.619945	0.567345	PRPF31/PRPF6/SNRNP200/PRPF8/PRPF3	5	4
GO:0045842	positive regulation of mitotic metaphase/anaphase transition	1/256	15/18723	0.186645	0.619945	0.567345	RB1	1	4
GO:1901970	positive regulation of mitotic sister chromatid separation	1/256	15/18723	0.186645	0.619945	0.567345	RB1	1	4
GO:1902018	negative regulation of cilium assembly	1/256	15/18723	0.186645	0.619945	0.567345	MAK	1	4
GO:0007088	regulation of mitotic nuclear division	3/256	110/18723	0.19092	0.623694	0.570775	RB1/NEK2/LRP5	3	4
GO:0030033	microvillus assembly	1/256	16/18723	0.197775	0.623694	0.570775	ESPN	1	4
GO:0042407	cristae formation	1/256	16/18723	0.197775	0.623694	0.570775	AFG3L2	1	4
GO:1902101	positive regulation of metaphase/anaphase transition of cell cycle	1/256	16/18723	0.197775	0.623694	0.570775	RB1	1	4
GO:1905153	regulation of membrane invagination	1/256	16/18723	0.197775	0.623694	0.570775	C3	1	4
GO:0071826	ribonucleoprotein complex subunit organization	5/256	227/18723	0.200417	0.629397	0.575994	PRPF31/PRPF6/SNRNP200/PRPF8/PRPF3	5	4
GO:0016264	gap junction assembly	1/256	17/18723	0.208754	0.629397	0.575994	CTNNA1	1	4
GO:1900225	regulation of NLRP3 inflammasome complex assembly	1/256	18/18723	0.219582	0.63685	0.582815	TLR4	1	4
GO:0090307	mitotic spindle assembly	2/256	65/18723	0.223035	0.63685	0.582815	NEK2/KIF11	2	4
GO:0044546	NLRP3 inflammasome complex assembly	1/256	19/18723	0.230263	0.63685	0.582815	TLR4	1	4
GO:0030198	extracellular matrix organization	6/256	301/18723	0.23102	0.638315	0.584155	ADAMTS18/FBLN5/RB1/COL11A1/COL9A1/COL2A1	6	4
GO:0043062	extracellular structure organization	6/256	302/18723	0.233241	0.641368	0.58695	ADAMTS18/FBLN5/RB1/COL11A1/COL9A1/COL2A1	6	4
GO:0045229	external encapsulating structure organization	6/256	304/18723	0.237704	0.641368	0.58695	ADAMTS18/FBLN5/RB1/COL11A1/COL9A1/COL2A1	6	4
GO:0070830	bicellular tight junction assembly	2/256	70/18723	0.248314	0.647563	0.592619	NPHP4/NPHP1	2	4
GO:0000002	mitochondrial genome maintenance	1/256	21/18723	0.25119	0.647563	0.592619	OPA1	1	4
GO:0007063	regulation of sister chromatid cohesion	1/256	21/18723	0.25119	0.647563	0.592619	RB1	1	4
GO:0150146	cell junction disassembly	1/256	21/18723	0.25119	0.647563	0.592619	C3	1	4
GO:0120192	tight junction assembly	2/256	74/18723	0.268606	0.665843	0.609348	NPHP4/NPHP1	2	4
GO:1902903	regulation of supramolecular fiber organization	7/256	383/18723	0.271145	0.665843	0.609348	TTC8/ARHGEF18/MKKS/ALMS1/ATXN7/RB1/ARL3	7	4
GO:0031032	actomyosin structure organization	4/256	196/18723	0.280602	0.674982	0.617711	TTC8/ARHGEF18/MKKS/ALMS1	4	4
GO:0051291	protein heterooligomerization	1/256	25/18723	0.291359	0.675511	0.618195	PRPH2	1	4
GO:1903055	positive regulation of extracellular matrix organization	1/256	25/18723	0.291359	0.675511	0.618195	RB1	1	4
GO:0051783	regulation of nuclear division	3/256	139/18723	0.296122	0.680338	0.622613	RB1/NEK2/LRP5	3	4
GO:0120193	tight junction organization	2/256	80/18723	0.29901	0.680338	0.622613	NPHP4/NPHP1	2	4
GO:0061726	mitochondrion disassembly	2/256	81/18723	0.304062	0.680338	0.622613	CISD2/MFN2	2	4
GO:1901888	regulation of cell junction assembly	4/256	204/18723	0.305077	0.680338	0.622613	NPHP4/SEMA4A/WDPCP/NPHP1	4	4
GO:2001252	positive regulation of chromosome organization	2/256	82/18723	0.309108	0.680338	0.622613	CCT2/NEK2	2	4
GO:0007026	negative regulation of microtubule depolymerization	1/256	27/18723	0.310631	0.680338	0.622613	ATXN7	1	4
GO:0034377	plasma lipoprotein particle assembly	1/256	27/18723	0.310631	0.680338	0.622613	MTTP	1	4
GO:0007064	mitotic sister chromatid cohesion	1/256	28/18723	0.320071	0.691845	0.633144	RB1	1	4
GO:0030262	apoptotic nuclear changes	1/256	28/18723	0.320071	0.691845	0.633144	NMNAT1	1	4
GO:0007043	cell-cell junction assembly	3/256	146/18723	0.32228	0.696086	0.637025	NPHP4/NPHP1/CTNNA1	3	4
GO:0010592	positive regulation of lamellipodium assembly	1/256	29/18723	0.329381	0.699064	0.63975	CLRN1	1	4
GO:0007029	endoplasmic reticulum organization	2/256	87/18723	0.334212	0.705239	0.645401	REEP6/EMC1	2	4
GO:0001558	regulation of cell growth	7/256	414/18723	0.338348	0.705239	0.645401	SEMA4A/ADIPOR1/EXOSC2/RIMS1/TRIM32/FBLN5/RB1	7	4
GO:0006884	cell volume homeostasis	1/256	30/18723	0.338565	0.705239	0.645401	GNB3	1	4
GO:0006921	cellular component disassembly involved in execution phase of apoptosis	1/256	30/18723	0.338565	0.705239	0.645401	NMNAT1	1	4
GO:0034508	centromere complex assembly	1/256	30/18723	0.338565	0.705239	0.645401	RB1	1	4
GO:0031110	regulation of microtubule polymerization or depolymerization	2/256	88/18723	0.339203	0.705286	0.645444	ATXN7/ARL3	2	4
GO:0031114	regulation of microtubule depolymerization	1/256	31/18723	0.347623	0.705286	0.645444	ATXN7	1	4
GO:0065005	protein-lipid complex assembly	1/256	31/18723	0.347623	0.705286	0.645444	MTTP	1	4
GO:1900027	regulation of ruffle assembly	1/256	31/18723	0.347623	0.705286	0.645444	WDPCP	1	4
GO:0051497	negative regulation of stress fiber assembly	1/256	32/18723	0.356558	0.706578	0.646627	ARHGEF18	1	4
GO:0031116	positive regulation of microtubule polymerization	1/256	33/18723	0.365371	0.711005	0.650678	ARL3	1	4
GO:0120033	negative regulation of plasma membrane bounded cell projection assembly	1/256	33/18723	0.365371	0.711005	0.650678	MAK	1	4
GO:0032232	negative regulation of actin filament bundle assembly	1/256	35/18723	0.382637	0.717285	0.656426	ARHGEF18	1	4
GO:0051258	protein polymerization	5/256	297/18723	0.383206	0.717535	0.656654	TUBGCP6/ARL6/TUBGCP4/MKKS/ARL3	5	4
GO:0051494	negative regulation of cytoskeleton organization	3/256	163/18723	0.385643	0.719115	0.6581	ARHGEF18/MKKS/ATXN7	3	4
GO:0030307	positive regulation of cell growth	3/256	166/18723	0.396713	0.724139	0.662698	EXOSC2/RIMS1/TRIM32	3	4
GO:0031112	positive regulation of microtubule polymerization or depolymerization	1/256	37/18723	0.399436	0.724139	0.662698	ARL3	1	4
GO:1902745	positive regulation of lamellipodium organization	1/256	37/18723	0.399436	0.724139	0.662698	CLRN1	1	4
GO:1902904	negative regulation of supramolecular fiber organization	3/256	167/18723	0.400392	0.724937	0.663428	ARHGEF18/MKKS/ATXN7	3	4
GO:0031111	negative regulation of microtubule polymerization or depolymerization	1/256	40/18723	0.423784	0.741029	0.678154	ATXN7	1	4
GO:1902116	negative regulation of organelle assembly	1/256	41/18723	0.431679	0.74464	0.68146	MAK	1	4
GO:0010591	regulation of lamellipodium assembly	1/256	42/18723	0.439467	0.745939	0.682648	CLRN1	1	4
GO:0051260	protein homooligomerization	3/256	182/18723	0.454695	0.74899	0.685441	KCNV2/RS1/PRPH2	3	4
GO:0007528	neuromuscular junction development	1/256	44/18723	0.454725	0.74899	0.685441	AFG3L2	1	4
GO:0097178	ruffle assembly	1/256	44/18723	0.454725	0.74899	0.685441	WDPCP	1	4
GO:0044088	regulation of vacuole organization	1/256	45/18723	0.462198	0.752914	0.689032	TREX1	1	4
GO:0085029	extracellular matrix assembly	1/256	45/18723	0.462198	0.752914	0.689032	FBLN5	1	4
GO:1903008	organelle disassembly	2/256	114/18723	0.463445	0.753634	0.68969	CISD2/MFN2	2	4
GO:0031345	negative regulation of cell projection organization	3/256	186/18723	0.468842	0.756155	0.691997	SEMA4A/NR2F1/MAK	3	4
GO:0007019	microtubule depolymerization	1/256	46/18723	0.469569	0.756155	0.691997	ATXN7	1	4
GO:0033044	regulation of chromosome organization	3/256	187/18723	0.472353	0.758732	0.694355	CCT2/RB1/NEK2	3	4
GO:0030308	negative regulation of cell growth	3/256	188/18723	0.475854	0.758732	0.694355	SEMA4A/ADIPOR1/RB1	3	4
GO:0090199	regulation of release of cytochrome c from mitochondria	1/256	48/18723	0.484011	0.760634	0.696096	OPA1	1	4
GO:1903053	regulation of extracellular matrix organization	1/256	48/18723	0.484011	0.760634	0.696096	RB1	1	4
GO:0007052	mitotic spindle organization	2/256	120/18723	0.490184	0.760634	0.696096	NEK2/KIF11	2	4
GO:0010823	negative regulation of mitochondrion organization	1/256	49/18723	0.491084	0.760634	0.696096	OPA1	1	4
GO:0045216	cell-cell junction organization	3/256	200/18723	0.516988	0.779857	0.713688	NPHP4/NPHP1/CTNNA1	3	4
GO:0010639	negative regulation of organelle organization	5/256	348/18723	0.518355	0.779857	0.713688	ARHGEF18/MKKS/ATXN7/OPA1/MAK	5	4
GO:1902743	regulation of lamellipodium organization	1/256	54/18723	0.525028	0.783915	0.717402	CLRN1	1	4
GO:0110053	regulation of actin filament organization	4/256	278/18723	0.529082	0.785707	0.719042	TTC8/ARHGEF18/MKKS/ALMS1	4	4
GO:0031346	positive regulation of cell projection organization	5/256	353/18723	0.531013	0.785707	0.719042	FZD4/CLRN1/RP1/OPA1/BBS4	5	4
GO:0031113	regulation of microtubule polymerization	1/256	55/18723	0.531541	0.785707	0.719042	ARL3	1	4
GO:0031529	ruffle organization	1/256	56/18723	0.537965	0.788155	0.721282	WDPCP	1	4
GO:0010257	NADH dehydrogenase complex assembly	1/256	57/18723	0.544301	0.79248	0.72524	TMEM126A	1	4
GO:0032981	mitochondrial respiratory chain complex I assembly	1/256	57/18723	0.544301	0.79248	0.72524	TMEM126A	1	4
GO:0097035	regulation of membrane lipid distribution	1/256	58/18723	0.550551	0.793358	0.726044	ABCA4	1	4
GO:0140014	mitotic nuclear division	4/256	287/18723	0.554251	0.796523	0.72894	RB1/NEK2/LRP5/KIF11	4	4
GO:0030071	regulation of mitotic metaphase/anaphase transition	1/256	60/18723	0.562796	0.799523	0.731685	RB1	1	4
GO:0022411	cellular component disassembly	6/256	443/18723	0.566618	0.804139	0.73591	CISD2/MFSD8/NMNAT1/MFN2/ATXN7/C3	6	4
GO:0007062	sister chromatid cohesion	1/256	62/18723	0.574708	0.807061	0.738584	RB1	1	4
GO:0007091	metaphase/anaphase transition of mitotic cell cycle	1/256	62/18723	0.574708	0.807061	0.738584	RB1	1	4
GO:1902099	regulation of metaphase/anaphase transition of cell cycle	1/256	63/18723	0.580542	0.810274	0.741524	RB1	1	4
GO:0010965	regulation of mitotic sister chromatid separation	1/256	65/18723	0.591973	0.815248	0.746077	RB1	1	4
GO:0030837	negative regulation of actin filament polymerization	1/256	65/18723	0.591973	0.815248	0.746077	MKKS	1	4
GO:0044784	metaphase/anaphase transition of cell cycle	1/256	65/18723	0.591973	0.815248	0.746077	RB1	1	4
GO:0051893	regulation of focal adhesion assembly	1/256	66/18723	0.597571	0.817515	0.748151	WDPCP	1	4
GO:0090109	regulation of cell-substrate junction assembly	1/256	66/18723	0.597571	0.817515	0.748151	WDPCP	1	4
GO:1902850	microtubule cytoskeleton organization involved in mitosis	2/256	147/18723	0.599613	0.818591	0.749135	NEK2/KIF11	2	4
GO:0051306	mitotic sister chromatid separation	1/256	67/18723	0.603093	0.818591	0.749135	RB1	1	4
GO:0070507	regulation of microtubule cytoskeleton organization	2/256	148/18723	0.60331	0.818591	0.749135	ATXN7/ARL3	2	4
GO:0022613	ribonucleoprotein complex biogenesis	6/256	463/18723	0.609754	0.820598	0.750972	PRPF31/PRPF6/EXOSC2/SNRNP200/PRPF8/PRPF3	6	4
GO:0150116	regulation of cell-substrate junction organization	1/256	71/18723	0.624436	0.829237	0.758879	WDPCP	1	4
GO:0030032	lamellipodium assembly	1/256	72/18723	0.629591	0.829808	0.759401	CLRN1	1	4
GO:0033045	regulation of sister chromatid segregation	1/256	72/18723	0.629591	0.829808	0.759401	RB1	1	4
GO:1901880	negative regulation of protein depolymerization	1/256	72/18723	0.629591	0.829808	0.759401	ATXN7	1	4
GO:0010822	positive regulation of mitochondrion organization	1/256	74/18723	0.63969	0.83412	0.763347	OPA1	1	4
GO:0032200	telomere organization	2/256	159/18723	0.642278	0.8363	0.765342	CCT2/NEK2	2	4
GO:0061025	membrane fusion	2/256	163/18723	0.655683	0.842464	0.770983	RIMS1/PLA2G5	2	4
GO:0048285	organelle fission	6/256	488/18723	0.660203	0.84518	0.773468	SLC25A46/RB1/OPA1/NEK2/LRP5/KIF11	6	4
GO:0032272	negative regulation of protein polymerization	1/256	80/18723	0.66837	0.849844	0.777737	MKKS	1	4
GO:0000070	mitotic sister chromatid segregation	2/256	168/18723	0.671874	0.84985	0.777742	RB1/NEK2	2	4
GO:0043242	negative regulation of protein-containing complex disassembly	1/256	82/18723	0.677415	0.850933	0.778734	ATXN7	1	4
GO:0034329	cell junction assembly	5/256	420/18723	0.683635	0.852837	0.780476	NPHP4/SEMA4A/WDPCP/NPHP1/CTNNA1	5	4
GO:0032508	DNA duplex unwinding	1/256	84/18723	0.686215	0.852837	0.780476	TREX1	1	4
GO:0097061	dendritic spine organization	1/256	84/18723	0.686215	0.852837	0.780476	OPA1	1	4
GO:0048041	focal adhesion assembly	1/256	87/18723	0.698968	0.856794	0.784097	WDPCP	1	4
GO:0051262	protein tetramerization	1/256	87/18723	0.698968	0.856794	0.784097	TRPM1	1	4
GO:1901879	regulation of protein depolymerization	1/256	87/18723	0.698968	0.856794	0.784097	ATXN7	1	4
GO:0043254	regulation of protein-containing complex assembly	5/256	428/18723	0.699445	0.856794	0.784097	BBS10/MKKS/TLR4/RB1/ARL3	5	4
GO:0008361	regulation of cell size	2/256	181/18723	0.711093	0.859933	0.78697	SEMA4A/GNB3	2	4
GO:0032392	DNA geometric change	1/256	90/18723	0.711205	0.859933	0.78697	TREX1	1	4
GO:0097581	lamellipodium organization	1/256	90/18723	0.711205	0.859933	0.78697	CLRN1	1	4
GO:0099175	regulation of postsynapse organization	1/256	90/18723	0.711205	0.859933	0.78697	OPA1	1	4
GO:0033108	mitochondrial respiratory chain complex assembly	1/256	93/18723	0.722946	0.862623	0.789432	TMEM126A	1	4
GO:0106027	neuron projection organization	1/256	93/18723	0.722946	0.862623	0.789432	OPA1	1	4
GO:0032956	regulation of actin cytoskeleton organization	4/256	358/18723	0.724491	0.863734	0.790448	TTC8/ARHGEF18/MKKS/ALMS1	4	4
GO:0007044	cell-substrate junction assembly	1/256	95/18723	0.730508	0.863987	0.79068	WDPCP	1	4
GO:0051304	chromosome separation	1/256	96/18723	0.734211	0.866039	0.792558	RB1	1	4
GO:0150115	cell-substrate junction organization	1/256	101/18723	0.751982	0.87317	0.799084	WDPCP	1	4
GO:0000819	sister chromatid segregation	2/256	202/18723	0.766134	0.881588	0.806787	RB1/NEK2	2	4
GO:0032535	regulation of cellular component size	4/256	383/18723	0.771538	0.882271	0.807413	SEMA4A/USH1C/MKKS/GNB3	4	4
GO:0008637	apoptotic mitochondrial changes	1/256	107/18723	0.771752	0.882271	0.807413	OPA1	1	4
GO:0061387	regulation of extent of cell growth	1/256	110/18723	0.78104	0.887474	0.812174	SEMA4A	1	4
GO:0090174	organelle membrane fusion	1/256	110/18723	0.78104	0.887474	0.812174	PLA2G5	1	4
GO:1902905	positive regulation of supramolecular fiber organization	2/256	209/18723	0.782353	0.888607	0.813211	RB1/ARL3	2	4
GO:0050807	regulation of synapse organization	2/256	211/18723	0.786803	0.889594	0.814114	SEMA4A/OPA1	2	4
GO:0051261	protein depolymerization	1/256	114/18723	0.792841	0.892581	0.816848	ATXN7	1	4
GO:0000082	G1/S transition of mitotic cell cycle	2/256	214/18723	0.793328	0.892772	0.817023	TREX1/RB1	2	4
GO:0043244	regulation of protein-containing complex disassembly	1/256	121/18723	0.811988	0.901496	0.825006	ATXN7	1	4
GO:0032984	protein-containing complex disassembly	2/256	224/18723	0.813825	0.903179	0.826546	MFSD8/ATXN7	2	4
GO:0051495	positive regulation of cytoskeleton organization	2/256	226/18723	0.817701	0.904266	0.827541	PLK4/ARL3	2	4
GO:0032271	regulation of protein polymerization	2/256	233/18723	0.830705	0.912898	0.835441	MKKS/ARL3	2	4
GO:0050808	synapse organization	4/256	426/18723	0.83748	0.914922	0.837293	SEMA4A/AFG3L2/OPA1/C3	4	4
GO:0031334	positive regulation of protein-containing complex assembly	2/256	237/18723	0.837756	0.914922	0.837293	TLR4/ARL3	2	4
GO:0006997	nucleus organization	1/256	133/18723	0.840799	0.91495	0.837319	ATXN7	1	4
GO:0043624	cellular protein complex disassembly	1/256	136/18723	0.847286	0.915308	0.837646	ATXN7	1	4
GO:0099024	plasma membrane invagination	1/256	136/18723	0.847286	0.915308	0.837646	C3	1	4
GO:0000086	G2/M transition of mitotic cell cycle	1/256	137/18723	0.84939	0.915308	0.837646	USH1C	1	4
GO:0032273	positive regulation of protein polymerization	1/256	138/18723	0.851464	0.915308	0.837646	ARL3	1	4
GO:0000280	nuclear division	4/256	439/18723	0.853997	0.916979	0.839175	RB1/NEK2/LRP5/KIF11	4	4
GO:0031333	negative regulation of protein-containing complex assembly	1/256	141/18723	0.857518	0.918392	0.840469	MKKS	1	4
GO:0007009	plasma membrane organization	1/256	142/18723	0.859481	0.919354	0.841349	CRB1	1	4
GO:0010324	membrane invagination	1/256	144/18723	0.863327	0.919616	0.841589	C3	1	4
GO:0010821	regulation of mitochondrion organization	1/256	144/18723	0.863327	0.919616	0.841589	OPA1	1	4
GO:0006338	chromatin remodeling	2/256	255/18723	0.866312	0.921399	0.843221	RB1/ERCC6	2	4
GO:0098813	nuclear chromosome segregation	2/256	281/18723	0.899499	0.940324	0.86054	RB1/NEK2	2	4
GO:0099173	postsynapse organization	1/256	168/18723	0.902057	0.941597	0.861705	OPA1	1	4
GO:0030833	regulation of actin filament polymerization	1/256	172/18723	0.907351	0.944667	0.864515	MKKS	1	4
GO:0016050	vesicle organization	2/256	300/18723	0.918723	0.95052	0.869871	PLA2G5/MYO7A	2	4
GO:0006325	chromatin organization	3/256	409/18723	0.920867	0.951337	0.870619	RCBTB1/RB1/ERCC6	3	4
GO:0008064	regulation of actin polymerization or depolymerization	1/256	188/18723	0.925828	0.953657	0.872742	MKKS	1	4
GO:0030832	regulation of actin filament length	1/256	189/18723	0.926852	0.954362	0.873387	MKKS	1	4
GO:0030041	actin filament polymerization	1/256	191/18723	0.928859	0.956078	0.874958	MKKS	1	4
GO:0044772	mitotic cell cycle phase transition	3/256	424/18723	0.931855	0.95846	0.877138	TREX1/USH1C/RB1	3	4
GO:0065004	protein-DNA complex assembly	1/256	201/18723	0.9381	0.962417	0.880758	RB1	1	4
GO:0008154	actin polymerization or depolymerization	1/256	218/18723	0.951147	0.97084	0.888467	MKKS	1	4
GO:0071824	protein-DNA complex subunit organization	1/256	241/18723	0.964546	0.9777	0.894744	RB1	1	4
GO:0071103	DNA conformation change	1/256	290/18723	0.982117	0.990222	0.906204	TREX1	1	4
GO:0042254	ribosome biogenesis	1/256	299/18723	0.984232	0.991726	0.907581	EXOSC2	1	4
GO:0061512	protein localization to cilium	17/256	65/18723	1.24513e-17	1.12865e-15	1.03289e-15	NPHP4/BBIP1/ARL6/WDR19/CC2D2A/INPP5E/SPATA7/LZTFL1/BBS9/INVS/ZNF423/IFT140/TULP1/TUB/BBS4/BBS1/ARL3	17	5
GO:0042073	intraciliary transport	11/256	40/18723	4.10329e-12	2.95647e-10	2.70563e-10	LCA5/BBS12/WDR19/IFT81/IFT172/IFT27/IFT140/TUB/RPGR/MAK/ARL3	11	5
GO:0051904	pigment granule transport	8/256	23/18723	4.49713e-10	2.74716e-08	2.51407e-08	BBS5/ARL6/BBS7/MKKS/MYO7A/CDH3/BBS4/BBS2	8	5
GO:0051905	establishment of pigment granule localization	8/256	24/18723	6.66635e-10	3.98563e-08	3.64746e-08	BBS5/ARL6/BBS7/MKKS/MYO7A/CDH3/BBS4/BBS2	8	5
GO:0051875	pigment granule localization	8/256	26/18723	1.38295e-09	7.77217e-08	7.11272e-08	BBS5/ARL6/BBS7/MKKS/MYO7A/CDH3/BBS4/BBS2	8	5
GO:0032402	melanosome transport	7/256	22/18723	1.17826e-08	6.1313e-07	5.61108e-07	BBS5/ARL6/BBS7/MKKS/CDH3/BBS4/BBS2	7	5
GO:0032401	establishment of melanosome localization	7/256	23/18723	1.67407e-08	8.40025e-07	7.68751e-07	BBS5/ARL6/BBS7/MKKS/CDH3/BBS4/BBS2	7	5
GO:0032400	melanosome localization	7/256	25/18723	3.20669e-08	1.55359e-06	1.42177e-06	BBS5/ARL6/BBS7/MKKS/CDH3/BBS4/BBS2	7	5
GO:1903441	protein localization to ciliary membrane	5/256	12/18723	3.36574e-07	1.45504e-05	1.33158e-05	BBIP1/WDR19/LZTFL1/TUB/ARL3	5	5
GO:0099111	microtubule-based transport	14/256	190/18723	3.70237e-07	1.57631e-05	1.44257e-05	LCA5/BBS12/WDR19/IFT81/NPHP3/IFT172/IFT27/IFT140/OFD1/TUB/RPGR/OPA1/MAK/ARL3	14	5
GO:0010970	transport along microtubule	12/256	155/18723	1.51934e-06	6.09907e-05	5.58158e-05	LCA5/BBS12/WDR19/IFT81/IFT172/IFT27/IFT140/TUB/RPGR/OPA1/MAK/ARL3	12	5
GO:0030705	cytoskeleton-dependent intracellular transport	13/256	195/18723	2.98395e-06	0.000114861	0.000105116	LCA5/BBS12/WDR19/IFT81/IFT172/IFT27/IFT140/TUB/RPGR/OPA1/MYO7A/MAK/ARL3	13	5
GO:0097499	protein localization to non-motile cilium	4/256	11/18723	1.04474e-05	0.000366965	0.000335829	BBIP1/SPATA7/TULP1/TUB	4	5
GO:0031503	protein-containing complex localization	11/256	220/18723	0.000232158	0.00633362	0.00579623	LCA5/BBS12/WDR19/IFT81/IFT172/IFT27/IFT140/TUB/RPGR/MAK/ARL3	11	5
GO:0050766	positive regulation of phagocytosis	6/256	66/18723	0.000281875	0.00734698	0.00672361	MERTK/TULP1/TUB/PLA2G5/C3/C2	6	5
GO:0051650	establishment of vesicle localization	9/256	161/18723	0.000381048	0.00956021	0.00874905	BBS5/CEP19/ARL6/BBS7/MKKS/MYO7A/CDH3/BBS4/BBS2	9	5
GO:0016558	protein import into peroxisome matrix	3/256	13/18723	0.00065284	0.0147942	0.0135389	PEX2/PEX7/PEX1	3	5
GO:0051648	vesicle localization	9/256	177/18723	0.000756166	0.0168637	0.0154329	BBS5/CEP19/ARL6/BBS7/MKKS/MYO7A/CDH3/BBS4/BBS2	9	5
GO:0003356	regulation of cilium beat frequency	3/256	15/18723	0.0010178	0.0216668	0.0198285	MKKS/BBS4/BBS2	3	5
GO:0006625	protein targeting to peroxisome	3/256	18/18723	0.00177085	0.0326105	0.0298435	PEX2/PEX7/PEX1	3	5
GO:0072662	protein localization to peroxisome	3/256	18/18723	0.00177085	0.0326105	0.0298435	PEX2/PEX7/PEX1	3	5
GO:0072663	establishment of protein localization to peroxisome	3/256	18/18723	0.00177085	0.0326105	0.0298435	PEX2/PEX7/PEX1	3	5
GO:0050764	regulation of phagocytosis	6/256	95/18723	0.00194126	0.0349675	0.0320006	MERTK/TULP1/TUB/PLA2G5/C3/C2	6	5
GO:0015919	peroxisomal membrane transport	3/256	20/18723	0.00242458	0.0431207	0.039462	PEX2/PEX7/PEX1	3	5
GO:0072595	maintenance of protein localization in organelle	4/256	42/18723	0.00254112	0.0449091	0.0410987	ARL2BP/TOPORS/HK1/BBS4	4	5
GO:0043574	peroxisomal transport	3/256	22/18723	0.00321	0.0527491	0.0482735	PEX2/PEX7/PEX1	3	5
GO:0051457	maintenance of protein location in nucleus	3/256	23/18723	0.00365455	0.0590189	0.0540113	ARL2BP/TOPORS/BBS4	3	5
GO:0060295	regulation of cilium movement involved in cell motility	3/256	26/18723	0.00520594	0.0795037	0.072758	MKKS/BBS4/BBS2	3	5
GO:1902019	regulation of cilium-dependent cell motility	3/256	26/18723	0.00520594	0.0795037	0.072758	MKKS/BBS4/BBS2	3	5
GO:0043277	apoptotic cell clearance	4/256	52/18723	0.00552653	0.0839434	0.0768211	TREX1/MERTK/C3/C2	4	5
GO:2000425	regulation of apoptotic cell clearance	2/256	10/18723	0.00779505	0.10952	0.100228	C3/C2	2	5
GO:0070509	calcium ion import	5/256	92/18723	0.00861355	0.119822	0.109656	AFG3L2/SLC24A1/OPA1/GRM6/CACNA1F	5	5
GO:0032507	maintenance of protein location in cell	4/256	65/18723	0.0120467	0.152483	0.139545	ARL2BP/TOPORS/HK1/BBS4	4	5
GO:0003352	regulation of cilium movement	3/256	36/18723	0.0129357	0.160679	0.147046	MKKS/BBS4/BBS2	3	5
GO:0044743	protein transmembrane import into intracellular organelle	3/256	36/18723	0.0129357	0.160679	0.147046	PEX2/PEX7/PEX1	3	5
GO:0035721	intraciliary retrograde transport	2/256	13/18723	0.0131517	0.160679	0.147046	WDR19/IFT140	2	5
GO:0036444	calcium import into the mitochondrion	2/256	14/18723	0.0152065	0.175845	0.160925	AFG3L2/OPA1	2	5
GO:0001845	phagolysosome assembly	2/256	16/18723	0.0196965	0.208857	0.191136	PLA2G5/MYO7A	2	5
GO:0042953	lipoprotein transport	2/256	17/18723	0.0221239	0.229784	0.210288	UNC119/MTTP	2	5
GO:0044872	lipoprotein localization	2/256	18/18723	0.0246681	0.251149	0.22984	UNC119/MTTP	2	5
GO:0006909	phagocytosis	9/256	308/18723	0.0262857	0.26527	0.242762	TREX1/MERTK/TULP1/TUB/TLR4/PLA2G5/MYO7A/C3/C2	9	5
GO:0120009	intermembrane lipid transfer	3/256	48/18723	0.0278177	0.276212	0.252776	PITPNM3/TTPA/MTTP	3	5
GO:0006851	mitochondrial calcium ion transmembrane transport	2/256	20/18723	0.030092	0.287614	0.263211	AFG3L2/OPA1	2	5
GO:0006816	calcium ion transport	11/256	422/18723	0.0311653	0.290946	0.26626	CACNA2D4/CDH23/AFG3L2/SLC24A1/WFS1/BEST1/OPA1/TRPM1/GRM6/DMD/CACNA1F	11	5
GO:0060632	regulation of microtubule-based movement	3/256	51/18723	0.0325165	0.294067	0.269116	MKKS/BBS4/BBS2	3	5
GO:0065002	intracellular protein transmembrane transport	3/256	51/18723	0.0325165	0.294067	0.269116	PEX2/PEX7/PEX1	3	5
GO:0045185	maintenance of protein location	4/256	94/18723	0.0400658	0.339111	0.310339	ARL2BP/TOPORS/HK1/BBS4	4	5
GO:0051656	establishment of organelle localization	10/256	390/18723	0.0426183	0.348132	0.318594	BBS5/CEP19/ARL6/BBS7/MKKS/OPA1/MYO7A/CDH3/BBS4/BBS2	10	5
GO:0071806	protein transmembrane transport	3/256	59/18723	0.046922	0.36933	0.337994	PEX2/PEX7/PEX1	3	5
GO:0006893	Golgi to plasma membrane transport	3/256	60/18723	0.0489102	0.37449	0.342715	BBS2/BBS1/ARL3	3	5
GO:0006892	post-Golgi vesicle-mediated transport	4/256	104/18723	0.0544728	0.409274	0.374549	RP2/BBS2/BBS1/ARL3	4	5
GO:0015701	bicarbonate transport	2/256	29/18723	0.0593733	0.427281	0.391027	BEST1/CA4	2	5
GO:0071539	protein localization to centrosome	2/256	33/18723	0.0745463	0.491103	0.449434	CEP250/BBS4	2	5
GO:0003351	epithelial cilium movement involved in extracellular fluid movement	2/256	35/18723	0.0825468	0.52125	0.477024	NPHP3/OFD1	2	5
GO:1905508	protein localization to microtubule organizing center	2/256	35/18723	0.0825468	0.52125	0.477024	CEP250/BBS4	2	5
GO:1990778	protein localization to cell periphery	8/256	333/18723	0.0877337	0.536018	0.490538	TTC8/BBIP1/WDR19/LZTFL1/TUB/BBS2/BBS1/ARL3	8	5
GO:0060294	cilium movement involved in cell motility	4/256	125/18723	0.0925597	0.554569	0.507515	NPHP4/MKKS/BBS4/BBS2	4	5
GO:0006858	extracellular transport	2/256	38/18723	0.0950079	0.564578	0.516675	NPHP3/OFD1	2	5
GO:0043001	Golgi to plasma membrane protein transport	2/256	40/18723	0.103595	0.596518	0.545905	BBS2/BBS1	2	5
GO:1901998	toxin transport	2/256	40/18723	0.103595	0.596518	0.545905	CCT2/RAB28	2	5
GO:0060401	cytosolic calcium ion transport	5/256	182/18723	0.104918	0.601249	0.550235	AFG3L2/SLC24A1/OPA1/TRPM1/DMD	5	5
GO:0001539	cilium or flagellum-dependent cell motility	4/256	138/18723	0.121048	0.61667	0.564347	NPHP4/MKKS/BBS4/BBS2	4	5
GO:0060285	cilium-dependent cell motility	4/256	138/18723	0.121048	0.61667	0.564347	NPHP4/MKKS/BBS4/BBS2	4	5
GO:0015748	organophosphate ester transport	4/256	140/18723	0.125732	0.61667	0.564347	PITPNM3/MTTP/ABCC6/ABCA4	4	5
GO:0044351	macropinocytosis	1/256	10/18723	0.128646	0.61667	0.564347	MAPKAPK3	1	5
GO:0045050	protein insertion into ER membrane by stop-transfer membrane-anchor sequence	1/256	10/18723	0.128646	0.61667	0.564347	EMC1	1	5
GO:1904779	regulation of protein localization to centrosome	1/256	10/18723	0.128646	0.61667	0.564347	CEP250	1	5
GO:1904851	positive regulation of establishment of protein localization to telomere	1/256	10/18723	0.128646	0.61667	0.564347	CCT2	1	5
GO:0070588	calcium ion transmembrane transport	7/256	312/18723	0.137047	0.61667	0.564347	CACNA2D4/AFG3L2/SLC24A1/OPA1/TRPM1/DMD/CACNA1F	7	5
GO:0006605	protein targeting	7/256	314/18723	0.140281	0.61667	0.564347	ARL6/MFN2/PEX2/PEX7/PEX1/TIMM8A/CHM	7	5
GO:0015886	heme transport	1/256	11/18723	0.140566	0.61667	0.564347	FLVCR1	1	5
GO:0070203	regulation of establishment of protein localization to telomere	1/256	11/18723	0.140566	0.61667	0.564347	CCT2	1	5
GO:1904464	regulation of matrix metallopeptidase secretion	1/256	11/18723	0.140566	0.61667	0.564347	TLR4	1	5
GO:1904869	regulation of protein localization to Cajal body	1/256	11/18723	0.140566	0.61667	0.564347	CCT2	1	5
GO:1904871	positive regulation of protein localization to Cajal body	1/256	11/18723	0.140566	0.61667	0.564347	CCT2	1	5
GO:1990773	matrix metallopeptidase secretion	1/256	11/18723	0.140566	0.61667	0.564347	TLR4	1	5
GO:0015914	phospholipid transport	3/256	96/18723	0.144276	0.61667	0.564347	PITPNM3/MTTP/ABCA4	3	5
GO:0090150	establishment of protein localization to membrane	6/256	260/18723	0.147003	0.61667	0.564347	ARL6/EMC1/TIMM8A/CHM/BBS2/BBS1	6	5
GO:0051646	mitochondrion localization	2/256	50/18723	0.149227	0.61667	0.564347	MFN2/OPA1	2	5
GO:0008228	opsonization	1/256	12/18723	0.152324	0.61667	0.564347	PLA2G5	1	5
GO:0045039	protein insertion into mitochondrial inner membrane	1/256	12/18723	0.152324	0.61667	0.564347	TIMM8A	1	5
GO:0051549	positive regulation of keratinocyte migration	1/256	12/18723	0.152324	0.61667	0.564347	ADAM9	1	5
GO:0070202	regulation of establishment of protein localization to chromosome	1/256	12/18723	0.152324	0.61667	0.564347	CCT2	1	5
GO:0072584	caveolin-mediated endocytosis	1/256	12/18723	0.152324	0.61667	0.564347	UNC119	1	5
GO:0090385	phagosome-lysosome fusion	1/256	12/18723	0.152324	0.61667	0.564347	PLA2G5	1	5
GO:1903405	protein localization to nuclear body	1/256	12/18723	0.152324	0.61667	0.564347	CCT2	1	5
GO:1904816	positive regulation of protein localization to chromosome, telomeric region	1/256	12/18723	0.152324	0.61667	0.564347	CCT2	1	5
GO:1904867	protein localization to Cajal body	1/256	12/18723	0.152324	0.61667	0.564347	CCT2	1	5
GO:0006910	phagocytosis, recognition	3/256	100/18723	0.157197	0.61667	0.564347	TULP1/TUB/PLA2G5	3	5
GO:0048260	positive regulation of receptor-mediated endocytosis	2/256	52/18723	0.158784	0.61667	0.564347	AHI1/C3	2	5
GO:0010876	lipid localization	9/256	448/18723	0.162125	0.61667	0.564347	PITPNM3/LRAT/FZD4/TTPA/RBP4/PLA2G5/MTTP/C3/ABCA4	9	5
GO:0071715	icosanoid transport	2/256	53/18723	0.163604	0.61667	0.564347	PLA2G5/ABCC6	2	5
GO:0008298	intracellular mRNA localization	1/256	13/18723	0.163922	0.61667	0.564347	EXOSC2	1	5
GO:0060100	positive regulation of phagocytosis, engulfment	1/256	13/18723	0.163922	0.61667	0.564347	C3	1	5
GO:0072698	protein localization to microtubule cytoskeleton	2/256	54/18723	0.16845	0.619945	0.567345	CEP250/BBS4	2	5
GO:0051651	maintenance of location in cell	5/256	214/18723	0.170217	0.619945	0.567345	ARL2BP/TOPORS/HK1/DMD/BBS4	5	5
GO:0051547	regulation of keratinocyte migration	1/256	14/18723	0.175362	0.619945	0.567345	ADAM9	1	5
GO:1901678	iron coordination entity transport	1/256	14/18723	0.175362	0.619945	0.567345	FLVCR1	1	5
GO:1904814	regulation of protein localization to chromosome, telomeric region	1/256	14/18723	0.175362	0.619945	0.567345	CCT2	1	5
GO:1990173	protein localization to nucleoplasm	1/256	14/18723	0.175362	0.619945	0.567345	CCT2	1	5
GO:0006869	lipid transport	8/256	398/18723	0.18002	0.619945	0.567345	PITPNM3/LRAT/FZD4/TTPA/RBP4/PLA2G5/MTTP/ABCA4	8	5
GO:0051205	protein insertion into membrane	2/256	57/18723	0.183128	0.619945	0.567345	EMC1/TIMM8A	2	5
GO:0098659	inorganic cation import across plasma membrane	3/256	108/18723	0.184029	0.619945	0.567345	SLC24A1/KCNJ13/CNGA3	3	5
GO:0099587	inorganic ion import across plasma membrane	3/256	108/18723	0.184029	0.619945	0.567345	SLC24A1/KCNJ13/CNGA3	3	5
GO:0035627	ceramide transport	1/256	15/18723	0.186645	0.619945	0.567345	MTTP	1	5
GO:0060099	regulation of phagocytosis, engulfment	1/256	15/18723	0.186645	0.619945	0.567345	C3	1	5
GO:1904874	positive regulation of telomerase RNA localization to Cajal body	1/256	15/18723	0.186645	0.619945	0.567345	CCT2	1	5
GO:0044380	protein localization to cytoskeleton	2/256	58/18723	0.188062	0.620982	0.568293	CEP250/BBS4	2	5
GO:0048259	regulation of receptor-mediated endocytosis	3/256	110/18723	0.19092	0.623694	0.570775	AHI1/UNC119/C3	3	5
GO:0048311	mitochondrion distribution	1/256	16/18723	0.197775	0.623694	0.570775	OPA1	1	5
GO:0070200	establishment of protein localization to telomere	1/256	16/18723	0.197775	0.623694	0.570775	CCT2	1	5
GO:2000651	positive regulation of sodium ion transmembrane transporter activity	1/256	16/18723	0.197775	0.623694	0.570775	DMD	1	5
GO:0061951	establishment of protein localization to plasma membrane	2/256	60/18723	0.197984	0.623694	0.570775	BBS2/BBS1	2	5
GO:0015867	ATP transport	1/256	17/18723	0.208754	0.629397	0.575994	ABCC6	1	5
GO:0048791	calcium ion-regulated exocytosis of neurotransmitter	1/256	17/18723	0.208754	0.629397	0.575994	RIMS1	1	5
GO:0071816	tail-anchored membrane protein insertion into ER membrane	1/256	17/18723	0.208754	0.629397	0.575994	EMC1	1	5
GO:1903830	magnesium ion transmembrane transport	1/256	17/18723	0.208754	0.629397	0.575994	CNNM4	1	5
GO:1903828	negative regulation of cellular protein localization	3/256	117/18723	0.215517	0.63685	0.582815	INPP5E/LZTFL1/CTNNA1	3	5
GO:0015693	magnesium ion transport	1/256	18/18723	0.219582	0.63685	0.582815	CNNM4	1	5
GO:0019896	axonal transport of mitochondrion	1/256	18/18723	0.219582	0.63685	0.582815	OPA1	1	5
GO:1904872	regulation of telomerase RNA localization to Cajal body	1/256	18/18723	0.219582	0.63685	0.582815	CCT2	1	5
GO:0048193	Golgi vesicle transport	6/256	296/18723	0.220019	0.63685	0.582815	CEP19/NBAS/RP2/BBS2/BBS1/ARL3	6	5
GO:0072655	establishment of protein localization to mitochondrion	3/256	120/18723	0.226259	0.63685	0.582815	MFN2/HK1/TIMM8A	3	5
GO:0030050	vesicle transport along actin filament	1/256	19/18723	0.230263	0.63685	0.582815	MYO7A	1	5
GO:0090670	RNA localization to Cajal body	1/256	19/18723	0.230263	0.63685	0.582815	CCT2	1	5
GO:0090671	telomerase RNA localization to Cajal body	1/256	19/18723	0.230263	0.63685	0.582815	CCT2	1	5
GO:0090672	telomerase RNA localization	1/256	19/18723	0.230263	0.63685	0.582815	CCT2	1	5
GO:0090685	RNA localization to nucleus	1/256	19/18723	0.230263	0.63685	0.582815	CCT2	1	5
GO:2000369	regulation of clathrin-dependent endocytosis	1/256	19/18723	0.230263	0.63685	0.582815	UNC119	1	5
GO:0070585	protein localization to mitochondrion	3/256	125/18723	0.244379	0.646616	0.591752	MFN2/HK1/TIMM8A	3	5
GO:0048199	vesicle targeting, to, from or within Golgi	1/256	21/18723	0.25119	0.647563	0.592619	CEP19	1	5
GO:0099515	actin filament-based transport	1/256	21/18723	0.25119	0.647563	0.592619	MYO7A	1	5
GO:0150105	protein localization to cell-cell junction	1/256	21/18723	0.25119	0.647563	0.592619	ARHGEF18	1	5
GO:1902307	positive regulation of sodium ion transmembrane transport	1/256	21/18723	0.25119	0.647563	0.592619	DMD	1	5
GO:0006907	pinocytosis	1/256	22/18723	0.26144	0.656521	0.600817	MAPKAPK3	1	5
GO:0010881	regulation of cardiac muscle contraction by regulation of the release of sequestered calcium ion	1/256	22/18723	0.26144	0.656521	0.600817	DMD	1	5
GO:0045048	protein insertion into ER membrane	1/256	22/18723	0.26144	0.656521	0.600817	EMC1	1	5
GO:0090280	positive regulation of calcium ion import	1/256	22/18723	0.26144	0.656521	0.600817	GRM6	1	5
GO:0006839	mitochondrial transport	5/256	254/18723	0.268066	0.665843	0.609348	FLVCR1/AFG3L2/MFN2/OPA1/TIMM8A	5	5
GO:0035929	steroid hormone secretion	1/256	23/18723	0.27155	0.665843	0.609348	FZD4	1	5
GO:0098876	vesicle-mediated transport to the plasma membrane	3/256	136/18723	0.284948	0.675511	0.618195	BBS2/BBS1/ARL3	3	5
GO:0050714	positive regulation of protein secretion	3/256	137/18723	0.288669	0.675511	0.618195	ADAM9/TLR4/RBP4	3	5
GO:0051235	maintenance of location	6/256	327/18723	0.290685	0.675511	0.618195	ARL2BP/TOPORS/HK1/DMD/C3/BBS4	6	5
GO:0051204	protein insertion into mitochondrial membrane	1/256	25/18723	0.291359	0.675511	0.618195	TIMM8A	1	5
GO:0070199	establishment of protein localization to chromosome	1/256	25/18723	0.291359	0.675511	0.618195	CCT2	1	5
GO:0071459	protein localization to chromosome, centromeric region	1/256	25/18723	0.291359	0.675511	0.618195	RB1	1	5
GO:0098703	calcium ion import across plasma membrane	1/256	25/18723	0.291359	0.675511	0.618195	SLC24A1	1	5
GO:0002092	positive regulation of receptor internalization	1/256	26/18723	0.301061	0.680338	0.622613	AHI1	1	5
GO:0034643	establishment of mitochondrion localization, microtubule-mediated	1/256	26/18723	0.301061	0.680338	0.622613	OPA1	1	5
GO:0047497	mitochondrion transport along microtubule	1/256	26/18723	0.301061	0.680338	0.622613	OPA1	1	5
GO:0060314	regulation of ryanodine-sensitive calcium-release channel activity	1/256	26/18723	0.301061	0.680338	0.622613	DMD	1	5
GO:1902656	calcium ion import into cytosol	1/256	26/18723	0.301061	0.680338	0.622613	SLC24A1	1	5
GO:1904376	negative regulation of protein localization to cell periphery	1/256	26/18723	0.301061	0.680338	0.622613	LZTFL1	1	5
GO:0050708	regulation of protein secretion	5/256	268/18723	0.30497	0.680338	0.622613	ADAM9/TLR4/RBP4/NEUROD1/LRP5	5	5
GO:0010884	positive regulation of lipid storage	1/256	28/18723	0.320071	0.691845	0.633144	C3	1	5
GO:0051503	adenine nucleotide transport	1/256	28/18723	0.320071	0.691845	0.633144	ABCC6	1	5
GO:0015868	purine ribonucleotide transport	1/256	29/18723	0.329381	0.699064	0.63975	ABCC6	1	5
GO:0051654	establishment of mitochondrion localization	1/256	29/18723	0.329381	0.699064	0.63975	OPA1	1	5
GO:0070198	protein localization to chromosome, telomeric region	1/256	29/18723	0.329381	0.699064	0.63975	CCT2	1	5
GO:0010880	regulation of release of sequestered calcium ion into cytosol by sarcoplasmic reticulum	1/256	30/18723	0.338565	0.705239	0.645401	DMD	1	5
GO:0015865	purine nucleotide transport	1/256	30/18723	0.338565	0.705239	0.645401	ABCC6	1	5
GO:0090151	establishment of protein localization to mitochondrial membrane	1/256	30/18723	0.338565	0.705239	0.645401	TIMM8A	1	5
GO:0050482	arachidonic acid secretion	1/256	31/18723	0.347623	0.705286	0.645444	PLA2G5	1	5
GO:0070633	transepithelial transport	1/256	31/18723	0.347623	0.705286	0.645444	BEST1	1	5
GO:0071168	protein localization to chromatin	1/256	31/18723	0.347623	0.705286	0.645444	RB1	1	5
GO:1903963	arachidonate transport	1/256	31/18723	0.347623	0.705286	0.645444	PLA2G5	1	5
GO:0072594	establishment of protein localization to organelle	7/256	422/18723	0.356098	0.706578	0.646627	CCT2/MFN2/PEX2/PEX7/PEX1/HK1/TIMM8A	7	5
GO:1905476	negative regulation of protein localization to membrane	1/256	32/18723	0.356558	0.706578	0.646627	LZTFL1	1	5
GO:0034502	protein localization to chromosome	2/256	92/18723	0.359046	0.710507	0.650223	CCT2/RB1	2	5
GO:0034504	protein localization to nucleus	5/256	290/18723	0.364231	0.711005	0.650678	ARL2BP/CCT2/TOPORS/CTNNA1/BBS4	5	5
GO:1900181	negative regulation of protein localization to nucleus	1/256	33/18723	0.365371	0.711005	0.650678	CTNNA1	1	5
GO:0009306	protein secretion	6/256	359/18723	0.367709	0.715061	0.65439	ADAM9/TLR4/RBP4/NEUROD1/MTTP/LRP5	6	5
GO:0035592	establishment of protein localization to extracellular region	6/256	360/18723	0.370146	0.715533	0.654822	ADAM9/TLR4/RBP4/NEUROD1/MTTP/LRP5	6	5
GO:0014808	release of sequestered calcium ion into cytosol by sarcoplasmic reticulum	1/256	34/18723	0.374063	0.715533	0.654822	DMD	1	5
GO:0048261	negative regulation of receptor-mediated endocytosis	1/256	34/18723	0.374063	0.715533	0.654822	UNC119	1	5
GO:0060402	calcium ion transport into cytosol	3/256	160/18723	0.374527	0.715932	0.655187	SLC24A1/TRPM1/DMD	3	5
GO:0010765	positive regulation of sodium ion transport	1/256	35/18723	0.382637	0.717285	0.656426	DMD	1	5
GO:1903514	release of sequestered calcium ion into cytosol by endoplasmic reticulum	1/256	35/18723	0.382637	0.717285	0.656426	DMD	1	5
GO:0071692	protein localization to extracellular region	6/256	368/18723	0.389658	0.722535	0.661229	ADAM9/TLR4/RBP4/NEUROD1/MTTP/LRP5	6	5
GO:0010762	regulation of fibroblast migration	1/256	36/18723	0.391094	0.722535	0.661229	WDPCP	1	5
GO:0050796	regulation of insulin secretion	3/256	165/18723	0.393029	0.723137	0.661781	RBP4/NEUROD1/LRP5	3	5
GO:0006626	protein targeting to mitochondrion	2/256	100/18723	0.398039	0.724139	0.662698	MFN2/TIMM8A	2	5
GO:0045807	positive regulation of endocytosis	2/256	100/18723	0.398039	0.724139	0.662698	AHI1/C3	2	5
GO:0006862	nucleotide transport	1/256	37/18723	0.399436	0.724139	0.662698	ABCC6	1	5
GO:1990542	mitochondrial transmembrane transport	2/256	102/18723	0.407619	0.730571	0.668584	AFG3L2/OPA1	2	5
GO:0006898	receptor-mediated endocytosis	4/256	244/18723	0.428625	0.74464	0.68146	AHI1/UNC119/SAG/C3	4	5
GO:0070296	sarcoplasmic reticulum calcium ion transport	1/256	41/18723	0.431679	0.74464	0.68146	DMD	1	5
GO:1901385	regulation of voltage-gated calcium channel activity	1/256	41/18723	0.431679	0.74464	0.68146	DMD	1	5
GO:0098739	import across plasma membrane	3/256	177/18723	0.436798	0.745939	0.682648	SLC24A1/KCNJ13/CNGA3	3	5
GO:0035725	sodium ion transmembrane transport	3/256	178/18723	0.440395	0.745939	0.682648	CNNM4/SLC24A1/DMD	3	5
GO:0006821	chloride transport	2/256	109/18723	0.440546	0.745939	0.682648	CLCC1/BEST1	2	5
GO:1904951	positive regulation of establishment of protein localization	5/256	319/18723	0.442514	0.745939	0.682648	CEP290/CCT2/ADAM9/TLR4/RBP4	5	5
GO:0030317	flagellated sperm motility	2/256	110/18723	0.445169	0.745939	0.682648	NPHP4/BBS2	2	5
GO:0097722	sperm motility	2/256	110/18723	0.445169	0.745939	0.682648	NPHP4/BBS2	2	5
GO:1905954	positive regulation of lipid localization	2/256	110/18723	0.445169	0.745939	0.682648	LRAT/C3	2	5
GO:0140353	lipid export from cell	1/256	43/18723	0.447149	0.745939	0.682648	FZD4	1	5
GO:0015698	inorganic anion transport	3/256	180/18723	0.447564	0.745939	0.682648	CLCC1/BEST1/ABCC6	3	5
GO:0010633	negative regulation of epithelial cell migration	2/256	112/18723	0.45435	0.74899	0.685441	MIR204/ADIPOR1	2	5
GO:0051924	regulation of calcium ion transport	4/256	255/18723	0.461907	0.752914	0.689032	WFS1/BEST1/GRM6/DMD	4	5
GO:0006903	vesicle targeting	1/256	45/18723	0.462198	0.752914	0.689032	CEP19	1	5
GO:0032309	icosanoid secretion	1/256	45/18723	0.462198	0.752914	0.689032	PLA2G5	1	5
GO:0051180	vitamin transport	1/256	45/18723	0.462198	0.752914	0.689032	TTPA	1	5
GO:0010828	positive regulation of glucose transmembrane transport	1/256	46/18723	0.469569	0.756155	0.691997	C3	1	5
GO:0010761	fibroblast migration	1/256	47/18723	0.47684	0.758732	0.694355	WDPCP	1	5
GO:0014911	positive regulation of smooth muscle cell migration	1/256	47/18723	0.47684	0.758732	0.694355	TLR4	1	5
GO:0045332	phospholipid translocation	1/256	47/18723	0.47684	0.758732	0.694355	ABCA4	1	5
GO:0072583	clathrin-dependent endocytosis	1/256	47/18723	0.47684	0.758732	0.694355	UNC119	1	5
GO:0090279	regulation of calcium ion import	1/256	47/18723	0.47684	0.758732	0.694355	GRM6	1	5
GO:0042908	xenobiotic transport	1/256	48/18723	0.484011	0.760634	0.696096	ABCC6	1	5
GO:0060986	endocrine hormone secretion	1/256	49/18723	0.491084	0.760634	0.696096	FZD4	1	5
GO:1990573	potassium ion import across plasma membrane	1/256	49/18723	0.491084	0.760634	0.696096	KCNJ13	1	5
GO:0051928	positive regulation of calcium ion transport	2/256	122/18723	0.498911	0.765251	0.700321	WFS1/GRM6	2	5
GO:0030073	insulin secretion	3/256	195/18723	0.500053	0.766166	0.701159	RBP4/NEUROD1/LRP5	3	5
GO:0090276	regulation of peptide hormone secretion	3/256	196/18723	0.503464	0.769295	0.704023	RBP4/NEUROD1/LRP5	3	5
GO:0006890	retrograde vesicle-mediated transport, Golgi to endoplasmic reticulum	1/256	52/18723	0.51173	0.776574	0.710684	NBAS	1	5
GO:0034204	lipid translocation	1/256	52/18723	0.51173	0.776574	0.710684	ABCA4	1	5
GO:0002791	regulation of peptide secretion	3/256	200/18723	0.516988	0.779857	0.713688	RBP4/NEUROD1/LRP5	3	5
GO:0043113	receptor clustering	1/256	53/18723	0.518424	0.779857	0.713688	WDR19	1	5
GO:0045806	negative regulation of endocytosis	1/256	53/18723	0.518424	0.779857	0.713688	UNC119	1	5
GO:0006403	RNA localization	3/256	201/18723	0.520339	0.781482	0.715175	PRPF6/EXOSC2/CCT2	3	5
GO:0090087	regulation of peptide transport	3/256	202/18723	0.523677	0.783915	0.717402	RBP4/NEUROD1/LRP5	3	5
GO:0015711	organic anion transport	5/256	354/18723	0.533527	0.787942	0.721087	BEST1/PLA2G5/MTTP/CA4/ABCC6	5	5
GO:0017038	protein import	3/256	206/18723	0.5369	0.788155	0.721282	PEX2/PEX7/PEX1	3	5
GO:0006612	protein targeting to membrane	2/256	131/18723	0.536978	0.788155	0.721282	ARL6/CHM	2	5
GO:0010883	regulation of lipid storage	1/256	57/18723	0.544301	0.79248	0.72524	C3	1	5
GO:0006826	iron ion transport	1/256	58/18723	0.550551	0.793358	0.726044	FLVCR1	1	5
GO:2000649	regulation of sodium ion transmembrane transporter activity	1/256	58/18723	0.550551	0.793358	0.726044	DMD	1	5
GO:0030100	regulation of endocytosis	3/256	211/18723	0.553133	0.795614	0.728109	AHI1/UNC119/C3	3	5
GO:1900180	regulation of protein localization to nucleus	2/256	136/18723	0.557254	0.796887	0.729273	CCT2/CTNNA1	2	5
GO:0046879	hormone secretion	4/256	295/18723	0.576015	0.808089	0.739525	FZD4/RBP4/NEUROD1/LRP5	4	5
GO:0071805	potassium ion transmembrane transport	3/256	219/18723	0.578394	0.809809	0.741099	KCNV2/SLC24A1/KCNJ13	3	5
GO:0097553	calcium ion transmembrane import into cytosol	2/256	142/18723	0.580744	0.810274	0.741524	SLC24A1/DMD	2	5
GO:0017156	calcium-ion regulated exocytosis	1/256	64/18723	0.586297	0.813176	0.74418	RIMS1	1	5
GO:0061178	regulation of insulin secretion involved in cellular response to glucose stimulus	1/256	64/18723	0.586297	0.813176	0.74418	LRP5	1	5
GO:0098930	axonal transport	1/256	64/18723	0.586297	0.813176	0.74418	OPA1	1	5
GO:0042886	amide transport	4/256	301/18723	0.59194	0.815248	0.746077	RBP4/NEUROD1/MTTP/LRP5	4	5
GO:0015909	long-chain fatty acid transport	1/256	65/18723	0.591973	0.815248	0.746077	PLA2G5	1	5
GO:0051222	positive regulation of protein transport	4/256	303/18723	0.59717	0.817515	0.748151	CEP290/ADAM9/TLR4/RBP4	4	5
GO:1902476	chloride transmembrane transport	1/256	66/18723	0.597571	0.817515	0.748151	BEST1	1	5
GO:0098657	import into cell	3/256	227/18723	0.602744	0.818591	0.749135	SLC24A1/KCNJ13/CNGA3	3	5
GO:0009914	hormone transport	4/256	306/18723	0.60494	0.819356	0.749836	FZD4/RBP4/NEUROD1/LRP5	4	5
GO:0034394	protein localization to cell surface	1/256	68/18723	0.60854	0.819356	0.749836	FBLN5	1	5
GO:1902305	regulation of sodium ion transmembrane transport	1/256	68/18723	0.60854	0.819356	0.749836	DMD	1	5
GO:0030072	peptide hormone secretion	3/256	236/18723	0.629013	0.829808	0.759401	RBP4/NEUROD1/LRP5	3	5
GO:0001667	ameboidal-type cell migration	6/256	475/18723	0.634476	0.832031	0.761435	MIR204/SEMA4A/ADIPOR1/WDPCP/ADAM9/LRP5	6	5
GO:0035773	insulin secretion involved in cellular response to glucose stimulus	1/256	73/18723	0.634675	0.832031	0.761435	LRP5	1	5
GO:0099518	vesicle cytoskeletal trafficking	1/256	73/18723	0.634675	0.832031	0.761435	MYO7A	1	5
GO:0006813	potassium ion transport	3/256	241/18723	0.643083	0.8363	0.765342	KCNV2/SLC24A1/KCNJ13	3	5
GO:0008088	axo-dendritic transport	1/256	75/18723	0.644636	0.8363	0.765342	OPA1	1	5
GO:0002790	peptide secretion	3/256	242/18723	0.645852	0.837491	0.766433	RBP4/NEUROD1/LRP5	3	5
GO:0006814	sodium ion transport	3/256	245/18723	0.654067	0.841105	0.76974	CNNM4/SLC24A1/DMD	3	5
GO:0010827	regulation of glucose transmembrane transport	1/256	77/18723	0.654326	0.841105	0.76974	C3	1	5
GO:0071166	ribonucleoprotein complex localization	1/256	77/18723	0.654326	0.841105	0.76974	PRPF31	1	5
GO:0140056	organelle localization by membrane tethering	1/256	77/18723	0.654326	0.841105	0.76974	CEP290	1	5
GO:0032024	positive regulation of insulin secretion	1/256	78/18723	0.659072	0.844117	0.772496	RBP4	1	5
GO:0043537	negative regulation of blood vessel endothelial cell migration	1/256	78/18723	0.659072	0.844117	0.772496	MIR204	1	5
GO:0051279	regulation of release of sequestered calcium ion into cytosol	1/256	79/18723	0.663753	0.848062	0.776106	DMD	1	5
GO:0046883	regulation of hormone secretion	3/256	249/18723	0.664808	0.848062	0.776106	RBP4/NEUROD1/LRP5	3	5
GO:1901264	carbohydrate derivative transport	1/256	80/18723	0.66837	0.849844	0.777737	ABCC6	1	5
GO:0032370	positive regulation of lipid transport	1/256	84/18723	0.686215	0.852837	0.780476	LRAT	1	5
GO:0072384	organelle transport along microtubule	1/256	85/18723	0.690525	0.853662	0.781231	OPA1	1	5
GO:0015908	fatty acid transport	1/256	86/18723	0.694775	0.85628	0.783627	PLA2G5	1	5
GO:0046928	regulation of neurotransmitter secretion	1/256	86/18723	0.694775	0.85628	0.783627	RIMS1	1	5
GO:0019915	lipid storage	1/256	87/18723	0.698968	0.856794	0.784097	C3	1	5
GO:1900182	positive regulation of protein localization to nucleus	1/256	87/18723	0.698968	0.856794	0.784097	CCT2	1	5
GO:0015833	peptide transport	3/256	264/18723	0.702923	0.858262	0.785441	RBP4/NEUROD1/LRP5	3	5
GO:0014910	regulation of smooth muscle cell migration	1/256	89/18723	0.707182	0.859933	0.78697	TLR4	1	5
GO:1905952	regulation of lipid localization	2/256	181/18723	0.711093	0.859933	0.78697	LRAT/C3	2	5
GO:0002028	regulation of sodium ion transport	1/256	90/18723	0.711205	0.859933	0.78697	DMD	1	5
GO:0098661	inorganic anion transmembrane transport	1/256	91/18723	0.715172	0.860657	0.787633	BEST1	1	5
GO:0007589	body fluid secretion	1/256	93/18723	0.722946	0.862623	0.789432	GUCA1B	1	5
GO:1901019	regulation of calcium ion transmembrane transporter activity	1/256	93/18723	0.722946	0.862623	0.789432	DMD	1	5
GO:2000146	negative regulation of cell motility	4/256	359/18723	0.726503	0.863987	0.79068	MIR204/ADIPOR1/CTNNA1/JAG1	4	5
GO:1902414	protein localization to cell junction	1/256	94/18723	0.726753	0.863987	0.79068	ARHGEF18	1	5
GO:0043270	positive regulation of ion transport	3/256	275/18723	0.728722	0.863987	0.79068	WFS1/GRM6/DMD	3	5
GO:0010596	negative regulation of endothelial cell migration	1/256	97/18723	0.737864	0.866806	0.793259	MIR204	1	5
GO:0014909	smooth muscle cell migration	1/256	97/18723	0.737864	0.866806	0.793259	TLR4	1	5
GO:0003333	amino acid transmembrane transport	1/256	98/18723	0.741467	0.870081	0.796257	SLC7A14	1	5
GO:0051271	negative regulation of cellular component movement	4/256	367/18723	0.742201	0.870081	0.796257	MIR204/ADIPOR1/CTNNA1/JAG1	4	5
GO:1903532	positive regulation of secretion by cell	3/256	282/18723	0.744209	0.87012	0.796292	ADAM9/TLR4/RBP4	3	5
GO:0015850	organic hydroxy compound transport	3/256	284/18723	0.748503	0.871316	0.797387	RBP4/MTTP/ABCA4	3	5
GO:0072659	protein localization to plasma membrane	3/256	284/18723	0.748503	0.871316	0.797387	TTC8/BBS2/BBS1	3	5
GO:0051588	regulation of neurotransmitter transport	1/256	100/18723	0.748526	0.871316	0.797387	RIMS1	1	5
GO:0010522	regulation of calcium ion transport into cytosol	1/256	102/18723	0.755392	0.875049	0.800804	DMD	1	5
GO:0090277	positive regulation of peptide hormone secretion	1/256	103/18723	0.758755	0.875966	0.801643	RBP4	1	5
GO:0023061	signal release	5/256	463/18723	0.762142	0.879154	0.80456	RIMS1/FZD4/RBP4/NEUROD1/LRP5	5	5
GO:0000041	transition metal ion transport	1/256	105/18723	0.765343	0.881399	0.806615	FLVCR1	1	5
GO:0016079	synaptic vesicle exocytosis	1/256	105/18723	0.765343	0.881399	0.806615	RIMS1	1	5
GO:0002793	positive regulation of peptide secretion	1/256	106/18723	0.76857	0.881943	0.807112	RBP4	1	5
GO:0006906	vesicle fusion	1/256	106/18723	0.76857	0.881943	0.807112	PLA2G5	1	5
GO:0032414	positive regulation of ion transmembrane transporter activity	1/256	109/18723	0.777987	0.887233	0.811954	DMD	1	5
GO:0014812	muscle cell migration	1/256	110/18723	0.78104	0.887474	0.812174	TLR4	1	5
GO:1904659	glucose transmembrane transport	1/256	110/18723	0.78104	0.887474	0.812174	C3	1	5
GO:0015718	monocarboxylic acid transport	1/256	111/18723	0.784051	0.888989	0.813561	PLA2G5	1	5
GO:0007041	lysosomal transport	1/256	114/18723	0.792841	0.892581	0.816848	HGSNAT	1	5
GO:0008645	hexose transmembrane transport	1/256	114/18723	0.792841	0.892581	0.816848	C3	1	5
GO:0051209	release of sequestered calcium ion into cytosol	1/256	115/18723	0.795691	0.893641	0.817818	DMD	1	5
GO:0015749	monosaccharide transmembrane transport	1/256	116/18723	0.798501	0.894296	0.818417	C3	1	5
GO:0051283	negative regulation of sequestering of calcium ion	1/256	116/18723	0.798501	0.894296	0.818417	DMD	1	5
GO:0051047	positive regulation of secretion	3/256	310/18723	0.799222	0.894747	0.81883	ADAM9/TLR4/RBP4	3	5
GO:0034764	positive regulation of transmembrane transport	2/256	219/18723	0.803814	0.897245	0.821116	DMD/C3	2	5
GO:0034219	carbohydrate transmembrane transport	1/256	118/18723	0.804008	0.897245	0.821116	C3	1	5
GO:0051282	regulation of sequestering of calcium ion	1/256	118/18723	0.804008	0.897245	0.821116	DMD	1	5
GO:0034765	regulation of ion transmembrane transport	5/256	491/18723	0.804831	0.897807	0.82163	KCNV2/CACNA2D4/KCNJ13/DMD/CACNA1F	5	5
GO:0010959	regulation of metal ion transport	4/256	406/18723	0.809059	0.900719	0.824295	WFS1/BEST1/GRM6/DMD	4	5
GO:0032411	positive regulation of transporter activity	1/256	120/18723	0.809365	0.900719	0.824295	DMD	1	5
GO:0051208	sequestering of calcium ion	1/256	122/18723	0.814575	0.903405	0.826754	DMD	1	5
GO:1904375	regulation of protein localization to cell periphery	1/256	125/18723	0.822127	0.907375	0.830386	LZTFL1	1	5
GO:0006911	phagocytosis, engulfment	1/256	127/18723	0.82699	0.910596	0.833335	C3	1	5
GO:0015918	sterol transport	1/256	130/18723	0.834038	0.913238	0.835752	MTTP	1	5
GO:0046887	positive regulation of hormone secretion	1/256	133/18723	0.840799	0.91495	0.837319	RBP4	1	5
GO:0098656	anion transmembrane transport	2/256	245/18723	0.851069	0.915308	0.837646	SLC24A1/BEST1	2	5
GO:0030336	negative regulation of cell migration	3/256	344/18723	0.852404	0.915967	0.83825	MIR204/ADIPOR1/JAG1	3	5
GO:0006865	amino acid transport	1/256	143/18723	0.861417	0.919616	0.841589	SLC7A14	1	5
GO:0007269	neurotransmitter secretion	1/256	145/18723	0.86521	0.920924	0.842786	RIMS1	1	5
GO:0099643	signal release from synapse	1/256	145/18723	0.86521	0.920924	0.842786	RIMS1	1	5
GO:0032368	regulation of lipid transport	1/256	149/18723	0.872488	0.924469	0.84603	LRAT	1	5
GO:1905039	carboxylic acid transmembrane transport	1/256	149/18723	0.872488	0.924469	0.84603	SLC7A14	1	5
GO:1903825	organic acid transmembrane transport	1/256	150/18723	0.874245	0.925563	0.847031	SLC7A14	1	5
GO:1904064	positive regulation of cation transmembrane transport	1/256	151/18723	0.875979	0.926072	0.847497	DMD	1	5
GO:0008643	carbohydrate transport	1/256	152/18723	0.877688	0.926485	0.847875	C3	1	5
GO:0007034	vacuolar transport	1/256	157/18723	0.88589	0.931295	0.852277	HGSNAT	1	5
GO:1903169	regulation of calcium ion transmembrane transport	1/256	159/18723	0.889015	0.933533	0.854325	DMD	1	5
GO:0046942	carboxylic acid transport	2/256	273/18723	0.890203	0.93443	0.855146	PLA2G5/ABCC6	2	5
GO:0090316	positive regulation of intracellular protein transport	1/256	160/18723	0.890546	0.934441	0.855156	CEP290	1	5
GO:1903829	positive regulation of cellular protein localization	2/256	276/18723	0.893778	0.936783	0.8573	CEP250/CCT2	2	5
GO:0034767	positive regulation of ion transmembrane transport	1/256	167/18723	0.900686	0.940516	0.860716	DMD	1	5
GO:1905475	regulation of protein localization to membrane	1/256	175/18723	0.911135	0.946152	0.865874	LZTFL1	1	5
GO:0010634	positive regulation of epithelial cell migration	1/256	176/18723	0.912361	0.946726	0.866399	ADAM9	1	5
GO:0099504	synaptic vesicle cycle	1/256	181/18723	0.918245	0.950375	0.869739	RIMS1	1	5
GO:0015849	organic acid transport	2/256	303/18723	0.921424	0.951379	0.870657	SLC7A14/PLA2G5	2	5
GO:2001257	regulation of cation channel activity	1/256	184/18723	0.921585	0.951379	0.870657	DMD	1	5
GO:0099003	vesicle-mediated transport in synapse	1/256	200/18723	0.937232	0.96223	0.880587	RIMS1	1	5
GO:0032388	positive regulation of intracellular transport	1/256	202/18723	0.938955	0.962592	0.880918	CEP290	1	5
GO:0006836	neurotransmitter transport	1/256	208/18723	0.943847	0.965493	0.883573	RIMS1	1	5
GO:0032386	regulation of intracellular transport	2/256	337/18723	0.946677	0.967332	0.885257	REEP6/CEP290	2	5
GO:0015931	nucleobase-containing compound transport	1/256	222/18723	0.953795	0.971021	0.888632	ABCC6	1	5
GO:0033157	regulation of intracellular protein transport	1/256	229/18723	0.958089	0.973216	0.890641	CEP290	1	5
GO:0016197	endosomal transport	1/256	230/18723	0.958669	0.973216	0.890641	ALMS1	1	5
GO:0045055	regulated exocytosis	1/256	230/18723	0.958669	0.973216	0.890641	RIMS1	1	5
GO:0032412	regulation of ion transmembrane transporter activity	1/256	267/18723	0.975337	0.984799	0.901241	DMD	1	5
GO:0022898	regulation of transmembrane transporter activity	1/256	278/18723	0.97885	0.987992	0.904163	DMD	1	5
GO:0006913	nucleocytoplasmic transport	1/256	301/18723	0.984667	0.991726	0.907581	NEUROD1	1	5
GO:0051169	nuclear transport	1/256	301/18723	0.984667	0.991726	0.907581	NEUROD1	1	5
GO:0006887	exocytosis	1/256	352/18723	0.992497	0.996753	0.912182	RIMS1	1	5
GO:1904062	regulation of cation transmembrane transport	1/256	357/18723	0.993005	0.996853	0.912272	DMD	1	5
GO:0051051	negative regulation of transport	1/256	470/18723	0.998575	0.998575	0.913849	UNC119	1	5
GO:0006720	isoprenoid metabolic process	12/256	116/18723	6.44881e-08	2.97068e-06	2.71863e-06	CYP4V2/RDH12/DHDDS/RDH11/LRAT/RPE65/RDH5/RBP4/RBP3/PHYH/MVK/ABCA4	12	6
GO:0001523	retinoid metabolic process	9/256	81/18723	1.60582e-06	6.35543e-05	5.81619e-05	CYP4V2/RDH12/RDH11/LRAT/RPE65/RDH5/RBP4/RBP3/ABCA4	9	6
GO:0016101	diterpenoid metabolic process	9/256	87/18723	2.93998e-06	0.000114741	0.000105005	CYP4V2/RDH12/RDH11/LRAT/RPE65/RDH5/RBP4/RBP3/ABCA4	9	6
GO:0006721	terpenoid metabolic process	9/256	97/18723	7.27503e-06	0.000265491	0.000242965	CYP4V2/RDH12/RDH11/LRAT/RPE65/RDH5/RBP4/RBP3/ABCA4	9	6
GO:0018298	protein-chromophore linkage	4/256	15/18723	4.13888e-05	0.00129225	0.00118261	RHO/RGR/OPN1LW/OPN1MW	4	6
GO:0042572	retinol metabolic process	6/256	50/18723	5.9153e-05	0.00178339	0.00163208	RDH12/RDH11/LRAT/RPE65/RDH5/RBP4	6	6
GO:0120254	olefinic compound metabolic process	9/256	153/18723	0.000261485	0.00693181	0.00634367	RDH12/ELOVL1/RDH11/ABHD12/LRAT/RPE65/RDH5/RBP4/ABCA4	9	6
GO:0000244	spliceosomal tri-snRNP complex assembly	4/256	25/18723	0.000344446	0.00871975	0.0079799	PRPF31/PRPF6/PRPF8/PRPF3	4	6
GO:0031282	regulation of guanylate cyclase activity	3/256	13/18723	0.00065284	0.0147942	0.0135389	RD3/GUCA1B/GUCA1A	3	6
GO:0006163	purine nucleotide metabolic process	14/256	396/18723	0.00116173	0.0240034	0.0219668	RD3/PANK2/ELOVL1/TREX1/ELOVL4/PRPS1/PGK1/OPA1/MVK/IMPDH1/HK1/GUCY2D/GUCA1B/GUCA1A	14	6
GO:0006066	alcohol metabolic process	13/256	353/18723	0.00120131	0.02464	0.0225494	RDH12/DHDDS/INPP5E/RDH11/LRAT/RPE65/RDH5/RBP4/MVK/LRP5/IDH3B/GNB3/ACO2	13	6
GO:0042574	retinal metabolic process	3/256	16/18723	0.00124008	0.0248902	0.0227783	RDH11/RPE65/ABCA4	3	6
GO:0006164	purine nucleotide biosynthetic process	9/256	191/18723	0.00129247	0.0257578	0.0235723	RD3/PANK2/ELOVL1/ELOVL4/PRPS1/IMPDH1/GUCY2D/GUCA1B/GUCA1A	9	6
GO:0072522	purine-containing compound biosynthetic process	9/256	200/18723	0.00177559	0.0326105	0.0298435	RD3/PANK2/ELOVL1/ELOVL4/PRPS1/IMPDH1/GUCY2D/GUCA1B/GUCA1A	9	6
GO:0072521	purine-containing compound metabolic process	14/256	416/18723	0.00184149	0.0333844	0.0305519	RD3/PANK2/ELOVL1/TREX1/ELOVL4/PRPS1/PGK1/OPA1/MVK/IMPDH1/HK1/GUCY2D/GUCA1B/GUCA1A	14	6
GO:0009165	nucleotide biosynthetic process	10/256	254/18723	0.00269059	0.0472535	0.0432441	RD3/PANK2/ELOVL1/NMNAT1/ELOVL4/PRPS1/IMPDH1/GUCY2D/GUCA1B/GUCA1A	10	6
GO:0034308	primary alcohol metabolic process	6/256	102/18723	0.00277937	0.0481012	0.0440199	RDH12/RDH11/LRAT/RPE65/RDH5/RBP4	6	6
GO:1901293	nucleoside phosphate biosynthetic process	10/256	256/18723	0.00284635	0.0484743	0.0443614	RD3/PANK2/ELOVL1/NMNAT1/ELOVL4/PRPS1/IMPDH1/GUCY2D/GUCA1B/GUCA1A	10	6
GO:0009117	nucleotide metabolic process	15/256	489/18723	0.00311503	0.0521026	0.0476818	RD3/PANK2/ELOVL1/NMNAT1/TREX1/ELOVL4/PRPS1/PGK1/OPA1/MVK/IMPDH1/HK1/GUCY2D/GUCA1B/GUCA1A	15	6
GO:0006753	nucleoside phosphate metabolic process	15/256	497/18723	0.00362172	0.0590189	0.0540113	RD3/PANK2/ELOVL1/NMNAT1/TREX1/ELOVL4/PRPS1/PGK1/OPA1/MVK/IMPDH1/HK1/GUCY2D/GUCA1B/GUCA1A	15	6
GO:0000387	spliceosomal snRNP assembly	4/256	50/18723	0.0048021	0.0749661	0.0686054	PRPF31/PRPF6/PRPF8/PRPF3	4	6
GO:0008299	isoprenoid biosynthetic process	3/256	28/18723	0.00642922	0.0950847	0.0870171	DHDDS/RPE65/MVK	3	6
GO:0006631	fatty acid metabolic process	12/256	390/18723	0.00765953	0.10952	0.100228	MIR204/CYP4V2/PANK2/ELOVL1/ADIPOR1/ABHD12/TREX1/ELOVL4/PEX2/PLA2G5/PHYH/C3	12	6
GO:0031284	positive regulation of guanylate cyclase activity	2/256	10/18723	0.00779505	0.10952	0.100228	GUCA1B/GUCA1A	2	6
GO:0046475	glycerophospholipid catabolic process	3/256	32/18723	0.00935211	0.127556	0.116733	ABHD12/PNPLA6/PLA2G5	3	6
GO:0018342	protein prenylation	2/256	11/18723	0.00944187	0.127556	0.116733	AIPL1/CHM	2	6
GO:0097354	prenylation	2/256	11/18723	0.00944187	0.127556	0.116733	AIPL1/CHM	2	6
GO:0046148	pigment biosynthetic process	4/256	62/18723	0.0102448	0.135792	0.12427	FLVCR1/RPE65/PRPS1/CDH3	4	6
GO:0000038	very long-chain fatty acid metabolic process	3/256	34/18723	0.0110597	0.144548	0.132284	ELOVL1/ELOVL4/PEX2	3	6
GO:0034754	cellular hormone metabolic process	6/256	137/18723	0.0114567	0.146333	0.133917	RDH12/RDH11/LRAT/RPE65/RDH5/RBP4	6	6
GO:0030497	fatty acid elongation	2/256	13/18723	0.0131517	0.160679	0.147046	ELOVL1/ELOVL4	2	6
GO:0042761	very long-chain fatty acid biosynthetic process	2/256	13/18723	0.0131517	0.160679	0.147046	ELOVL1/ELOVL4	2	6
GO:0072350	tricarboxylic acid metabolic process	2/256	14/18723	0.0152065	0.175845	0.160925	IDH3B/ACO2	2	6
GO:0090207	regulation of triglyceride metabolic process	3/256	39/18723	0.0160701	0.183565	0.16799	PANK2/GNB3/C3	3	6
GO:1900371	regulation of purine nucleotide biosynthetic process	3/256	41/18723	0.0183758	0.202494	0.185313	RD3/GUCA1B/GUCA1A	3	6
GO:0030808	regulation of nucleotide biosynthetic process	3/256	42/18723	0.0195938	0.208857	0.191136	RD3/GUCA1B/GUCA1A	3	6
GO:0019693	ribose phosphate metabolic process	11/256	396/18723	0.0208094	0.219829	0.201177	PANK2/ELOVL1/TREX1/ELOVL4/PRPS1/PGK1/OPA1/MVK/IMPDH1/HK1/GUCY2D	11	6
GO:1990845	adaptive thermogenesis	6/256	157/18723	0.021072	0.221769	0.202953	ADIPOR1/ZNF423/MFN2/ALMS1/TLR4/RB1	6	6
GO:0006775	fat-soluble vitamin metabolic process	3/256	44/18723	0.0221607	0.229784	0.210288	LRAT/TTPA/RPE65	3	6
GO:0006103	2-oxoglutarate metabolic process	2/256	18/18723	0.0246681	0.251149	0.22984	PHYH/IDH3B	2	6
GO:0006007	glucose catabolic process	2/256	19/18723	0.0273253	0.272284	0.249181	LRP5/HK1	2	6
GO:0035338	long-chain fatty-acyl-CoA biosynthetic process	2/256	19/18723	0.0273253	0.272284	0.249181	ELOVL1/ELOVL4	2	6
GO:0042440	pigment metabolic process	4/256	84/18723	0.0281307	0.277359	0.253826	FLVCR1/RPE65/PRPS1/CDH3	4	6
GO:1900542	regulation of purine nucleotide metabolic process	4/256	84/18723	0.0281307	0.277359	0.253826	RD3/TREX1/GUCA1B/GUCA1A	4	6
GO:0009395	phospholipid catabolic process	3/256	49/18723	0.0293407	0.28466	0.260508	ABHD12/PNPLA6/PLA2G5	3	6
GO:0006140	regulation of nucleotide metabolic process	4/256	86/18723	0.0303209	0.287844	0.263421	RD3/TREX1/GUCA1B/GUCA1A	4	6
GO:0009150	purine ribonucleotide metabolic process	10/256	368/18723	0.0305527	0.288097	0.263653	PANK2/ELOVL1/TREX1/ELOVL4/PGK1/OPA1/MVK/IMPDH1/HK1/GUCY2D	10	6
GO:0006639	acylglycerol metabolic process	5/256	128/18723	0.0313477	0.291679	0.266931	PANK2/ABHD12/MTTP/GNB3/C3	5	6
GO:0006638	neutral lipid metabolic process	5/256	129/18723	0.0322621	0.294067	0.269116	PANK2/ABHD12/MTTP/GNB3/C3	5	6
GO:0006636	unsaturated fatty acid biosynthetic process	3/256	51/18723	0.0325165	0.294067	0.269116	MIR204/ELOVL1/ELOVL4	3	6
GO:0032727	positive regulation of interferon-alpha production	2/256	22/18723	0.0359403	0.31364	0.287029	TLR4/TLR3	2	6
GO:0009259	ribonucleotide metabolic process	10/256	385/18723	0.0396289	0.337446	0.308814	PANK2/ELOVL1/TREX1/ELOVL4/PGK1/OPA1/MVK/IMPDH1/HK1/GUCY2D	10	6
GO:0030810	positive regulation of nucleotide biosynthetic process	2/256	24/18723	0.0421861	0.345606	0.316282	GUCA1B/GUCA1A	2	6
GO:0051043	regulation of membrane protein ectodomain proteolysis	2/256	24/18723	0.0421861	0.345606	0.316282	ADAM9/TIMP3	2	6
GO:1900373	positive regulation of purine nucleotide biosynthetic process	2/256	24/18723	0.0421861	0.345606	0.316282	GUCA1B/GUCA1A	2	6
GO:0033619	membrane protein proteolysis	3/256	57/18723	0.043069	0.350794	0.32103	AFG3L2/ADAM9/TIMP3	3	6
GO:0046486	glycerolipid metabolic process	10/256	392/18723	0.0438561	0.356172	0.325952	PITPNM3/PANK2/INPP5E/ABHD12/PNPLA6/PLA2G5/PCYT1A/MTTP/GNB3/C3	10	6
GO:0035336	long-chain fatty-acyl-CoA metabolic process	2/256	25/18723	0.0454499	0.360775	0.330164	ELOVL1/ELOVL4	2	6
GO:0046039	GTP metabolic process	2/256	25/18723	0.0454499	0.360775	0.330164	OPA1/IMPDH1	2	6
GO:0046835	carbohydrate phosphorylation	2/256	25/18723	0.0454499	0.360775	0.330164	GNPTG/HK1	2	6
GO:0046949	fatty-acyl-CoA biosynthetic process	2/256	25/18723	0.0454499	0.360775	0.330164	ELOVL1/ELOVL4	2	6
GO:0046390	ribose phosphate biosynthetic process	6/256	190/18723	0.0467793	0.36933	0.337994	PANK2/ELOVL1/ELOVL4/PRPS1/IMPDH1/GUCY2D	6	6
GO:0006641	triglyceride metabolic process	4/256	100/18723	0.0484138	0.37449	0.342715	PANK2/MTTP/GNB3/C3	4	6
GO:0006081	cellular aldehyde metabolic process	3/256	60/18723	0.0489102	0.37449	0.342715	RDH11/RPE65/ABCA4	3	6
GO:0033866	nucleoside bisphosphate biosynthetic process	3/256	60/18723	0.0489102	0.37449	0.342715	PANK2/ELOVL1/ELOVL4	3	6
GO:0034030	ribonucleoside bisphosphate biosynthetic process	3/256	60/18723	0.0489102	0.37449	0.342715	PANK2/ELOVL1/ELOVL4	3	6
GO:0034033	purine nucleoside bisphosphate biosynthetic process	3/256	60/18723	0.0489102	0.37449	0.342715	PANK2/ELOVL1/ELOVL4	3	6
GO:1902652	secondary alcohol metabolic process	5/256	147/18723	0.0515958	0.391849	0.358602	MVK/LRP5/IDH3B/GNB3/ACO2	5	6
GO:0006006	glucose metabolic process	6/256	196/18723	0.052914	0.398683	0.364856	ADIPOR1/RBP4/PGK1/LRP5/HK1/GNB3	6	6
GO:0019395	fatty acid oxidation	4/256	103/18723	0.0529212	0.398683	0.364856	CYP4V2/ADIPOR1/PEX2/PHYH	4	6
GO:0009065	glutamine family amino acid catabolic process	2/256	28/18723	0.0557682	0.412391	0.377401	ASRGL1/OAT	2	6
GO:0006766	vitamin metabolic process	4/256	106/18723	0.0576493	0.420765	0.385064	PANK2/LRAT/TTPA/RPE65	4	6
GO:0006734	NADH metabolic process	2/256	29/18723	0.0593733	0.427281	0.391027	IDH3B/HK1	2	6
GO:0046503	glycerolipid catabolic process	3/256	65/18723	0.0594543	0.427281	0.391027	ABHD12/PNPLA6/PLA2G5	3	6
GO:0034440	lipid oxidation	4/256	108/18723	0.0609231	0.436719	0.399665	CYP4V2/ADIPOR1/PEX2/PHYH	4	6
GO:0006099	tricarboxylic acid cycle	2/256	30/18723	0.0630564	0.445197	0.407424	IDH3B/ACO2	2	6
GO:0018200	peptidyl-glutamic acid modification	2/256	31/18723	0.0668148	0.463579	0.424245	AGBL5/TTLL5	2	6
GO:0006308	DNA catabolic process	2/256	32/18723	0.0706456	0.477197	0.436709	NMNAT1/TREX1	2	6
GO:0030258	lipid modification	6/256	212/18723	0.0715673	0.48111	0.440289	CERKL/CYP4V2/INPP5E/ADIPOR1/PEX2/PHYH	6	6
GO:0009156	ribonucleoside monophosphate biosynthetic process	2/256	33/18723	0.0745463	0.491103	0.449434	PRPS1/IMPDH1	2	6
GO:0002700	regulation of production of molecular mediator of immune response	5/256	164/18723	0.0749367	0.491103	0.449434	TREX1/TLR4/TLR3/RBP4/HK1	5	6
GO:0033559	unsaturated fatty acid metabolic process	4/256	116/18723	0.0749762	0.491103	0.449434	MIR204/ELOVL1/ABHD12/ELOVL4	4	6
[truncated: 812 more rows]

## Sheet: MF
Supplementary Table 3 Significantly enriched GO terms and KEGG pathways based on IRD genes.
ID	Description	GeneRatio	BgRatio	pvalue	p.adjust	qvalue	geneID	Count
GO:0030553	cGMP binding	7/246	15/18368	4.16844e-10	1.95083e-07	1.75513e-07	CNGB3/PDE6H/PDE6G/PDE6C/CNGA3/CNGA1/CNGB1	7
GO:0008020	G protein-coupled photoreceptor activity	6/246	15/18368	2.45648e-08	5.74817e-06	5.17155e-06	ELOVL4/RHO/RGR/OPN1LW/GNAT2/OPN1MW	6
GO:0009881	photoreceptor activity	6/246	17/18368	5.93912e-08	9.26503e-06	8.33561e-06	ELOVL4/RHO/RGR/OPN1LW/GNAT2/OPN1MW	6
GO:0030551	cyclic nucleotide binding	7/246	37/18368	5.18689e-07	6.06866e-05	5.45988e-05	CNGB3/PDE6H/PDE6G/PDE6C/CNGA3/CNGA1/CNGB1	7
GO:0047555	3',5'-cyclic-GMP phosphodiesterase activity	5/246	14/18368	7.50528e-07	7.02494e-05	6.32024e-05	PDE6B/PDE6H/PDE6G/PDE6C/PDE6A	5
GO:0004114	3',5'-cyclic-nucleotide phosphodiesterase activity	5/246	23/18368	1.143e-05	0.000835569	0.000751749	PDE6B/PDE6H/PDE6G/PDE6C/PDE6A	5
GO:0005221	intracellular cyclic nucleotide activated cation channel activity	4/246	12/18368	1.42832e-05	0.000835569	0.000751749	CNGB3/CNGA3/CNGA1/CNGB1	4
GO:0043855	cyclic nucleotide-gated ion channel activity	4/246	12/18368	1.42832e-05	0.000835569	0.000751749	CNGB3/CNGA3/CNGA1/CNGB1	4
GO:0004112	cyclic-nucleotide phosphodiesterase activity	5/246	25/18368	1.76567e-05	0.000918149	0.000826045	PDE6B/PDE6H/PDE6G/PDE6C/PDE6A	5
GO:0030507	spectrin binding	5/246	27/18368	2.62487e-05	0.00108994	0.000980602	USH1G/USH1C/PDE6G/MYO7A/GNB3	5
GO:0019001	guanyl nucleotide binding	17/246	398/18368	2.79472e-05	0.00108994	0.000980602	ARL6/CNGB3/IFT27/MFN2/RAB28/RP2/PDE6H/PDE6G/PDE6C/OPA1/GUCY2D/GNAT2/GNAT1/CNGA3/CNGA1/CNGB1/ARL3	17
GO:0032561	guanyl ribonucleotide binding	17/246	398/18368	2.79472e-05	0.00108994	0.000980602	ARL6/CNGB3/IFT27/MFN2/RAB28/RP2/PDE6H/PDE6G/PDE6C/OPA1/GUCY2D/GNAT2/GNAT1/CNGA3/CNGA1/CNGB1/ARL3	17
GO:0016918	retinal binding	4/246	19/18368	0.000103879	0.00371602	0.00334325	RHO/RBP4/RBP3/ABCA4	4
GO:0005201	extracellular matrix structural constituent	10/246	172/18368	0.000111163	0.00371602	0.00334325	LAMA1/HMCN1/IMPG2/FBLN5/IMPG1/EFEMP1/VCAN/COL11A1/COL9A1/COL2A1	10
GO:0005501	retinoid binding	5/246	38/18368	0.00014474	0.00423365	0.00380896	LRAT/RHO/RBP4/RBP3/ABCA4	5
GO:0019840	isoprenoid binding	5/246	38/18368	0.00014474	0.00423365	0.00380896	LRAT/RHO/RBP4/RBP3/ABCA4	5
GO:0061629	RNA polymerase II-specific DNA-binding transcription factor binding	13/246	299/18368	0.000207628	0.00571588	0.00514249	BBS5/TTC8/BBS10/BBS7/PRPF6/TRIM32/MKKS/RB1/NEUROD1/CRX/BBS4/BBS2/BBS1	13
GO:0005217	intracellular ligand-gated ion channel activity	4/246	30/18368	0.000654277	0.0170112	0.0153047	CNGB3/CNGA3/CNGA1/CNGB1	4
GO:0019842	vitamin binding	8/246	148/18368	0.000870053	0.0211762	0.0190519	LRAT/TTPA/RHO/RBP4/RBP3/PHYH/OAT/ABCA4	8
GO:0140297	DNA-binding transcription factor binding	14/246	394/18368	0.000904964	0.0211762	0.0190519	BBS5/TTC8/BBS10/BBS7/PRPF6/TRIM32/MKKS/WFS1/RB1/NEUROD1/CRX/BBS4/BBS2/BBS1	14
GO:0010851	cyclase regulator activity	3/246	15/18368	0.000958501	0.0213609	0.0192181	ADGRV1/GUCA1B/GUCA1A	3
GO:0019841	retinol binding	3/246	16/18368	0.00116808	0.0248481	0.0223555	LRAT/RBP4/RBP3	3
GO:0015631	tubulin binding	13/246	375/18368	0.00170603	0.0347141	0.0312318	TUBGCP6/FAM161A/AGBL5/IFT81/TUBGCP4/TTLL5/OFD1/ALMS1/RP1/OPA1/KIF11/BBS4/ARL3	13
GO:0004745	NAD-retinol dehydrogenase activity	3/246	19/18368	0.00196213	0.0382616	0.0344234	RDH12/RDH11/RDH5	3
GO:0005540	hyaluronic acid binding	3/246	22/18368	0.00302742	0.0566733	0.0509882	IMPG2/IMPG1/VCAN	3
GO:0008081	phosphoric diester hydrolase activity	5/246	89/18368	0.00689702	0.124146	0.111693	PDE6B/PDE6H/PDE6G/PDE6C/PDE6A	5
GO:0070567	cytidylyltransferase activity	2/246	10/18368	0.00748896	0.129809	0.116787	TRNT1/PCYT1A	2
GO:0043015	gamma-tubulin binding	3/246	31/18368	0.00808871	0.135197	0.121635	TUBGCP6/TUBGCP4/OFD1	3
GO:0043522	leucine zipper domain binding	2/246	11/18368	0.00907281	0.141536	0.127338	NRL/CRX	2
GO:1901612	cardiolipin binding	2/246	11/18368	0.00907281	0.141536	0.127338	RPE65/OPA1	2
GO:0000287	magnesium ion binding	8/246	221/18368	0.0100324	0.151456	0.136263	TREX1/CIB2/RP2/PRPS1/OPA1/MVK/IDH3B/ARL3	8
GO:0017166	vinculin binding	2/246	12/18368	0.0107919	0.157831	0.141999	DMD/CTNNA1	2
GO:0004312	fatty acid synthase activity	2/246	13/18368	0.0126423	0.169046	0.152088	ELOVL1/ELOVL4	2
GO:0051011	microtubule minus-end binding	2/246	13/18368	0.0126423	0.169046	0.152088	TUBGCP6/TUBGCP4	2
GO:0052650	NADP-retinol dehydrogenase activity	2/246	13/18368	0.0126423	0.169046	0.152088	RDH12/RDH11	2
GO:0005216	ion channel activity	12/246	432/18368	0.0139242	0.181015	0.162857	KCNV2/CACNA2D4/CNGB3/CLCC1/SLC24A1/BEST1/TRPM1/KCNJ13/CNGA3/CNGA1/CNGB1/CACNA1F	12
GO:0005261	cation channel activity	10/246	335/18368	0.0151858	0.19208	0.172811	KCNV2/CACNA2D4/CNGB3/SLC24A1/TRPM1/KCNJ13/CNGA3/CNGA1/CNGB1/CACNA1F	10
GO:0003924	GTPase activity	10/246	337/18368	0.015766	0.194171	0.174692	ARL6/IFT27/MFN2/RAB28/OPA1/GNB3/GNAT2/GNAT1/ARL3/ABCA4	10
GO:0042813	Wnt-activated receptor activity	2/246	15/18368	0.0167221	0.195649	0.176022	FZD4/LRP5	2
GO:1901611	phosphatidylglycerol binding	2/246	15/18368	0.0167221	0.195649	0.176022	RPE65/OPA1	2
GO:0030020	extracellular matrix structural constituent conferring tensile strength	3/246	41/18368	0.0173986	0.198598	0.178676	COL11A1/COL9A1/COL2A1	3
GO:0099094	ligand-gated cation channel activity	5/246	113/18368	0.0180535	0.201167	0.180987	CNGB3/KCNJ13/CNGA3/CNGA1/CNGB1	5
GO:0017070	U6 snRNA binding	2/246	16/18368	0.0189441	0.206182	0.185499	PRPF8/PRPF4	2
GO:0004659	prenyltransferase activity	2/246	17/18368	0.0212827	0.221341	0.199137	DHDDS/CHM	2
GO:0030275	LRR domain binding	2/246	17/18368	0.0212827	0.221341	0.199137	NRL/CRX	2
GO:0051082	unfolded protein binding	5/246	122/18368	0.0242337	0.246551	0.221819	AIPL1/AFG3L2/CCT2/MKKS/RP2	5
GO:0016616	oxidoreductase activity, acting on the CH-OH group of donors, NAD or NADP as acceptor	5/246	124/18368	0.0257706	0.256609	0.230867	RDH12/RDH11/RDH5/IMPDH1/IDH3B	5
GO:0120013	lipid transfer activity	3/246	48/18368	0.0263757	0.257163	0.231366	PITPNM3/TTPA/MTTP	3
GO:0051015	actin filament binding	7/246	217/18368	0.0272305	0.260079	0.233989	ESPN/FSCN2/USH1C/TULP1/MYO7A/DMD/CTNNA1	7
GO:0015267	channel activity	12/246	480/18368	0.028781	0.262618	0.236273	KCNV2/CACNA2D4/CNGB3/CLCC1/SLC24A1/BEST1/TRPM1/KCNJ13/CNGA3/CNGA1/CNGB1/CACNA1F	12
GO:0031683	G-protein beta/gamma-subunit complex binding	2/246	20/18368	0.0289637	0.262618	0.236273	GNAT2/GNAT1	2
GO:0022803	passive transmembrane transporter activity	12/246	481/18368	0.0291798	0.262618	0.236273	KCNV2/CACNA2D4/CNGB3/CLCC1/SLC24A1/BEST1/TRPM1/KCNJ13/CNGA3/CNGA1/CNGB1/CACNA1F	12
GO:0008017	microtubule binding	8/246	271/18368	0.0300016	0.26492	0.238345	TUBGCP6/FAM161A/TUBGCP4/ALMS1/RP1/OPA1/KIF11/ARL3	8
GO:0005525	GTP binding	10/246	377/18368	0.0311384	0.266214	0.239509	ARL6/IFT27/MFN2/RAB28/RP2/OPA1/GUCY2D/GNAT2/GNAT1/ARL3	10
GO:0043178	alcohol binding	4/246	89/18368	0.0316622	0.266214	0.239509	LRAT/PROM1/RBP4/RBP3	4
GO:0004879	nuclear receptor activity	3/246	52/18368	0.0324235	0.266214	0.239509	NR2E3/NR2F1/AHR	3
GO:0098531	ligand-activated transcription factor activity	3/246	52/18368	0.0324235	0.266214	0.239509	NR2E3/NR2F1/AHR	3
GO:0017069	snRNA binding	3/246	53/18368	0.034039	0.274497	0.24696	PRPF31/PRPF8/PRPF4	3
GO:0008106	alcohol dehydrogenase (NADP+) activity	2/246	22/18368	0.0346053	0.274497	0.24696	RDH12/RDH11	2
GO:0016614	oxidoreductase activity, acting on CH-OH group of donors	5/246	136/18368	0.0362964	0.283112	0.254712	RDH12/RDH11/RDH5/IMPDH1/IDH3B	5
GO:0022836	gated channel activity	9/246	340/18368	0.0401462	0.299151	0.269142	KCNV2/CACNA2D4/CNGB3/BEST1/KCNJ13/CNGA3/CNGA1/CNGB1/CACNA1F	9
GO:0004622	lysophospholipase activity	2/246	24/18368	0.0406338	0.299151	0.269142	ABHD12/PNPLA6	2
GO:0120014	phospholipid transfer activity	2/246	24/18368	0.0406338	0.299151	0.269142	PITPNM3/MTTP	2
GO:0005548	phospholipid transporter activity	3/246	57/18368	0.0409095	0.299151	0.269142	PITPNM3/MTTP/ABCA4	3
GO:0008022	protein C-terminus binding	6/246	189/18368	0.0421282	0.303323	0.272895	LAMA1/CEP250/FBLN5/PEX1/ERCC6/CNGA3	6
GO:0015276	ligand-gated ion channel activity	5/246	143/18368	0.043499	0.303844	0.273364	CNGB3/KCNJ13/CNGA3/CNGA1/CNGB1	5
GO:0022834	ligand-gated channel activity	5/246	143/18368	0.043499	0.303844	0.273364	CNGB3/KCNJ13/CNGA3/CNGA1/CNGB1	5
GO:0001664	G protein-coupled receptor binding	8/246	295/18368	0.0456904	0.314457	0.282912	RPGRIP1L/TUB/SAG/NDP/GNAT2/GNAT1/C3/BBS1	8
GO:0004620	phospholipase activity	4/246	104/18368	0.0512016	0.34728	0.312443	PITPNM3/ABHD12/PNPLA6/PLA2G5	4
GO:0003953	NAD+ nucleosidase activity	2/246	28/18368	0.0537548	0.354896	0.319295	TLR4/TLR3	2
GO:0005516	calmodulin binding	6/246	201/18368	0.0538411	0.354896	0.319295	INVS/IQCB1/MAPKAPK3/WFS1/PCYT1A/MYO7A	6
GO:0005319	lipid transporter activity	5/246	154/18368	0.0564375	0.357177	0.321347	PITPNM3/TTPA/RBP4/MTTP/ABCA4	5
GO:0004033	aldo-keto reductase (NADP) activity	2/246	29/18368	0.0572399	0.357177	0.321347	RDH12/RDH11	2
GO:0043325	phosphatidylinositol-3,4-bisphosphate binding	2/246	29/18368	0.0572399	0.357177	0.321347	TTPA/RS1	2
GO:0046625	sphingolipid binding	2/246	29/18368	0.0572399	0.357177	0.321347	CERKL/LAMA1	2
GO:0017147	Wnt-protein binding	2/246	30/18368	0.0608015	0.369547	0.332476	FZD4/LRP5	2
GO:0070566	adenylyltransferase activity	2/246	30/18368	0.0608015	0.369547	0.332476	NMNAT1/TRNT1	2
GO:0031210	phosphatidylcholine binding	2/246	31/18368	0.0644368	0.381727	0.343434	RPE65/PCYT1A	2
GO:0090482	vitamin transmembrane transporter activity	2/246	31/18368	0.0644368	0.381727	0.343434	RBP4/ABCA4	2
GO:0031369	translation initiation factor binding	2/246	33/18368	0.0719186	0.420724	0.378519	TRIM32/OTX2	2
GO:0005262	calcium channel activity	4/246	119/18368	0.0760224	0.439241	0.395178	CACNA2D4/SLC24A1/TRPM1/CACNA1F	4
GO:0017022	myosin binding	3/246	74/18368	0.0770456	0.439724	0.395613	TRIM32/USH2A/DMD	3
GO:0019003	GDP binding	3/246	75/18368	0.079498	0.448254	0.403287	RAB28/GNAT1/ARL3	3
GO:0043394	proteoglycan binding	2/246	36/18368	0.0836315	0.465947	0.419206	CFH/COL2A1	2
GO:0043531	ADP binding	2/246	37/18368	0.087657	0.482629	0.434214	PGK1/MYO7A	2
GO:0005539	glycosaminoglycan binding	6/246	230/18368	0.0895707	0.487431	0.438535	IMPG2/IMPG1/HK1/CFH/VCAN/COL11A1	6
GO:0016298	lipase activity	4/246	129/18368	0.0953679	0.509886	0.458737	PITPNM3/ABHD12/PNPLA6/PLA2G5	4
GO:0050997	quaternary ammonium group binding	2/246	39/18368	0.095876	0.509886	0.458737	RPE65/PCYT1A	2
GO:0005543	phospholipid binding	10/246	466/18368	0.097344	0.511876	0.460528	BBS5/ARL6/TULP1/TTPA/RS1/RPE65/PLA2G5/PCYT1A/OPA1/JAG1	10
GO:0043014	alpha-tubulin binding	2/246	40/18368	0.100065	0.520338	0.468141	OFD1/BBS4	2
GO:0001540	amyloid-beta binding	3/246	84/18368	0.103032	0.529878	0.476723	ITM2B/FZD4/TLR4	3
GO:0016859	cis-trans isomerase activity	2/246	41/18368	0.104304	0.530592	0.477366	AIPL1/RPE65	2
GO:0015085	calcium ion transmembrane transporter activity	4/246	135/18368	0.107981	0.54224	0.487845	CACNA2D4/SLC24A1/TRPM1/CACNA1F	4
GO:0005245	voltage-gated calcium channel activity	2/246	45/18368	0.121723	0.54224	0.487845	CACNA2D4/CACNA1F	2
GO:0022843	voltage-gated cation channel activity	4/246	143/18368	0.125895	0.54224	0.487845	KCNV2/CACNA2D4/KCNJ13/CACNA1F	4
GO:0001094	TFIID-class transcription factor complex binding	1/246	10/18368	0.126168	0.54224	0.487845	AHR	1
GO:0005432	calcium:sodium antiporter activity	1/246	10/18368	0.126168	0.54224	0.487845	SLC24A1	1
GO:0008190	eukaryotic initiation factor 4E binding	1/246	10/18368	0.126168	0.54224	0.487845	OTX2	1
GO:0008331	high voltage-gated calcium channel activity	1/246	10/18368	0.126168	0.54224	0.487845	CACNA1F	1
GO:0008526	phosphatidylinositol transfer activity	1/246	10/18368	0.126168	0.54224	0.487845	PITPNM3	1
GO:0015232	heme transmembrane transporter activity	1/246	10/18368	0.126168	0.54224	0.487845	FLVCR1	1
GO:0030957	Tat protein binding	1/246	10/18368	0.126168	0.54224	0.487845	TRIM32	1
GO:0035374	chondroitin sulfate binding	1/246	10/18368	0.126168	0.54224	0.487845	IMPG1	1
GO:0043208	glycosphingolipid binding	1/246	10/18368	0.126168	0.54224	0.487845	LAMA1	1
GO:0046030	inositol trisphosphate phosphatase activity	1/246	10/18368	0.126168	0.54224	0.487845	INPP5E	1
GO:0070739	protein-glutamic acid ligase activity	1/246	10/18368	0.126168	0.54224	0.487845	TTLL5	1
GO:0070740	tubulin-glutamic acid ligase activity	1/246	10/18368	0.126168	0.54224	0.487845	TTLL5	1
GO:0120016	sphingolipid transfer activity	1/246	10/18368	0.126168	0.54224	0.487845	MTTP	1
GO:0070888	E-box binding	2/246	48/18368	0.135216	0.54224	0.487845	NEUROD1/AHR	2
GO:0052689	carboxylic ester hydrolase activity	4/246	147/18368	0.135293	0.54224	0.487845	ABHD12/PNPLA6/RPE65/PLA2G5	4
GO:0002162	dystroglycan binding	1/246	11/18368	0.137877	0.54224	0.487845	DMD	1
GO:0005536	glucose binding	1/246	11/18368	0.137877	0.54224	0.487845	HK1	1
GO:0015368	calcium:cation antiporter activity	1/246	11/18368	0.137877	0.54224	0.487845	SLC24A1	1
GO:0032404	mismatch repair complex binding	1/246	11/18368	0.137877	0.54224	0.487845	TREX1	1
GO:0047134	protein-disulfide reductase (NAD(P)) activity	1/246	11/18368	0.137877	0.54224	0.487845	PGK1	1
GO:0048407	platelet-derived growth factor binding	1/246	11/18368	0.137877	0.54224	0.487845	COL2A1	1
GO:0097157	pre-mRNA intronic binding	1/246	11/18368	0.137877	0.54224	0.487845	PRPF8	1
GO:0097493	structural molecule activity conferring elasticity	1/246	11/18368	0.137877	0.54224	0.487845	FBLN5	1
GO:0102545	phosphatidyl phospholipase B activity	1/246	11/18368	0.137877	0.54224	0.487845	PNPLA6	1
GO:0016799	hydrolase activity, hydrolyzing N-glycosyl compounds	2/246	50/18368	0.144389	0.558464	0.502441	TLR4/TLR3	2
GO:0140359	ABC-type transporter activity	2/246	50/18368	0.144389	0.558464	0.502441	ABCC6/ABCA4	2
GO:0008296	3'-5'-exodeoxyribonuclease activity	1/246	12/18368	0.14943	0.563979	0.507404	TREX1	1
GO:0034452	dynactin binding	1/246	12/18368	0.14943	0.563979	0.507404	BBS4	1
GO:0045295	gamma-catenin binding	1/246	12/18368	0.14943	0.563979	0.507404	CTNNA1	1
GO:1901618	organic hydroxy compound transmembrane transporter activity	2/246	53/18368	0.158379	0.577555	0.519618	RBP4/ABCA4	2
GO:0004652	polynucleotide adenylyltransferase activity	1/246	13/18368	0.160829	0.577555	0.519618	TRNT1	1
GO:0016668	oxidoreductase activity, acting on a sulfur group of donors, NAD(P) as acceptor	1/246	13/18368	0.160829	0.577555	0.519618	PGK1	1
GO:0034595	phosphatidylinositol phosphate 5-phosphatase activity	1/246	13/18368	0.160829	0.577555	0.519618	INPP5E	1
GO:0106019	phosphatidylinositol-4,5-bisphosphate phosphatase activity	1/246	13/18368	0.160829	0.577555	0.519618	INPP5E	1
GO:0140333	glycerophospholipid flippase activity	1/246	13/18368	0.160829	0.577555	0.519618	ABCA4	1
GO:0008408	3'-5' exonuclease activity	2/246	54/18368	0.163098	0.577555	0.519618	EXOSC2/TREX1	2
GO:0004065	arylsulfatase activity	1/246	14/18368	0.172076	0.577555	0.519618	ARSG	1
GO:0004089	carbonate dehydratase activity	1/246	14/18368	0.172076	0.577555	0.519618	CA4	1
GO:0008474	palmitoyl-(protein) hydrolase activity	1/246	14/18368	0.172076	0.577555	0.519618	ABHD12	1
GO:0032977	membrane insertase activity	1/246	14/18368	0.172076	0.577555	0.519618	EMC1	1
GO:0098599	palmitoyl hydrolase activity	1/246	14/18368	0.172076	0.577555	0.519618	ABHD12	1
GO:0050840	extracellular matrix binding	2/246	56/18368	0.172609	0.577555	0.519618	ADAM9/COL11A1	2
GO:0016765	transferase activity, transferring alkyl or aryl (other than methyl) groups	2/246	58/18368	0.182207	0.577555	0.519618	DHDDS/CHM	2
GO:0008559	ABC-type xenobiotic transporter activity	1/246	15/18368	0.183173	0.577555	0.519618	ABCC6	1
GO:0032794	GTPase activating protein binding	1/246	15/18368	0.183173	0.577555	0.519618	ARL3	1
GO:0047372	acylglycerol lipase activity	1/246	15/18368	0.183173	0.577555	0.519618	ABHD12	1
GO:0050998	nitric-oxide synthase binding	1/246	15/18368	0.183173	0.577555	0.519618	DMD	1
GO:0008201	heparin binding	4/246	166/18368	0.18347	0.577555	0.519618	IMPG2/IMPG1/CFH/COL11A1	4
GO:0004222	metalloendopeptidase activity	3/246	111/18368	0.186524	0.577555	0.519618	ADAMTS18/AFG3L2/ADAM9	3
GO:0016796	exonuclease activity, active with either ribo- or deoxyribonucleic acids and producing 5'-phosphomonoesters	2/246	59/18368	0.187036	0.577555	0.519618	EXOSC2/TREX1	2
GO:0001786	phosphatidylserine binding	2/246	60/18368	0.191883	0.577555	0.519618	RS1/RPE65	2
GO:0004198	calcium-dependent cysteine-type endopeptidase activity	1/246	16/18368	0.194122	0.577555	0.519618	CAPN5	1
GO:0005092	GDP-dissociation inhibitor activity	1/246	16/18368	0.194122	0.577555	0.519618	CHM	1
GO:0008191	metalloendopeptidase inhibitor activity	1/246	16/18368	0.194122	0.577555	0.519618	TIMP3	1
GO:0022821	potassium ion antiporter activity	1/246	16/18368	0.194122	0.577555	0.519618	SLC24A1	1
GO:0035497	cAMP response element binding	1/246	16/18368	0.194122	0.577555	0.519618	ATF6	1
GO:0047498	calcium-dependent phospholipase A2 activity	1/246	16/18368	0.194122	0.577555	0.519618	PLA2G5	1
GO:0050135	NAD(P)+ nucleosidase activity	1/246	16/18368	0.194122	0.577555	0.519618	TLR4	1
GO:0061809	NAD+ nucleotidase, cyclic ADP-ribose generating	1/246	16/18368	0.194122	0.577555	0.519618	TLR4	1
GO:0140327	flippase activity	1/246	16/18368	0.194122	0.577555	0.519618	ABCA4	1
GO:0003951	NAD+ kinase activity	1/246	17/18368	0.204924	0.577555	0.519618	CERKL	1
GO:0008484	sulfuric ester hydrolase activity	1/246	17/18368	0.204924	0.577555	0.519618	ARSG	1
GO:0008525	phosphatidylcholine transporter activity	1/246	17/18368	0.204924	0.577555	0.519618	MTTP	1
GO:0008574	plus-end-directed microtubule motor activity	1/246	17/18368	0.204924	0.577555	0.519618	KIF11	1
GO:0015095	magnesium ion transmembrane transporter activity	1/246	17/18368	0.204924	0.577555	0.519618	CNNM4	1
GO:0034185	apolipoprotein binding	1/246	17/18368	0.204924	0.577555	0.519618	MTTP	1
GO:0043395	heparan sulfate proteoglycan binding	1/246	17/18368	0.204924	0.577555	0.519618	CFH	1
GO:0052745	inositol phosphate phosphatase activity	1/246	17/18368	0.204924	0.577555	0.519618	INPP5E	1
GO:0070628	proteasome binding	1/246	17/18368	0.204924	0.577555	0.519618	WFS1	1
GO:0031625	ubiquitin protein ligase binding	6/246	297/18368	0.208989	0.577555	0.519618	ATF6/CCT2/MFN2/FZD4/WFS1/RB1	6
GO:0016836	hydro-lyase activity	2/246	64/18368	0.211421	0.577555	0.519618	CA4/ACO2	2
GO:0004708	MAP kinase kinase activity	1/246	18/18368	0.215582	0.577555	0.519618	MAPKAPK3	1
GO:0005229	intracellular calcium activated chloride channel activity	1/246	18/18368	0.215582	0.577555	0.519618	BEST1	1
GO:0008301	DNA binding, bending	1/246	18/18368	0.215582	0.577555	0.519618	TREX1	1
GO:0042834	peptidoglycan binding	1/246	18/18368	0.215582	0.577555	0.519618	HK1	1
GO:0046624	sphingolipid transporter activity	1/246	18/18368	0.215582	0.577555	0.519618	MTTP	1
GO:0061778	intracellular chloride channel activity	1/246	18/18368	0.215582	0.577555	0.519618	BEST1	1
GO:0070122	isopeptidase activity	1/246	18/18368	0.215582	0.577555	0.519618	PRPF8	1
GO:0140597	protein carrier activity	1/246	18/18368	0.215582	0.577555	0.519618	EMC1	1
GO:0051536	iron-sulfur cluster binding	2/246	68/18368	0.231142	0.577555	0.519618	CISD2/ACO2	2
GO:0051540	metal cluster binding	2/246	68/18368	0.231142	0.577555	0.519618	CISD2/ACO2	2
GO:0005518	collagen binding	2/246	69/18368	0.236093	0.577555	0.519618	ADAM9/USH2A	2
GO:0001091	RNA polymerase II general transcription initiation factor binding	1/246	20/18368	0.236474	0.577555	0.519618	AHR	1
GO:0001972	retinoic acid binding	1/246	20/18368	0.236474	0.577555	0.519618	LRAT	1
GO:0016500	protein-hormone receptor activity	1/246	20/18368	0.236474	0.577555	0.519618	ADIPOR1	1
GO:0016780	phosphotransferase activity, for other substituted phosphate groups	1/246	20/18368	0.236474	0.577555	0.519618	GNPTG	1
GO:0030296	protein tyrosine kinase activator activity	1/246	20/18368	0.236474	0.577555	0.519618	ERCC6	1
GO:0031418	L-ascorbic acid binding	1/246	20/18368	0.236474	0.577555	0.519618	PHYH	1
GO:0070300	phosphatidic acid binding	1/246	20/18368	0.236474	0.577555	0.519618	OPA1	1
GO:0004857	enzyme inhibitor activity	2/246	70/18368	0.241049	0.577555	0.519618	PDE6H/PDE6G	2
GO:0048029	monosaccharide binding	2/246	71/18368	0.24601	0.577555	0.519618	PHYH/HK1	2
GO:0001848	complement binding	1/246	21/18368	0.246711	0.577555	0.519618	CFB	1
GO:0019200	carbohydrate kinase activity	1/246	21/18368	0.246711	0.577555	0.519618	HK1	1
GO:0044389	ubiquitin-like protein ligase binding	6/246	316/18368	0.250138	0.577555	0.519618	ATF6/CCT2/MFN2/FZD4/WFS1/RB1	6
GO:0008237	metallopeptidase activity	4/246	190/18368	0.250809	0.577555	0.519618	ADAMTS18/AGBL5/AFG3L2/ADAM9	4
GO:0008236	serine-type peptidase activity	4/246	191/18368	0.253728	0.577555	0.519618	RBP3/HTRA1/C2/CFB	4
GO:0000062	fatty-acyl-CoA binding	1/246	22/18368	0.256811	0.577555	0.519618	ACBD5	1
GO:0009975	cyclase activity	1/246	22/18368	0.256811	0.577555	0.519618	GUCY2D	1
GO:0015106	bicarbonate transmembrane transporter activity	1/246	22/18368	0.256811	0.577555	0.519618	BEST1	1
GO:0016881	acid-amino acid ligase activity	1/246	22/18368	0.256811	0.577555	0.519618	TTLL5	1
GO:0030021	extracellular matrix structural constituent conferring compression resistance	1/246	22/18368	0.256811	0.577555	0.519618	VCAN	1
GO:0120020	cholesterol transfer activity	1/246	22/18368	0.256811	0.577555	0.519618	MTTP	1
GO:0016779	nucleotidyltransferase activity	3/246	132/18368	0.260125	0.577555	0.519618	NMNAT1/TRNT1/PCYT1A	3
GO:0005254	chloride channel activity	2/246	74/18368	0.260911	0.577555	0.519618	CLCC1/BEST1	2
GO:0017171	serine hydrolase activity	4/246	195/18368	0.265476	0.577555	0.519618	RBP3/HTRA1/C2/CFB	4
GO:0004529	exodeoxyribonuclease activity	1/246	23/18368	0.266776	0.577555	0.519618	TREX1	1
GO:0008483	transaminase activity	1/246	23/18368	0.266776	0.577555	0.519618	OAT	1
GO:0009931	calcium-dependent protein serine/threonine kinase activity	1/246	23/18368	0.266776	0.577555	0.519618	MAPKAPK3	1
GO:0016702	oxidoreductase activity, acting on single donors with incorporation of molecular oxygen, incorporation of two atoms of oxygen	1/246	23/18368	0.266776	0.577555	0.519618	RPE65	1
GO:0016849	phosphorus-oxygen lyase activity	1/246	23/18368	0.266776	0.577555	0.519618	GUCY2D	1
GO:0016895	exodeoxyribonuclease activity, producing 5'-phosphomonoesters	1/246	23/18368	0.266776	0.577555	0.519618	TREX1	1
GO:0017025	TBP-class protein binding	1/246	23/18368	0.266776	0.577555	0.519618	AHR	1
GO:0030215	semaphorin receptor binding	1/246	23/18368	0.266776	0.577555	0.519618	SEMA4A	1
GO:0030552	cAMP binding	1/246	23/18368	0.266776	0.577555	0.519618	CNGB1	1
GO:0070530	K63-linked polyubiquitin modification-dependent protein binding	1/246	23/18368	0.266776	0.577555	0.519618	PRPF8	1
GO:0120015	sterol transfer activity	1/246	23/18368	0.266776	0.577555	0.519618	MTTP	1
GO:0140103	catalytic activity, acting on a glycoprotein	1/246	23/18368	0.266776	0.577555	0.519618	POMGNT1	1
GO:1901567	fatty acid derivative binding	1/246	23/18368	0.266776	0.577555	0.519618	ACBD5	1
GO:0003724	RNA helicase activity	2/246	77/18368	0.275821	0.577555	0.519618	SNRNP200/DHX38	2
GO:0001965	G-protein alpha-subunit binding	1/246	24/18368	0.276608	0.577555	0.519618	ADGRV1	1
GO:0003707	steroid hormone receptor activity	1/246	24/18368	0.276608	0.577555	0.519618	NR2E3	1
GO:0010857	calcium-dependent protein kinase activity	1/246	24/18368	0.276608	0.577555	0.519618	MAPKAPK3	1
GO:0016701	oxidoreductase activity, acting on single donors with incorporation of molecular oxygen	1/246	24/18368	0.276608	0.577555	0.519618	RPE65	1
GO:0016769	transferase activity, transferring nitrogenous groups	1/246	24/18368	0.276608	0.577555	0.519618	OAT	1
GO:0019789	SUMO transferase activity	1/246	24/18368	0.276608	0.577555	0.519618	TOPORS	1
GO:0051537	2 iron, 2 sulfur cluster binding	1/246	24/18368	0.276608	0.577555	0.519618	CISD2	1
GO:0070003	threonine-type peptidase activity	1/246	24/18368	0.276608	0.577555	0.519618	ASRGL1	1
GO:0046982	protein heterodimerization activity	6/246	328/18368	0.277232	0.577555	0.519618	ATF6/FZD4/TLR4/NEUROD1/MTTP/AHR	6
GO:1901681	sulfur compound binding	5/246	265/18368	0.282625	0.577555	0.519618	ACBD5/IMPG2/IMPG1/CFH/COL11A1	5
GO:0005244	voltage-gated ion channel activity	4/246	201/18368	0.283279	0.577555	0.519618	KCNV2/CACNA2D4/KCNJ13/CACNA1F	4
GO:0022832	voltage-gated channel activity	4/246	201/18368	0.283279	0.577555	0.519618	KCNV2/CACNA2D4/KCNJ13/CACNA1F	4
GO:0008186	ATP-dependent activity, acting on RNA	2/246	79/18368	0.285754	0.577555	0.519618	SNRNP200/DHX38	2
GO:0016835	carbon-oxygen lyase activity	2/246	79/18368	0.285754	0.577555	0.519618	CA4/ACO2	2
GO:0005112	Notch binding	1/246	25/18368	0.286309	0.577555	0.519618	JAG1	1
GO:0005242	inward rectifier potassium channel activity	1/246	25/18368	0.286309	0.577555	0.519618	KCNJ13	1
GO:0051019	mitogen-activated protein kinase binding	1/246	25/18368	0.286309	0.577555	0.519618	MAPKAPK3	1
GO:0120227	acyl-CoA binding	1/246	25/18368	0.286309	0.577555	0.519618	ACBD5	1
GO:0004527	exonuclease activity	2/246	80/18368	0.290715	0.583926	0.525349	EXOSC2/TREX1	2
GO:0008198	ferrous iron binding	1/246	26/18368	0.295881	0.585622	0.526875	PHYH	1
GO:0038187	pattern recognition receptor activity	1/246	26/18368	0.295881	0.585622	0.526875	TLR4	1
GO:0043225	ATPase-coupled inorganic anion transmembrane transporter activity	1/246	26/18368	0.295881	0.585622	0.526875	ABCC6	1
GO:0005546	phosphatidylinositol-4,5-bisphosphate binding	2/246	82/18368	0.300625	0.585622	0.526875	TULP1/TTPA	2
GO:0016887	ATP hydrolysis activity	5/246	272/18368	0.300768	0.585622	0.526875	SNRNP200/DHX38/PEX1/ERCC6/ABCA4	5
GO:0004683	calmodulin-dependent protein kinase activity	1/246	27/18368	0.305324	0.585622	0.526875	MAPKAPK3	1
GO:0008066	glutamate receptor activity	1/246	27/18368	0.305324	0.585622	0.526875	GRM6	1
GO:0015491	cation:cation antiporter activity	1/246	27/18368	0.305324	0.585622	0.526875	SLC24A1	1
GO:0034593	phosphatidylinositol bisphosphate phosphatase activity	1/246	27/18368	0.305324	0.585622	0.526875	INPP5E	1
GO:0045499	chemorepellent activity	1/246	27/18368	0.305324	0.585622	0.526875	SEMA4A	1
GO:0140326	ATPase-coupled intramembrane lipid transporter activity	1/246	27/18368	0.305324	0.585622	0.526875	ABCA4	1
GO:0043236	laminin binding	1/246	28/18368	0.314642	0.596163	0.536359	ADAM9	1
GO:0050681	androgen receptor binding	1/246	28/18368	0.314642	0.596163	0.536359	PRPF6	1
GO:0051861	glycolipid binding	1/246	28/18368	0.314642	0.596163	0.536359	LAMA1	1
GO:0004181	metallocarboxypeptidase activity	1/246	29/18368	0.323835	0.608653	0.547596	AGBL5	1
GO:0005520	insulin-like growth factor binding	1/246	29/18368	0.323835	0.608653	0.547596	HTRA1	1
GO:0005253	anion channel activity	2/246	87/18368	0.325285	0.608934	0.547848	CLCC1/BEST1	2
GO:0005506	iron ion binding	3/246	151/18368	0.32941	0.613214	0.551699	CYP4V2/PHYH/ACO2	3
GO:0051219	phosphoprotein binding	2/246	88/18368	0.330192	0.613214	0.551699	SAG/RB1	2
GO:0033764	steroid dehydrogenase activity, acting on the CH-OH group of donors, NAD or NADP as acceptor	1/246	30/18368	0.332905	0.613696	0.552133	RDH5	1
GO:0015103	inorganic anion transmembrane transporter activity	3/246	152/18368	0.333075	0.613696	0.552133	CLCC1/BEST1/ABCC6	3
GO:0005249	voltage-gated potassium channel activity	2/246	90/18368	0.339976	0.622519	0.560071	KCNV2/KCNJ13	2
GO:0000146	microfilament motor activity	1/246	31/18368	0.341854	0.622519	0.560071	MYO7A	1
GO:0042910	xenobiotic transmembrane transporter activity	1/246	31/18368	0.341854	0.622519	0.560071	ABCC6	1
GO:0015079	potassium ion transmembrane transporter activity	3/246	155/18368	0.344061	0.623826	0.561247	KCNV2/SLC24A1/KCNJ13	3
GO:0016747	acyltransferase activity, transferring groups other than amino-acyl groups	4/246	222/18368	0.346665	0.623826	0.561247	HGSNAT/ELOVL1/LRAT/ELOVL4	4
GO:0051213	dioxygenase activity	2/246	92/18368	0.349716	0.623826	0.561247	RPE65/PHYH	2
GO:0001223	transcription coactivator binding	1/246	32/18368	0.350683	0.623826	0.561247	AHR	1
GO:0050699	WW domain binding	1/246	32/18368	0.350683	0.623826	0.561247	TREX1	1
GO:0140658	ATP-dependent chromatin remodeler activity	1/246	32/18368	0.350683	0.623826	0.561247	ERCC6	1
GO:0004175	endopeptidase activity	7/246	430/18368	0.354281	0.623826	0.561247	ADAMTS18/AFG3L2/ADAM9/HTRA1/CAPN5/C2/CFB	7
GO:0046873	metal ion transmembrane transporter activity	7/246	430/18368	0.354281	0.623826	0.561247	KCNV2/CACNA2D4/CNNM4/SLC24A1/TRPM1/KCNJ13/CACNA1F	7
GO:0072341	modified amino acid binding	2/246	93/18368	0.354568	0.623826	0.561247	RS1/RPE65	2
GO:0001530	lipopolysaccharide binding	1/246	33/18368	0.359394	0.625266	0.562543	TLR4	1
GO:0004623	phospholipase A2 activity	1/246	33/18368	0.359394	0.625266	0.562543	PLA2G5	1
GO:0005154	epidermal growth factor receptor binding	1/246	33/18368	0.359394	0.625266	0.562543	EFEMP1	1
GO:0042578	phosphoric ester hydrolase activity	6/246	366/18368	0.366487	0.633158	0.569643	INPP5E/PDE6B/PDE6H/PDE6G/PDE6C/PDE6A	6
GO:0016229	steroid dehydrogenase activity	1/246	34/18368	0.367989	0.633158	0.569643	RDH5	1
GO:0052866	phosphatidylinositol phosphate phosphatase activity	1/246	34/18368	0.367989	0.633158	0.569643	INPP5E	1
GO:0008083	growth factor activity	3/246	162/18368	0.369626	0.633645	0.570081	GDF6/EFEMP1/JAG1	3
GO:0000175	3'-5'-exoribonuclease activity	1/246	35/18368	0.376469	0.640683	0.576413	EXOSC2	1
GO:0015298	solute:cation antiporter activity	1/246	35/18368	0.376469	0.640683	0.576413	SLC24A1	1
GO:0003779	actin binding	7/246	441/18368	0.378319	0.641497	0.577145	ESPN/FSCN2/USH1C/TULP1/MYO7A/DMD/CTNNA1	7
GO:0015248	sterol transporter activity	1/246	36/18368	0.384836	0.645532	0.580775	MTTP	1
GO:0042805	actinin binding	1/246	36/18368	0.384836	0.645532	0.580775	PROM1	1
GO:0097718	disordered domain specific binding	1/246	36/18368	0.384836	0.645532	0.580775	RB1	1
GO:0005109	frizzled binding	1/246	37/18368	0.393091	0.652364	0.586922	NDP	1
GO:0015035	protein-disulfide reductase activity	1/246	37/18368	0.393091	0.652364	0.586922	PGK1	1
GO:0016409	palmitoyltransferase activity	1/246	37/18368	0.393091	0.652364	0.586922	LRAT	1
GO:0001228	DNA-binding transcription activator activity, RNA polymerase II-specific	7/246	450/18368	0.398045	0.656022	0.590213	RAX2/ATF6/NR2E3/OTX2/NRL/NEUROD1/CRX	7
GO:0003755	peptidyl-prolyl cis-trans isomerase activity	1/246	38/18368	0.401236	0.656022	0.590213	AIPL1	1
GO:0016896	exoribonuclease activity, producing 5'-phosphomonoesters	1/246	38/18368	0.401236	0.656022	0.590213	EXOSC2	1
GO:0140303	intramembrane lipid transporter activity	1/246	38/18368	0.401236	0.656022	0.590213	ABCA4	1
GO:0005200	structural constituent of cytoskeleton	2/246	103/18368	0.402304	0.656022	0.590213	TUBGCP4/DMD	2
GO:1901981	phosphatidylinositol phosphate binding	3/246	173/18368	0.4094	0.665276	0.598539	BBS5/TULP1/TTPA	3
GO:0001216	DNA-binding transcription activator activity	7/246	456/18368	0.411199	0.665886	0.599088	RAX2/ATF6/NR2E3/OTX2/NRL/NEUROD1/CRX	7
GO:0004252	serine-type endopeptidase activity	3/246	174/18368	0.412982	0.666381	0.599533	HTRA1/C2/CFB	3
GO:0004532	exoribonuclease activity	1/246	40/18368	0.4172	0.666381	0.599533	EXOSC2	1
GO:0042287	MHC protein binding	1/246	40/18368	0.4172	0.666381	0.599533	COL2A1	1
GO:0044183	protein folding chaperone	1/246	40/18368	0.4172	0.666381	0.599533	CCT2	1
GO:1902936	phosphatidylinositol bisphosphate binding	2/246	107/18368	0.420937	0.666945	0.600041	TULP1/TTPA	2
GO:0048487	beta-tubulin binding	1/246	41/18368	0.425022	0.666945	0.600041	BBS4	1
GO:0042626	ATPase-coupled transmembrane transporter activity	2/246	109/18368	0.430142	0.666945	0.600041	ABCC6/ABCA4	2
GO:0016746	acyltransferase activity	4/246	250/18368	0.43131	0.666945	0.600041	HGSNAT/ELOVL1/LRAT/ELOVL4	4
GO:0008307	structural constituent of muscle	1/246	42/18368	0.43274	0.666945	0.600041	DMD	1
GO:0015036	disulfide oxidoreductase activity	1/246	42/18368	0.43274	0.666945	0.600041	PGK1	1
GO:0051539	4 iron, 4 sulfur cluster binding	1/246	42/18368	0.43274	0.666945	0.600041	ACO2	1
GO:0004866	endopeptidase inhibitor activity	3/246	180/18368	0.434322	0.666945	0.600041	TIMP3/SPP2/C3	3
GO:0008047	enzyme activator activity	2/246	110/18368	0.434716	0.666945	0.600041	GUCA1B/GUCA1A	2
GO:0047485	protein N-terminus binding	2/246	110/18368	0.434716	0.666945	0.600041	MYO7A/ERCC6	2
GO:0004180	carboxypeptidase activity	1/246	43/18368	0.440355	0.666945	0.600041	AGBL5	1
GO:0005246	calcium channel regulator activity	1/246	43/18368	0.440355	0.666945	0.600041	CABP4	1
GO:0016790	thiolester hydrolase activity	1/246	43/18368	0.440355	0.666945	0.600041	ABHD12	1
GO:0032266	phosphatidylinositol-3-phosphate binding	1/246	43/18368	0.440355	0.666945	0.600041	BBS5	1
GO:0034062	5'-3' RNA polymerase activity	1/246	43/18368	0.440355	0.666945	0.600041	TRNT1	1
GO:0097747	RNA polymerase activity	1/246	43/18368	0.440355	0.666945	0.600041	TRNT1	1
GO:0004712	protein serine/threonine/tyrosine kinase activity	1/246	44/18368	0.447868	0.669655	0.602479	MAPKAPK3	1
GO:0008375	acetylglucosaminyltransferase activity	1/246	44/18368	0.447868	0.669655	0.602479	POMGNT1	1
GO:0022839	ion gated channel activity	1/246	44/18368	0.447868	0.669655	0.602479	BEST1	1
GO:0051879	Hsp90 protein binding	1/246	44/18368	0.447868	0.669655	0.602479	AHR	1
GO:0003774	cytoskeletal motor activity	2/246	114/18368	0.452811	0.67489	0.607188	MYO7A/KIF11	2
GO:0030414	peptidase inhibitor activity	3/246	187/18368	0.458851	0.681721	0.613334	TIMP3/SPP2/C3	3
GO:0004864	protein phosphatase inhibitor activity	1/246	46/18368	0.462593	0.682945	0.614436	SAG	1
GO:0140296	general transcription initiation factor binding	1/246	46/18368	0.462593	0.682945	0.614436	AHR	1
GO:0003713	transcription coactivator activity	4/246	262/18368	0.466804	0.686994	0.618078	PRPF6/ARL2BP/TRIM32/MAK	4
GO:0015026	coreceptor activity	1/246	48/18368	0.476928	0.697507	0.627537	LRP5	1
GO:0016879	ligase activity, forming carbon-nitrogen bonds	1/246	48/18368	0.476928	0.697507	0.627537	TTLL5	1
GO:0061135	endopeptidase regulator activity	3/246	194/18368	0.48292	0.701205	0.630864	TIMP3/SPP2/C3	3
GO:0005267	potassium channel activity	2/246	121/18368	0.483666	0.701205	0.630864	KCNV2/KCNJ13	2
GO:0019212	phosphatase inhibitor activity	1/246	49/18368	0.483952	0.701205	0.630864	SAG	1
GO:0016829	lyase activity	3/246	196/18368	0.489704	0.702546	0.63207	GUCY2D/CA4/ACO2	3
GO:0005048	signal sequence binding	1/246	50/18368	0.490881	0.702546	0.63207	PEX7	1
GO:0015485	cholesterol binding	1/246	50/18368	0.490881	0.702546	0.63207	PROM1	1
GO:0030159	signaling receptor complex adaptor activity	1/246	50/18368	0.490881	0.702546	0.63207	GNB3	1
GO:0004714	transmembrane receptor protein tyrosine kinase activity	2/246	124/18368	0.496558	0.708504	0.63743	MERTK/EFEMP1	2
GO:0031593	polyubiquitin modification-dependent protein binding	1/246	52/18368	0.504464	0.715422	0.643655	PRPF8	1
GO:1901682	sulfur compound transmembrane transporter activity	1/246	52/18368	0.504464	0.715422	0.643655	ABCC6	1
GO:0140678	molecular function inhibitor activity	2/246	128/18368	0.513427	0.725933	0.653111	PDE6H/PDE6G	2
GO:0008374	O-acyltransferase activity	1/246	54/18368	0.517686	0.727559	0.654574	LRAT	1
GO:0016706	2-oxoglutarate-dependent dioxygenase activity	1/246	54/18368	0.517686	0.727559	0.654574	PHYH	1
GO:0017124	SH3 domain binding	2/246	130/18368	0.521721	0.730087	0.656848	ESPN/ADAM9	2
GO:0005080	protein kinase C binding	1/246	55/18368	0.524165	0.730087	0.656848	ADAM9	1
GO:0030170	pyridoxal phosphate binding	1/246	55/18368	0.524165	0.730087	0.656848	OAT	1
GO:0051287	NAD binding	1/246	56/18368	0.530557	0.734617	0.660924	IDH3B	1
GO:0070279	vitamin B6 binding	1/246	56/18368	0.530557	0.734617	0.660924	OAT	1
GO:0044325	transmembrane transporter binding	2/246	133/18368	0.533985	0.736809	0.662896	CABP4/RIMS1	2
GO:0004536	deoxyribonuclease activity	1/246	57/18368	0.536863	0.736809	0.662896	TREX1	1
GO:0016667	oxidoreductase activity, acting on a sulfur group of donors	1/246	57/18368	0.536863	0.736809	0.662896	PGK1	1
GO:0043177	organic acid binding	2/246	135/18368	0.54204	0.74174	0.667332	LRAT/PHYH	2
GO:0004713	protein tyrosine kinase activity	2/246	136/18368	0.546032	0.745023	0.670286	MERTK/EFEMP1	2
GO:0036002	pre-mRNA binding	1/246	59/18368	0.549224	0.7472	0.672245	PRPF8	1
GO:0032934	sterol binding	1/246	60/18368	0.555281	0.75325	0.677688	PROM1	1
GO:0020037	heme binding	2/246	139/18368	0.557861	0.754564	0.67887	CYP4V2/FLVCR1	2
GO:0043621	protein self-association	1/246	61/18368	0.561256	0.756247	0.680384	TRIM32	1
GO:0030674	protein-macromolecule adaptor activity	4/246	296/18368	0.562337	0.756247	0.680384	FSCN2/GNB3/COL11A1/BBS4	4
GO:0019838	growth factor binding	2/246	141/18368	0.565625	0.758363	0.682288	HTRA1/COL2A1	2
GO:1990841	promoter-specific chromatin binding	1/246	62/18368	0.567152	0.758363	0.682288	NRL	1
GO:0019199	transmembrane receptor protein kinase activity	2/246	143/18368	0.573291	0.762929	0.686396	MERTK/EFEMP1	2
GO:0005178	integrin binding	2/246	144/18368	0.577087	0.762929	0.686396	FBLN5/ADAM9	2
GO:0016798	hydrolase activity, acting on glycosyl bonds	2/246	144/18368	0.577087	0.762929	0.686396	TLR4/TLR3	2
GO:0016922	nuclear receptor binding	2/246	144/18368	0.577087	0.762929	0.686396	PRPF6/CRX	2
GO:0030145	manganese ion binding	1/246	65/18368	0.584369	0.77038	0.693099	POMGNT1	1
GO:0004674	protein serine/threonine kinase activity	5/246	386/18368	0.592182	0.778486	0.700392	PLK4/MAPKAPK3/GRK1/NEK2/MAK	5
GO:0043021	ribonucleoprotein complex binding	2/246	149/18368	0.595698	0.778733	0.700615	PRPF31/PRPF6	2
GO:0046906	tetrapyrrole binding	2/246	149/18368	0.595698	0.778733	0.700615	CYP4V2/FLVCR1	2
GO:0061134	peptidase regulator activity	3/246	230/18368	0.597634	0.779012	0.700866	TIMP3/SPP2/C3	3
GO:0140677	molecular function activator activity	2/246	150/18368	0.599346	0.779012	0.700866	GUCA1B/GUCA1A	2
GO:0008080	N-acetyltransferase activity	1/246	68/18368	0.600905	0.779012	0.700866	HGSNAT	1
GO:0003777	microtubule motor activity	1/246	69/18368	0.60627	0.781998	0.703552	KIF11	1
GO:0015081	sodium ion transmembrane transporter activity	2/246	152/18368	0.606567	0.781998	0.703552	CNNM4/SLC24A1	2
GO:0008509	anion transmembrane transporter activity	4/246	314/18368	0.609004	0.781998	0.703552	CLCC1/SLC24A1/BEST1/ABCC6	4
GO:0001098	basal transcription machinery binding	1/246	70/18368	0.611563	0.781998	0.703552	AHR	1
GO:0001099	basal RNA polymerase II transcription machinery binding	1/246	70/18368	0.611563	0.781998	0.703552	AHR	1
GO:0016811	hydrolase activity, acting on carbon-nitrogen (but not peptide) bonds, in linear amides	1/246	71/18368	0.616785	0.783296	0.70472	ASRGL1	1
GO:0004386	helicase activity	2/246	156/18368	0.620715	0.783296	0.70472	SNRNP200/DHX38	2
GO:0000049	tRNA binding	1/246	72/18368	0.621937	0.783296	0.70472	TRNT1	1
GO:0008235	metalloexopeptidase activity	1/246	72/18368	0.621937	0.783296	0.70472	AGBL5	1
GO:0033218	amide binding	5/246	400/18368	0.623685	0.783296	0.70472	ACBD5/ITM2B/FZD4/TLR4/PEX7	5
GO:0042277	peptide binding	4/246	321/18368	0.626314	0.783296	0.70472	ITM2B/FZD4/TLR4/PEX7	4
GO:0033293	monocarboxylic acid binding	1/246	73/18368	0.627021	0.783296	0.70472	LRAT	1
GO:0140104	molecular carrier activity	1/246	73/18368	0.627021	0.783296	0.70472	EMC1	1
GO:0016853	isomerase activity	2/246	158/18368	0.627641	0.783296	0.70472	AIPL1/RPE65	2
GO:0003725	double-stranded RNA binding	1/246	74/18368	0.632036	0.786683	0.707767	TLR3	1
GO:0030695	GTPase regulator activity	6/246	488/18368	0.6406	0.793124	0.713562	ARL2BP/ARHGEF18/RIMS1/RPGR/RP2/CHM	6
GO:0060589	nucleoside-triphosphatase regulator activity	6/246	488/18368	0.6406	0.793124	0.713562	ARL2BP/ARHGEF18/RIMS1/RPGR/RP2/CHM	6
GO:0001221	transcription coregulator binding	1/246	78/18368	0.651434	0.801519	0.721115	AHR	1
GO:0030971	receptor tyrosine kinase binding	1/246	78/18368	0.651434	0.801519	0.721115	PITPNM3	1
GO:0045296	cadherin binding	4/246	332/18368	0.652519	0.801519	0.721115	CDH23/PROM1/CTNNA1/CDH3	4
GO:0035591	signaling adaptor activity	1/246	81/18368	0.665311	0.815093	0.733327	GNB3	1
GO:0016705	oxidoreductase activity, acting on paired donors, with incorporation or reduction of molecular oxygen	2/246	170/18368	0.667147	0.815209	0.733431	CYP4V2/PHYH	2
GO:0015171	amino acid transmembrane transporter activity	1/246	84/18368	0.678638	0.824941	0.742187	SLC7A14	1
GO:0030165	PDZ domain binding	1/246	84/18368	0.678638	0.824941	0.742187	FZD4	1
GO:0008013	beta-catenin binding	1/246	85/18368	0.682961	0.828046	0.744981	CTNNA1	1
GO:0031406	carboxylic acid binding	2/246	176/18368	0.685603	0.828923	0.74577	LRAT/PHYH	2
GO:0042562	hormone binding	1/246	86/18368	0.687227	0.828923	0.74577	ADIPOR1	1
GO:0048306	calcium-dependent protein binding	1/246	88/18368	0.695588	0.833989	0.750327	WFS1	1
GO:0015297	antiporter activity	1/246	89/18368	0.699684	0.833989	0.750327	SLC24A1	1
GO:0019888	protein phosphatase regulator activity	1/246	89/18368	0.699684	0.833989	0.750327	SAG	1
GO:0051117	ATPase binding	1/246	89/18368	0.699684	0.833989	0.750327	WFS1	1
GO:0015399	primary active transmembrane transporter activity	2/246	181/18368	0.700337	0.833989	0.750327	ABCC6/ABCA4	2
GO:0030246	carbohydrate binding	3/246	271/18368	0.706463	0.836389	0.752487	PHYH/HK1/VCAN	3
GO:0035091	phosphatidylinositol binding	3/246	271/18368	0.706463	0.836389	0.752487	BBS5/TULP1/TTPA	3
GO:0016407	acetyltransferase activity	1/246	91/18368	0.707714	0.836389	0.752487	HGSNAT	1
GO:0043130	ubiquitin binding	1/246	92/18368	0.711648	0.83892	0.754764	TRIM32	1
GO:0106310	protein serine kinase activity	4/246	360/18368	0.71356	0.83906	0.75489	PLK4/MAPKAPK3/NEK2/MAK	4
GO:0016410	N-acyltransferase activity	1/246	94/18368	0.719358	0.843759	0.759117	HGSNAT	1
GO:0004896	cytokine receptor activity	1/246	97/18368	0.730541	0.853644	0.76801	FZD4	1
GO:0060090	molecular adaptor activity	4/246	369/18368	0.731434	0.853644	0.76801	FSCN2/GNB3/COL11A1/BBS4	4
GO:0005496	steroid binding	1/246	100/18368	0.741279	0.862982	0.776412	PROM1	1
GO:0030295	protein kinase activator activity	1/246	101/18368	0.744763	0.864887	0.778126	ERCC6	1
GO:0004497	monooxygenase activity	1/246	102/18368	0.748201	0.866367	0.779457	CYP4V2	1
GO:0051020	GTPase binding	3/246	291/18368	0.750757	0.866367	0.779457	RIMS1/GNB3/CHM	3
GO:0008238	exopeptidase activity	1/246	103/18368	0.751592	0.866367	0.779457	AGBL5	1
GO:1990782	protein tyrosine kinase binding	1/246	105/18368	0.758238	0.871881	0.784418	PITPNM3	1
GO:0140098	catalytic activity, acting on RNA	4/246	386/18368	0.762903	0.872886	0.785322	TRNT1/EXOSC2/SNRNP200/DHX38	4
GO:0019208	phosphatase regulator activity	1/246	107/18368	0.764708	0.872886	0.785322	SAG	1
GO:0019209	kinase activator activity	1/246	107/18368	0.764708	0.872886	0.785322	ERCC6	1
GO:0000149	SNARE binding	1/246	110/18368	0.77409	0.878499	0.790372	NBAS	1
GO:0004518	nuclease activity	2/246	210/18368	0.774852	0.878499	0.790372	EXOSC2/TREX1	2
GO:0008094	ATP-dependent activity, acting on DNA	1/246	111/18368	0.777133	0.878499	0.790372	ERCC6	1
GO:0032182	ubiquitin-like protein binding	1/246	111/18368	0.777133	0.878499	0.790372	TRIM32	1
GO:0048018	receptor ligand activity	5/246	487/18368	0.784438	0.884619	0.795878	GDF6/SEMA4A/NDP/EFEMP1/JAG1	5
GO:0003712	transcription coregulator activity	5/246	489/18368	0.787408	0.885834	0.796971	PRPF6/ARL2BP/TRIM32/RB1/MAK	5
GO:0004540	ribonuclease activity	1/246	116/18368	0.791751	0.888583	0.799445	EXOSC2	1
GO:0030546	signaling receptor activator activity	5/246	495/18368	0.796128	0.891359	0.801943	GDF6/SEMA4A/NDP/EFEMP1/JAG1	5
GO:0004197	cysteine-type endopeptidase activity	1/246	119/18368	0.800058	0.893621	0.803978	CAPN5	1
GO:0005085	guanyl-nucleotide exchange factor activity	2/246	223/18368	0.802673	0.894407	0.804685	ARHGEF18/RPGR	2
GO:0003697	single-stranded DNA binding	1/246	123/18368	0.810624	0.898848	0.80868	TREX1	1
GO:0140101	catalytic activity, acting on a tRNA	1/246	124/18368	0.813178	0.898848	0.80868	TRNT1	1
GO:0140097	catalytic activity, acting on DNA	2/246	229/18368	0.814457	0.898848	0.80868	TREX1/ERCC6	2
GO:0016810	hydrolase activity, acting on carbon-nitrogen (but not peptide) bonds	1/246	125/18368	0.815697	0.898848	0.80868	ASRGL1	1
GO:0008242	omega peptidase activity	1/246	126/18368	0.818182	0.898848	0.80868	ASRGL1	1
GO:0009055	electron transfer activity	1/246	126/18368	0.818182	0.898848	0.80868	IDH3B	1
GO:0031072	heat shock protein binding	1/246	129/18368	0.825439	0.90277	0.812209	AHR	1
GO:0005125	cytokine activity	2/246	235/18368	0.82561	0.90277	0.812209	GDF6/NDP	2
GO:0002020	protease binding	1/246	135/18368	0.8391	0.915381	0.823555	TIMP3	1
GO:0019955	cytokine binding	1/246	139/18368	0.84761	0.920374	0.828047	FZD4	1
GO:0099106	ion channel regulator activity	1/246	139/18368	0.84761	0.920374	0.828047	CABP4	1
GO:0070851	growth factor receptor binding	1/246	141/18368	0.851695	0.922627	0.830074	EFEMP1	1
GO:0008194	UDP-glycosyltransferase activity	1/246	143/18368	0.855671	0.922627	0.830074	POMGNT1	1
GO:0015293	symporter activity	1/246	144/18368	0.857619	0.922627	0.830074	SLC24A1	1
GO:0140375	immune receptor activity	1/246	144/18368	0.857619	0.922627	0.830074	FZD4	1
GO:0016247	channel regulator activity	1/246	145/18368	0.859541	0.922627	0.830074	CABP4	1
GO:0031267	small GTPase binding	2/246	259/18368	0.86444	0.925762	0.832894	RIMS1/CHM	2
GO:0019903	protein phosphatase binding	1/246	150/18368	0.86877	0.927211	0.834198	NEK2	1
GO:0005096	GTPase activator activity	4/246	462/18368	0.869756	0.927211	0.834198	ARHGEF18/RPGR/RP2/CHM	4
GO:0001653	peptide receptor activity	1/246	153/18368	0.874015	0.929121	0.835917	GUCY2D	1
GO:0022853	active ion transmembrane transporter activity	2/246	267/18368	0.875518	0.929121	0.835917	SLC24A1/ABCC6	2
GO:0140030	modification-dependent protein binding	1/246	160/18368	0.885455	0.937541	0.843492	PRPF8	1
GO:0046943	carboxylic acid transmembrane transporter activity	1/246	163/18368	0.890036	0.939142	0.844932	SLC7A14	1
GO:0005342	organic acid transmembrane transporter activity	1/246	164/18368	0.891522	0.939142	0.844932	SLC7A14	1
GO:0016874	ligase activity	1/246	165/18368	0.892988	0.939142	0.844932	TTLL5	1
GO:0003823	antigen binding	1/246	171/18368	0.901378	0.945841	0.850959	TOPORS	1
GO:0022804	active transmembrane transporter activity	3/246	406/18368	0.911598	0.954424	0.858681	SLC24A1/ABCC6/ABCA4	3
GO:0061630	ubiquitin protein ligase activity	2/246	304/18368	0.9167	0.957362	0.861324	TRIM32/TOPORS	2
GO:0008514	organic anion transmembrane transporter activity	1/246	185/18368	0.918494	0.957362	0.861324	BEST1	1
GO:0003714	transcription corepressor activity	1/246	187/18368	0.920685	0.957512	0.86146	RB1	1
GO:0008234	cysteine-type peptidase activity	1/246	190/18368	0.923861	0.958685	0.862515	CAPN5	1
GO:0061659	ubiquitin-like protein ligase activity	2/246	316/18368	0.927049	0.959491	0.86324	TRIM32/TOPORS	2
GO:0019902	phosphatase binding	1/246	196/18368	0.929839	0.959491	0.86324	NEK2	1
GO:0016758	hexosyltransferase activity	1/246	197/18368	0.930789	0.959491	0.86324	POMGNT1	1
GO:0019887	protein kinase regulator activity	1/246	204/18368	0.937088	0.963862	0.867172	ERCC6	1
GO:0008168	methyltransferase activity	1/246	214/18368	0.945109	0.969981	0.872677	PRDM13	1
GO:0016741	transferase activity, transferring one-carbon groups	1/246	225/18368	0.952761	0.975694	0.877817	PRDM13	1
GO:0019207	kinase regulator activity	1/246	233/18368	0.957649	0.978559	0.880395	ERCC6	1
GO:0015291	secondary active transmembrane transporter activity	1/246	240/18368	0.961511	0.980316	0.881976	SLC24A1	1
GO:0042393	histone binding	1/246	244/18368	0.963558	0.980316	0.881976	SAMD11	1
GO:0150100	RNA binding involved in posttranscriptional gene silencing	1/246	254/18368	0.968214	0.980789	0.882401	MIR204	1
GO:1903231	mRNA binding involved in posttranscriptional gene silencing	1/246	254/18368	0.968214	0.980789	0.882401	MIR204	1
GO:0016757	glycosyltransferase activity	1/246	270/18368	0.974463	0.984567	0.8858	POMGNT1	1
GO:0016791	phosphatase activity	1/246	275/18368	0.976152	0.984567	0.8858	INPP5E	1
GO:0004842	ubiquitin-protein transferase activity	2/246	433/18368	0.980929	0.985832	0.886939	TRIM32/TOPORS	2
GO:0001227	DNA-binding transcription repressor activity, RNA polymerase II-specific	1/246	310/18368	0.985237	0.985832	0.886939	NR2F1	1
GO:0019787	ubiquitin-like protein transferase activity	2/246	458/18368	0.985814	0.985832	0.886939	TRIM32/TOPORS	2
GO:0001217	DNA-binding transcription repressor activity	1/246	313/18368	0.985832	0.985832	0.886939	NR2F1	1

## Sheet: CC
Supplementary Table 3Significantly enriched GO terms and KEGG pathways based on IRD genes.
ID	Description	GeneRatio	BgRatio	pvalue	p.adjust	qvalue	geneID	Count
GO:0097733	photoreceptor cell cilium	61/257	120/19550	4.37428e-84	1.41727e-81	1.09587e-81	PRCD/CERKL/EYS/RD3/NPHP4/LCA5/USH1G/TTC8/RP1L1/CDHR1/FAM161A/CEP290/PCDH15/TMEM237/WDR19/KIAA1549/RPGRIP1/SPATA7/BBS7/CNGB3/CRB1/RPGRIP1L/CEP250/SDCCAG8/CIB2/MERTK/TOPORS/USH1C/IFT140/IQCB1/PROM1/USH2A/TULP1/SAG/RPGR/RP1/GRK1/RHO/RGR/PRPH2/OPN1LW/PDE6B/PDE6H/PDE6G/PDE6A/NPHP1/MYO7A/MAK/IMPG1/GUCY2D/GUCA1B/GUCA1A/GNAT2/GNAT1/OPN1MW/VCAN/CNGA1/CNGB1/CACNA1F/ARL3/ABCA4	61
GO:0097731	9+0 non-motile cilium	62/257	131/19550	6.61281e-83	1.07127e-80	8.28341e-81	PRCD/CERKL/EYS/RD3/NPHP4/LCA5/USH1G/TTC8/RP1L1/CDHR1/FAM161A/CEP290/PCDH15/TMEM237/WDR19/KIAA1549/RPGRIP1/SPATA7/BBS7/CNGB3/CRB1/RPGRIP1L/CEP250/SDCCAG8/CIB2/MERTK/TOPORS/USH1C/IFT140/IQCB1/PROM1/USH2A/TULP1/SAG/RPGR/RP1/GRK1/RHO/RGR/PRPH2/OPN1LW/PHYH/PDE6B/PDE6H/PDE6G/PDE6A/NPHP1/MYO7A/MAK/IMPG1/GUCY2D/GUCA1B/GUCA1A/GNAT2/GNAT1/OPN1MW/VCAN/CNGA1/CNGB1/CACNA1F/ARL3/ABCA4	62
GO:0097730	non-motile cilium	65/257	165/19550	2.17903e-80	2.35335e-78	1.81968e-78	PRCD/CERKL/EYS/RD3/NPHP4/LCA5/USH1G/TTC8/RP1L1/CDHR1/FAM161A/CEP290/PCDH15/TMEM237/WDR19/KIAA1549/RPGRIP1/SPATA7/BBS7/AHI1/CNGB3/CRB1/RPGRIP1L/CEP250/SDCCAG8/CIB2/MERTK/TOPORS/USH1C/IFT140/IQCB1/PROM1/MKKS/USH2A/TULP1/SAG/RPGR/RP1/GRK1/RHO/RGR/PRPH2/OPN1LW/PHYH/PDE6B/PDE6H/PDE6G/PDE6A/NPHP1/MYO7A/MAK/IMPG1/GUCY2D/GUCA1B/GUCA1A/GNAT2/GNAT1/OPN1MW/VCAN/CNGA1/CNGB1/CACNA1F/BBS4/ARL3/ABCA4	65
GO:0001750	photoreceptor outer segment	47/257	92/19550	1.13714e-64	9.21084e-63	7.12209e-63	PRCD/CERKL/EYS/RD3/RP1L1/CDHR1/PCDH15/TMEM237/WDR19/SPATA7/BBS7/CNGB3/CRB1/CEP250/CIB2/MERTK/USH1C/IFT140/IQCB1/PROM1/TULP1/SAG/RPGR/RP1/GRK1/RHO/RGR/PRPH2/OPN1LW/PDE6B/PDE6H/PDE6G/PDE6A/MYO7A/MAK/IMPG1/GUCY2D/GUCA1B/GUCA1A/GNAT2/GNAT1/OPN1MW/VCAN/CNGA1/CNGB1/CACNA1F/ABCA4	47
GO:0035869	ciliary transition zone	30/257	71/19550	3.87441e-38	2.51062e-36	1.94128e-36	NPHP4/LCA5/USH1G/TTC8/RP1L1/FAM161A/CEP290/TMEM237/WDR19/KIAA1549/CC2D2A/RPGRIP1/SPATA7/MKS1/AHI1/TMEM216/BBS9/RPGRIP1L/TOPORS/USH1C/IFT140/IQCB1/USH2A/RP1/NPHP1/MYO7A/MAK/GNAT1/BBS4/ARL3	30
GO:0001917	photoreceptor inner segment	29/257	64/19550	5.1383e-38	2.77468e-36	2.14547e-36	ARMS2/CERKL/RD3/RDH12/DRAM2/USH1G/REEP6/FAM161A/ADGRV1/ASRGL1/AIPL1/CRB1/CEP250/CIB2/USH1C/USH2A/TULP1/SAG/RS1/RP1/RHO/PRPH2/MYO7A/MAK/IMPG1/GUCA1B/GUCA1A/GNAT2/GNAT1	29
GO:0032391	photoreceptor connecting cilium	24/257	41/19550	2.95986e-35	1.36999e-33	1.05932e-33	NPHP4/LCA5/USH1G/TTC8/RP1L1/FAM161A/CEP290/TMEM237/WDR19/KIAA1549/RPGRIP1/SPATA7/RPGRIP1L/TOPORS/USH1C/IFT140/IQCB1/USH2A/RP1/NPHP1/MYO7A/MAK/GNAT1/ARL3	24
GO:0036064	ciliary basal body	30/257	161/19550	4.91465e-26	1.99043e-24	1.53906e-24	POC1B/NPHP4/LCA5/BBS5/USH1G/TTC8/CEP19/FAM161A/CEP78/CEP290/SPATA7/BBS7/MKS1/AHI1/IFT81/IFT172/RPGRIP1L/CEP250/SDCCAG8/TOPORS/IFT140/RAB28/OFD1/MKKS/USH2A/RPGR/RP2/BBS4/BBS2/BBS1	30
GO:0060170	ciliary membrane	20/257	75/19550	4.75781e-21	1.71281e-19	1.3244e-19	PRCD/BBS5/TTC8/CDHR1/BBS7/BBS9/PROM1/RHO/PDE6B/PDE6H/PDE6G/PDE6A/GUCY2D/GNAT2/GNAT1/CNGA1/CNGB1/BBS4/BBS2/BBS1	20
GO:0042622	photoreceptor outer segment membrane	12/257	17/19550	1.2021e-19	3.8948e-18	3.01157e-18	PRCD/CDHR1/PROM1/RHO/PDE6B/PDE6H/PDE6G/PDE6A/GUCY2D/GNAT2/GNAT1/CNGA1	12
GO:0097381	photoreceptor disc membrane	12/257	23/19550	2.44939e-17	7.21458e-16	5.57853e-16	GRK1/RHO/OPN1LW/PDE6B/PDE6G/PDE6A/GUCY2D/GUCA1B/GUCA1A/GNAT1/OPN1MW/ABCA4	12
GO:0005814	centriole	18/257	145/19550	7.13879e-13	1.92747e-11	1.49038e-11	POC1B/POC5/CEP19/CEP78/CEP290/MKS1/AHI1/CEP164/CEP250/SDCCAG8/PLK4/TOPORS/IFT140/IQCB1/OFD1/ALMS1/RP2/BBS4	18
GO:0031253	cell projection membrane	25/257	346/19550	5.53508e-12	1.37951e-10	1.06668e-10	PRCD/BBS5/TTC8/CDHR1/ADGRV1/BBS7/BBS9/PROM1/USH2A/RHO/PDE6B/PDE6H/PDE6G/PDE6A/MTTP/GUCY2D/GNAT2/GNAT1/DMD/CNGA1/CNGB1/CA4/BBS4/BBS2/BBS1	25
GO:0005930	axoneme	15/257	131/19550	1.97533e-10	4.57147e-09	3.53479e-09	LCA5/BBS5/RP1L1/ARL6/RPGRIP1/INPP5E/SPATA7/BBS7/WDPCP/IFT172/RPGRIP1L/IFT140/RP1/MAK/BBS1	15
GO:0097014	ciliary plasm	15/257	133/19550	2.45387e-10	5.30037e-09	4.0984e-09	LCA5/BBS5/RP1L1/ARL6/RPGRIP1/INPP5E/SPATA7/BBS7/WDPCP/IFT172/RPGRIP1L/IFT140/RP1/MAK/BBS1	15
GO:0032421	stereocilium bundle	11/257	62/19550	4.60111e-10	9.31724e-09	7.20436e-09	ADGRV1/ESPN/PCDH15/CDH23/FSCN2/CIB2/USH1C/MKKS/CLRN1/USH2A/MYO7A	11
GO:0032420	stereocilium	10/257	55/19550	2.25087e-09	4.28989e-08	3.31707e-08	ADGRV1/ESPN/PCDH15/CDH23/FSCN2/CIB2/USH1C/CLRN1/USH2A/MYO7A	10
GO:0032838	plasma membrane bounded cell projection cytoplasm	17/257	226/19550	8.47034e-09	1.52466e-07	1.17891e-07	LCA5/BBS5/RP1L1/ARL6/RPGRIP1/INPP5E/SPATA7/BBS7/WDPCP/IFT172/ABHD12/RPGRIP1L/IFT140/RP1/OPA1/MAK/BBS1	17
GO:0099568	cytoplasmic region	18/257	271/19550	2.13901e-08	3.64757e-07	2.82041e-07	LCA5/BBS5/RP1L1/ARL6/RPGRIP1/INPP5E/SPATA7/BBS7/WDPCP/IFT172/ABHD12/RPGRIP1L/RIMS1/IFT140/RP1/OPA1/MAK/BBS1	18
GO:0098862	cluster of actin-based cell projections	13/257	161/19550	2.19553e-07	3.55676e-06	2.75019e-06	ADGRV1/ESPN/PCDH15/CDH23/FSCN2/CIB2/USH1C/MKKS/CLRN1/USH2A/MYO7A/MTTP/CA4	13
GO:0036038	MKS complex	5/257	13/19550	4.459e-07	6.87961e-06	5.31951e-06	CEP290/CC2D2A/MKS1/AHI1/TMEM216	5
GO:0005819	spindle	19/257	391/19550	1.12606e-06	1.65837e-05	1.2823e-05	POC1B/TUBGCP6/CEP19/FAM161A/CSPP1/AGBL5/TUBGCP4/INVS/ARL2BP/PLK4/TOPORS/IQCB1/UNC119/ALMS1/RB1/NEK2/MAK/KIF11/ARL3	19
GO:0098858	actin-based cell projection	14/257	221/19550	1.43991e-06	2.0284e-05	1.56842e-05	ADGRV1/ESPN/PCDH15/CDH23/FSCN2/CRB1/CIB2/USH1C/PROM1/CLRN1/USH2A/MYO7A/MTTP/DMD	14
GO:0000922	spindle pole	12/257	170/19550	2.68587e-06	3.62593e-05	2.80367e-05	POC1B/TUBGCP6/CEP19/FAM161A/CSPP1/TUBGCP4/PLK4/TOPORS/UNC119/ALMS1/NEK2/KIF11	12
GO:0030990	intraciliary transport particle	5/257	24/19550	1.30817e-05	0.000169539	0.000131093	WDR19/IFT81/IFT172/IFT27/IFT140	5
GO:0046540	U4/U6 x U5 tri-snRNP complex	6/257	41/19550	1.48828e-05	0.000185463	0.000143405	PRPF31/PRPF6/SNRNP200/PRPF8/PRPF3/PRPF4	6
GO:0097526	spliceosomal tri-snRNP complex	6/257	42/19550	1.71735e-05	0.000206082	0.000159348	PRPF31/PRPF6/SNRNP200/PRPF8/PRPF3/PRPF4	6
GO:0031514	motile cilium	12/257	214/19550	2.77767e-05	0.000321416	0.000248529	WDR19/IFT81/IFT172/IFT27/OFD1/MKKS/RPGR/RHO/NPHP1/MAK/BBS4/BBS2	12
GO:0097542	ciliary tip	6/257	47/19550	3.32735e-05	0.000371745	0.000287444	WDR19/IFT81/IFT172/IFT27/IFT140/RP1	6
GO:0071005	U2-type precatalytic spliceosome	6/257	50/19550	4.76468e-05	0.000514586	0.000397893	PRPF31/PRPF6/SNRNP200/PRPF8/PRPF3/PRPF4	6
GO:0062023	collagen-containing extracellular matrix	17/257	425/19550	5.10562e-05	0.00053362	0.00041261	EYS/LAMA1/HMCN1/IMPG2/FBLN5/USH2A/TIMP3/SPP2/RBP3/HTRA1/NDP/IMPG1/EFEMP1/VCAN/COL11A1/COL9A1/COL2A1	17
GO:0071011	precatalytic spliceosome	6/257	53/19550	6.66076e-05	0.000674402	0.000521467	PRPF31/PRPF6/SNRNP200/PRPF8/PRPF3/PRPF4	6
GO:0005902	microvillus	7/257	91/19550	0.000197785	0.00194189	0.00150153	ESPN/CRB1/USH1C/PROM1/CLRN1/MYO7A/MTTP	7
GO:0005874	microtubule	15/257	429/19550	0.000588275	0.00560591	0.00433466	RP1L1/TUBGCP6/FAM161A/ARL6/CSPP1/TUBGCP4/INVS/RPGRIP1L/TTLL5/CCT2/RP1/OPA1/NEK2/KIF11/ARL3	15
GO:0000930	gamma-tubulin complex	3/257	16/19550	0.00110775	0.0102546	0.00792916	TUBGCP6/TUBGCP4/TOPORS	3
GO:0097525	spliceosomal snRNP complex	6/257	90/19550	0.00120597	0.0108538	0.00839244	PRPF31/PRPF6/SNRNP200/PRPF8/PRPF3/PRPF4	6
GO:0030992	intraciliary transport particle B	3/257	17/19550	0.00133212	0.0115231	0.00890998	IFT81/IFT172/IFT27	3
GO:0005684	U2-type spliceosomal complex	6/257	92/19550	0.00135147	0.0115231	0.00890998	PRPF31/PRPF6/SNRNP200/PRPF8/PRPF3/PRPF4	6
GO:0030532	small nuclear ribonucleoprotein complex	6/257	100/19550	0.00207132	0.0172079	0.0133056	PRPF31/PRPF6/SNRNP200/PRPF8/PRPF3/PRPF4	6
GO:0034451	centriolar satellite	6/257	107/19550	0.00291086	0.023578	0.0182312	BBS5/CEP290/BBS9/SDCCAG8/OFD1/BBS4	6
GO:0005682	U5 snRNP	3/257	23/19550	0.00327341	0.0258679	0.0200018	PRPF6/SNRNP200/PRPF8	3
GO:0120114	Sm-like protein family complex	6/257	111/19550	0.00349242	0.0265925	0.0205621	PRPF31/PRPF6/SNRNP200/PRPF8/PRPF3/PRPF4	6
GO:0016324	apical plasma membrane	12/257	367/19550	0.00352925	0.0265925	0.0205621	DRAM2/MFRP/WDPCP/CRB1/ARHGEF18/PROM1/USH2A/MYO7A/GNAT1/CA4/ABCC6/JAG1	12
GO:0045177	apical part of cell	13/257	435/19550	0.00518288	0.0381648	0.0295102	DRAM2/MFRP/WDPCP/CRB1/ARHGEF18/USH1C/PROM1/USH2A/MYO7A/GNAT1/CA4/ABCC6/JAG1	13
GO:0005912	adherens junction	7/257	170/19550	0.0073435	0.0528732	0.0408831	HMCN1/AHI1/CRB1/NPHP1/CTNNA1/CDH3/JAG1	7
GO:0016342	catenin complex	3/257	31/19550	0.00769119	0.0541727	0.0418879	CDH23/CTNNA1/CDH3	3
GO:0019897	extrinsic component of plasma membrane	7/257	174/19550	0.00829596	0.0567032	0.0438446	CDH23/RS1/GNB3/GNAT2/GNAT1/CTNNA1/CDH3	7
GO:0097225	sperm midpiece	3/257	32/19550	0.00840559	0.0567032	0.0438446	IFT172/IFT27/RHO	3
GO:0005788	endoplasmic reticulum lumen	10/257	313/19550	0.00870797	0.0567032	0.0438446	ARSG/WFS1/SPP2/RDH5/MTTP/VCAN/COL11A1/COL9A1/COL2A1/C3	10
GO:0005604	basement membrane	5/257	96/19550	0.0087505	0.0567032	0.0438446	LAMA1/HMCN1/USH2A/COL9A1/COL2A1	5
GO:0005834	heterotrimeric G-protein complex	3/257	34/19550	0.00994792	0.0589547	0.0455855	GNB3/GNAT2/GNAT1	3
GO:1905360	GTPase complex	3/257	34/19550	0.00994792	0.0589547	0.0455855	GNB3/GNAT2/GNAT1	3
GO:0005583	fibrillar collagen trimer	2/257	12/19550	0.0104158	0.0589547	0.0455855	COL11A1/COL2A1	2
GO:0071006	U2-type catalytic step 1 spliceosome	2/257	12/19550	0.0104158	0.0589547	0.0455855	SNRNP200/PRPF8	2
GO:0071012	catalytic step 1 spliceosome	2/257	12/19550	0.0104158	0.0589547	0.0455855	SNRNP200/PRPF8	2
GO:0098643	banded collagen fibril	2/257	12/19550	0.0104158	0.0589547	0.0455855	COL11A1/COL2A1	2
GO:0005778	peroxisomal membrane	4/257	65/19550	0.0105536	0.0589547	0.0455855	ACBD5/PEX2/PEX7/PEX1	4
GO:0031903	microbody membrane	4/257	65/19550	0.0105536	0.0589547	0.0455855	ACBD5/PEX2/PEX7/PEX1	4
GO:0005777	peroxisome	6/257	142/19550	0.0113001	0.0610203	0.0471827	ACBD5/PEX2/PHYH/PEX7/PEX1/MVK	6
GO:0042579	microbody	6/257	142/19550	0.0113001	0.0610203	0.0471827	ACBD5/PEX2/PHYH/PEX7/PEX1/MVK	6
GO:0019867	outer membrane	8/257	232/19550	0.0119	0.0632065	0.0488731	CISD2/SLC25A46/RTN4IP1/MFN2/SLC24A1/OPA1/HK1/GUCY2D	8
GO:0035253	ciliary rootlet	2/257	13/19550	0.0122037	0.0637743	0.0493122	RPGRIP1L/RAB28	2
GO:0005681	spliceosomal complex	7/257	191/19550	0.01338	0.0688113	0.0532069	PRPF31/PRPF6/SNRNP200/PRPF8/DHX38/PRPF3/PRPF4	7
GO:0005911	cell-cell junction	13/257	494/19550	0.0140882	0.0699694	0.0541024	LAMA1/NPHP4/HMCN1/AHI1/CRB1/RPGRIP1L/SDCCAG8/FZD4/RHO/NPHP1/CTNNA1/CDH3/JAG1	13
GO:0031089	platelet dense granule lumen	2/257	14/19550	0.0141153	0.0699694	0.0541024	TIMP3/SPP2	2
GO:0032153	cell division site	4/257	71/19550	0.014253	0.0699694	0.0541024	TUBGCP6/HMCN1/TUBGCP4/PLK4	4
GO:0005881	cytoplasmic microtubule	4/257	75/19550	0.0171236	0.0828066	0.0640285	FAM161A/ARL6/RPGRIP1L/ARL3	4
GO:0005758	mitochondrial intermembrane space	4/257	86/19550	0.0267822	0.127609	0.0986714	PANK2/ARL2BP/OPA1/TIMM8A	4
GO:0005581	collagen trimer	4/257	87/19550	0.0277927	0.127728	0.0987627	C1QTNF5/COL11A1/COL9A1/COL2A1	4
GO:0071013	catalytic step 2 spliceosome	4/257	87/19550	0.0277927	0.127728	0.0987627	PRPF6/SNRNP200/PRPF8/DHX38	4
GO:0032426	stereocilium tip	2/257	20/19550	0.0279897	0.127728	0.0987627	ESPN/USH1C	2
GO:0042827	platelet dense granule	2/257	21/19550	0.0306721	0.136134	0.105263	TIMP3/SPP2	2
GO:0098644	complex of collagen trimers	2/257	21/19550	0.0306721	0.136134	0.105263	COL11A1/COL2A1	2
GO:0031968	organelle outer membrane	7/257	230/19550	0.0328046	0.143631	0.11106	CISD2/SLC25A46/RTN4IP1/MFN2/OPA1/HK1/GUCY2D	7
GO:0000242	pericentriolar material	2/257	22/19550	0.0334519	0.144512	0.111741	BBS9/BBS4	2
GO:0030660	Golgi-associated vesicle membrane	3/257	54/19550	0.034075	0.145267	0.112325	ITM2B/RHO/CNGB1	3
GO:0043195	terminal bouton	3/257	55/19550	0.0357014	0.150224	0.116158	CABP4/USH2A/CNGB1	3
GO:0005798	Golgi-associated vesicle	4/257	96/19550	0.0379057	0.155461	0.120207	ITM2B/CLRN1/RHO/CNGB1	4
GO:0031970	organelle envelope lumen	4/257	96/19550	0.0379057	0.155461	0.120207	PANK2/ARL2BP/OPA1/TIMM8A	4
GO:0044306	neuron projection terminus	5/257	141/19550	0.0387221	0.156825	0.121261	CABP4/USH2A/TULP1/DMD/CNGB1	5
GO:0031233	intrinsic component of external side of plasma membrane	2/257	24/19550	0.0392916	0.157167	0.121526	ADAM9/CA4	2
GO:0043296	apical junction complex	5/257	145/19550	0.0428193	0.169188	0.130821	NPHP4/CRB1/RPGRIP1L/NPHP1/CTNNA1	5
GO:0030496	midbody	6/257	196/19550	0.0453119	0.175444	0.135658	AGBL5/ARL2BP/TOPORS/NEK2/MAK/ARL3	6
GO:0097228	sperm principal piece	2/257	26/19550	0.0454855	0.175444	0.135658	IFT172/IFT27	2
GO:0031528	microvillus membrane	2/257	27/19550	0.0487082	0.185664	0.143561	PROM1/MTTP	2
GO:0031300	intrinsic component of organelle membrane	10/257	417/19550	0.0497296	0.187353	0.144867	ELOVL1/POMGNT1/EMC1/ATF6/AFG3L2/MFN2/ITM2B/WFS1/ELOVL4/PEX2	10
GO:0005903	brush border	4/257	106/19550	0.0513118	0.191092	0.147758	ESPN/USH1C/MTTP/CA4	4
GO:0019898	extrinsic component of membrane	8/257	309/19550	0.0522609	0.192415	0.148781	CDH23/RS1/OPA1/GNB3/GNAT2/GNAT1/CTNNA1/CDH3	8
GO:1902495	transmembrane transporter complex	9/257	366/19550	0.0535247	0.194854	0.150667	KCNV2/CACNA2D4/CNGB3/ABHD12/CLCC1/BEST1/CNGA3/CNGB1/CACNA1F	9
GO:0005741	mitochondrial outer membrane	6/257	205/19550	0.0541368	0.194892	0.150697	CISD2/SLC25A46/RTN4IP1/MFN2/OPA1/HK1	6
GO:0072686	mitotic spindle	5/257	161/19550	0.0617347	0.219803	0.169958	FAM161A/AGBL5/IQCB1/MAK/KIF11	5
GO:0030176	integral component of endoplasmic reticulum membrane	5/257	162/19550	0.0630515	0.222051	0.171696	ELOVL1/EMC1/ATF6/WFS1/ELOVL4	5
GO:1990351	transporter complex	9/257	381/19550	0.065436	0.22797	0.176273	KCNV2/CACNA2D4/CNGB3/ABHD12/CLCC1/BEST1/CNGA3/CNGB1/CACNA1F	9
GO:0005876	spindle microtubule	3/257	72/19550	0.0691704	0.238417	0.184351	FAM161A/KIF11/ARL3	3
GO:0031301	integral component of organelle membrane	9/257	387/19550	0.0706353	0.240903	0.186274	ELOVL1/POMGNT1/EMC1/ATF6/AFG3L2/ITM2B/WFS1/ELOVL4/PEX2	9
GO:0031227	intrinsic component of endoplasmic reticulum membrane	5/257	170/19550	0.0741525	0.250265	0.193512	ELOVL1/EMC1/ATF6/WFS1/ELOVL4	5
GO:0045171	intercellular bridge	3/257	75/19550	0.0761532	0.253467	0.195988	AGBL5/IQCB1/UNC119	3
GO:0036126	sperm flagellum	4/257	122/19550	0.0774482	0.253467	0.195988	IFT172/IFT27/RPGR/RHO	4
GO:0043679	axon terminus	4/257	122/19550	0.0774482	0.253467	0.195988	CABP4/USH2A/TULP1/CNGB1	4
GO:0034702	ion channel complex	7/257	282/19550	0.0796202	0.257969	0.19947	KCNV2/CACNA2D4/ABHD12/CLCC1/BEST1/CNGB1/CACNA1F	7
GO:0015030	Cajal body	3/257	78/19550	0.0834334	0.267648	0.206953	PRPF31/PRPF3/PRPF4	3
GO:0005791	rough endoplasmic reticulum	3/257	82/19550	0.0935833	0.297265	0.229854	LRAT/MTTP/CA4	3
GO:0005891	voltage-gated calcium channel complex	2/257	41/19550	0.101119	0.318083	0.245951	CACNA2D4/CACNA1F	2
GO:0097729	9+2 motile cilium	4/257	135/19550	0.102712	0.319988	0.247424	IFT172/IFT27/RPGR/RHO	4
GO:0035578	azurophil granule lumen	3/257	91/19550	0.118133	0.364526	0.281862	CCT2/IMPDH1/C3	3
GO:0060091	kinocilium	1/257	10/19550	0.123975	0.371924	0.287582	MKKS	1
GO:0072546	EMC complex	1/257	10/19550	0.123975	0.371924	0.287582	EMC1	1
GO:0097732	9+2 non-motile cilium	1/257	10/19550	0.123975	0.371924	0.287582	MKKS	1
GO:0072562	blood microparticle	4/257	146/19550	0.126661	0.376497	0.291118	CIB2/CFH/C3/CFB	4
GO:0000235	astral microtubule	1/257	11/19550	0.135497	0.389473	0.301152	FAM161A	1
GO:0005818	aster	1/257	11/19550	0.135497	0.389473	0.301152	FAM161A	1
GO:0005832	chaperonin-containing T-complex	1/257	11/19550	0.135497	0.389473	0.301152	CCT2	1
GO:0008023	transcription elongation factor complex	2/257	50/19550	0.140164	0.389473	0.301152	PEX2/ERCC6	2
GO:0034707	chloride channel complex	2/257	50/19550	0.140164	0.389473	0.301152	CLCC1/BEST1	2
GO:0034703	cation channel complex	5/257	210/19550	0.143942	0.389473	0.301152	KCNV2/CACNA2D4/ABHD12/CNGB1/CACNA1F	5
GO:0005782	peroxisomal matrix	2/257	51/19550	0.144684	0.389473	0.301152	PHYH/PEX7	2
GO:0031907	microbody lumen	2/257	51/19550	0.144684	0.389473	0.301152	PHYH/PEX7	2
GO:0000176	nuclear exosome (RNase complex)	1/257	12/19550	0.146867	0.389473	0.301152	EXOSC2	1
GO:0032009	early phagosome	1/257	12/19550	0.146867	0.389473	0.301152	PLA2G5	1
GO:0043256	laminin complex	1/257	12/19550	0.146867	0.389473	0.301152	LAMA1	1
GO:0097524	sperm plasma membrane	1/257	12/19550	0.146867	0.389473	0.301152	RHO	1
GO:1990909	Wnt signalosome	1/257	12/19550	0.146867	0.389473	0.301152	LRP5	1
GO:0031234	extrinsic component of cytoplasmic side of plasma membrane	3/257	101/19550	0.147855	0.389473	0.301152	GNB3/GNAT2/GNAT1	3
GO:0032154	cleavage furrow	2/257	53/19550	0.153812	0.394008	0.304658	HMCN1/PLK4	2
GO:0045178	basal part of cell	6/257	276/19550	0.157144	0.394008	0.304658	CNNM4/ADAM9/BEST1/CLRN1/MTTP/ABCC6	6
GO:0000177	cytoplasmic exosome (RNase complex)	1/257	13/19550	0.158089	0.394008	0.304658	EXOSC2	1
GO:0001741	XY body	1/257	13/19550	0.158089	0.394008	0.304658	PLK4	1
GO:0005687	U4 snRNP	1/257	13/19550	0.158089	0.394008	0.304658	PRPF31	1
GO:0008250	oligosaccharyltransferase complex	1/257	13/19550	0.158089	0.394008	0.304658	TREX1	1
GO:0044214	spanning component of plasma membrane	1/257	13/19550	0.158089	0.394008	0.304658	SLC24A1	1
GO:0030863	cortical cytoskeleton	3/257	108/19550	0.169948	0.420328	0.32501	RIMS1/CIB2/DMD	3
GO:0031526	brush border membrane	2/257	58/19550	0.177079	0.430231	0.332667	MTTP/CA4	2
GO:0005779	integral component of peroxisomal membrane	1/257	15/19550	0.180094	0.430231	0.332667	PEX2	1
GO:0031231	intrinsic component of peroxisomal membrane	1/257	15/19550	0.180094	0.430231	0.332667	PEX2	1
GO:0031314	extrinsic component of mitochondrial inner membrane	1/257	15/19550	0.180094	0.430231	0.332667	OPA1	1
GO:0090575	RNA polymerase II transcription regulator complex	4/257	168/19550	0.180591	0.430231	0.332667	TEAD1/RB1/NEUROD1/CRX	4
GO:0016323	basolateral plasma membrane	5/257	231/19550	0.188852	0.439558	0.339879	CNNM4/ADAM9/BEST1/MTTP/ABCC6	5
GO:0043194	axon initial segment	1/257	16/19550	0.190881	0.439558	0.339879	CNGA3	1
GO:0061827	sperm head	1/257	16/19550	0.190881	0.439558	0.339879	RHO	1
GO:0098831	presynaptic active zone cytoplasmic component	1/257	16/19550	0.190881	0.439558	0.339879	RIMS1	1
GO:0016328	lateral plasma membrane	2/257	61/19550	0.191289	0.439558	0.339879	DMD/ABCC6	2
GO:0032589	neuron projection membrane	2/257	62/19550	0.196059	0.445139	0.344195	ADGRV1/USH2A	2
GO:0005775	vacuolar lumen	4/257	174/19550	0.196466	0.445139	0.344195	CCT2/IMPDH1/VCAN/C3	4
GO:0005767	secondary lysosome	1/257	17/19550	0.201526	0.450306	0.34819	PLA2G5	1
GO:0031527	filopodium membrane	1/257	17/19550	0.201526	0.450306	0.34819	DMD	1
GO:0034704	calcium channel complex	2/257	65/19550	0.210455	0.464178	0.358916	CACNA2D4/CACNA1F	2
GO:0036020	endolysosome membrane	1/257	18/19550	0.212032	0.464178	0.358916	TLR3	1
GO:0043034	costamere	1/257	18/19550	0.212032	0.464178	0.358916	DMD	1
GO:0005923	bicellular tight junction	3/257	122/19550	0.216601	0.467906	0.361799	NPHP4/RPGRIP1L/NPHP1	3
GO:0005938	cell cortex	6/257	308/19550	0.220334	0.467906	0.361799	HMCN1/WDPCP/RIMS1/CIB2/MYO7A/DMD	6
GO:0000178	exosome (RNase complex)	1/257	19/19550	0.2224	0.467906	0.361799	EXOSC2	1
GO:0016010	dystrophin-associated glycoprotein complex	1/257	19/19550	0.2224	0.467906	0.361799	DMD	1
GO:0016514	SWI/SNF complex	1/257	19/19550	0.2224	0.467906	0.361799	RB1	1
GO:0090665	glycoprotein complex	1/257	19/19550	0.2224	0.467906	0.361799	DMD	1
GO:0140534	endoplasmic reticulum protein-containing complex	3/257	125/19550	0.226934	0.474042	0.366543	NBAS/EMC1/TREX1	3
GO:0031362	anchored component of external side of plasma membrane	1/257	20/19550	0.232632	0.474042	0.366543	CA4	1
GO:0044233	mitochondria-associated endoplasmic reticulum membrane	1/257	20/19550	0.232632	0.474042	0.366543	CLCC1	1
GO:0089717	spanning component of membrane	1/257	20/19550	0.232632	0.474042	0.366543	SLC24A1	1
GO:1905354	exoribonuclease complex	1/257	20/19550	0.232632	0.474042	0.366543	EXOSC2	1
GO:0070160	tight junction	3/257	129/19550	0.240853	0.487727	0.377125	NPHP4/RPGRIP1L/NPHP1	3
GO:0097038	perinuclear endoplasmic reticulum	1/257	21/19550	0.24273	0.488475	0.377703	CISD2	1
GO:0009925	basal plasma membrane	5/257	257/19550	0.250271	0.497601	0.38476	CNNM4/ADAM9/BEST1/MTTP/ABCC6	5
GO:0034774	secretory granule lumen	6/257	322/19550	0.250336	0.497601	0.38476	CEP290/CCT2/TIMP3/SPP2/IMPDH1/C3	6
GO:0032982	myosin filament	1/257	22/19550	0.252695	0.499228	0.386017	TRIM32	1
GO:0060205	cytoplasmic vesicle lumen	6/257	325/19550	0.256914	0.504486	0.390083	CEP290/CCT2/TIMP3/SPP2/IMPDH1/C3	6
GO:0031983	vesicle lumen	6/257	327/19550	0.261325	0.510057	0.394391	CEP290/CCT2/TIMP3/SPP2/IMPDH1/C3	6
GO:0031306	intrinsic component of mitochondrial outer membrane	1/257	24/19550	0.272236	0.528171	0.408398	MFN2	1
GO:0030864	cortical actin cytoskeleton	2/257	79/19550	0.278515	0.537135	0.415329	CIB2/DMD	2
GO:0000803	sex chromosome	1/257	26/19550	0.291268	0.551877	0.426727	PLK4	1
GO:0032281	AMPA glutamate receptor complex	1/257	26/19550	0.291268	0.551877	0.426727	ABHD12	1
GO:0036379	myofilament	1/257	26/19550	0.291268	0.551877	0.426727	TRIM32	1
GO:0036019	endolysosome	1/257	27/19550	0.300598	0.566242	0.437835	TLR3	1
GO:0001891	phagocytic cup	1/257	28/19550	0.309805	0.5671	0.438498	TLR4	1
GO:0005640	nuclear outer membrane	1/257	28/19550	0.309805	0.5671	0.438498	GUCY2D	1
GO:0043596	nuclear replication fork	1/257	28/19550	0.309805	0.5671	0.438498	TREX1	1
GO:0044665	MLL1/2 complex	1/257	28/19550	0.309805	0.5671	0.438498	PRPF31	1
GO:0071339	MLL1 complex	1/257	28/19550	0.309805	0.5671	0.438498	PRPF31	1
GO:0101031	chaperone complex	1/257	29/19550	0.318891	0.580453	0.448823	CCT2	1
GO:0098573	intrinsic component of mitochondrial membrane	2/257	88/19550	0.322209	0.583216	0.45096	AFG3L2/MFN2	2
GO:0071007	U2-type catalytic step 2 spliceosome	1/257	30/19550	0.327858	0.590144	0.456317	PRPF8	1
GO:0005766	primary lysosome	3/257	155/19550	0.333587	0.593859	0.459189	CCT2/IMPDH1/C3	3
GO:0042582	azurophil granule	3/257	155/19550	0.333587	0.593859	0.459189	CCT2/IMPDH1/C3	3
GO:0031941	filamentous actin	1/257	31/19550	0.336707	0.596137	0.460951	ESPN	1
GO:0043204	perikaryon	3/257	158/19550	0.344368	0.60309	0.466327	LRIT3/CNGA3/CACNA1F	3
GO:0150034	distal axon	5/257	294/19550	0.344379	0.60309	0.466327	CABP4/USH2A/TULP1/OTX2/CNGB1	5
GO:0120111	neuron projection cytoplasm	2/257	93/19550	0.346218	0.60309	0.466327	ABHD12/OPA1	2
GO:0097386	glial cell projection	1/257	33/19550	0.354059	0.61345	0.474338	CNGA3	1
GO:0030140	trans-Golgi network transport vesicle	1/257	34/19550	0.362565	0.62154	0.480593	CLRN1	1
GO:0032839	dendrite cytoplasm	1/257	34/19550	0.362565	0.62154	0.480593	ABHD12	1
GO:0030285	integral component of synaptic vesicle membrane	1/257	35/19550	0.370959	0.632583	0.489132	WFS1	1
GO:0031463	Cul3-RING ubiquitin ligase complex	1/257	36/19550	0.379243	0.636657	0.492282	KLHL7	1
GO:0051233	spindle midzone	1/257	36/19550	0.379243	0.636657	0.492282	UNC119	1
GO:0097431	mitotic spindle pole	1/257	36/19550	0.379243	0.636657	0.492282	FAM161A	1
GO:0016605	PML body	2/257	103/19550	0.393324	0.655252	0.50666	TOPORS/RB1	2
GO:0009898	cytoplasmic side of plasma membrane	3/257	172/19550	0.394365	0.655252	0.50666	GNB3/GNAT2/GNAT1	3
GO:0097546	ciliary base	1/257	39/19550	0.403449	0.666926	0.515687	NPHP4	1
GO:0008328	ionotropic glutamate receptor complex	1/257	40/19550	0.411307	0.673048	0.52042	ABHD12	1
GO:0044232	organelle membrane contact site	1/257	40/19550	0.411307	0.673048	0.52042	CLCC1	1
GO:0005765	lysosomal membrane	6/257	395/19550	0.41833	0.677694	0.524013	MFSD8/HGSNAT/DRAM2/SLC7A14/TLR3/MYO7A	6
GO:0098852	lytic vacuole membrane	6/257	395/19550	0.41833	0.677694	0.524013	MFSD8/HGSNAT/DRAM2/SLC7A14/TLR3/MYO7A	6
GO:0098878	neurotransmitter receptor complex	1/257	42/19550	0.426714	0.687838	0.531857	ABHD12	1
GO:0099738	cell cortex region	1/257	44/19550	0.44172	0.708502	0.547835	RIMS1	1
GO:0030665	clathrin-coated vesicle membrane	2/257	116/19550	0.452138	0.72164	0.557993	REEP6/FZD4	2
GO:0016607	nuclear speck	6/257	412/19550	0.45786	0.727189	0.562284	PRPF31/PRPF6/PRPF8/TOPORS/PRPF3/PRPF4	6
GO:0005667	transcription regulator complex	6/257	413/19550	0.460168	0.72729	0.562362	NR2E3/TEAD1/RB1/NEUROD1/CRX/AHR	6
GO:0098563	intrinsic component of synaptic vesicle membrane	1/257	47/19550	0.463499	0.728998	0.563683	WFS1	1
GO:0030136	clathrin-coated vesicle	3/257	196/19550	0.477357	0.743865	0.575178	REEP6/FZD4/CLRN1	3
GO:0098562	cytoplasmic side of membrane	3/257	197/19550	0.480708	0.743865	0.575178	GNB3/GNAT2/GNAT1	3
GO:0031252	cell leading edge	6/257	422/19550	0.480827	0.743865	0.575178	ADGRV1/INPP5E/CLRN1/USH2A/TLR4/CTNNA1	6
GO:0005871	kinesin complex	1/257	50/19550	0.484431	0.743865	0.575178	KIF11	1
GO:0014704	intercalated disc	1/257	50/19550	0.484431	0.743865	0.575178	CTNNA1	1
GO:0031312	extrinsic component of organelle membrane	1/257	52/19550	0.497931	0.76099	0.588419	OPA1	1
GO:0005793	endoplasmic reticulum-Golgi intermediate compartment	2/257	132/19550	0.519863	0.785828	0.607625	PROM1/CA4	2
GO:0016459	myosin complex	1/257	56/19550	0.523885	0.785828	0.607625	MYO7A	1
GO:0031304	intrinsic component of mitochondrial inner membrane	1/257	56/19550	0.523885	0.785828	0.607625	AFG3L2	1
GO:0031305	integral component of mitochondrial inner membrane	1/257	56/19550	0.523885	0.785828	0.607625	AFG3L2	1
GO:0005774	vacuolar membrane	6/257	444/19550	0.530234	0.791687	0.612155	MFSD8/HGSNAT/DRAM2/SLC7A14/TLR3/MYO7A	6
GO:0042383	sarcolemma	2/257	138/19550	0.543788	0.807795	0.624611	CIB2/DMD	2
GO:0005657	replication fork	1/257	60/19550	0.548503	0.807795	0.624611	TREX1	1
GO:0035097	histone methyltransferase complex	1/257	60/19550	0.548503	0.807795	0.624611	PRPF31	1
GO:0030135	coated vesicle	4/257	299/19550	0.555492	0.810479	0.626686	REEP6/PITPNM3/FZD4/CLRN1	4
GO:0030173	integral component of Golgi membrane	1/257	62/19550	0.560331	0.810479	0.626686	POMGNT1	1
GO:0035580	specific granule lumen	1/257	62/19550	0.560331	0.810479	0.626686	CEP290	1
GO:0099023	vesicle tethering complex	1/257	62/19550	0.560331	0.810479	0.626686	NBAS	1
GO:0046658	anchored component of plasma membrane	1/257	63/19550	0.56613	0.811619	0.627568	CA4	1
GO:1904115	axon cytoplasm	1/257	63/19550	0.56613	0.811619	0.627568	OPA1	1
GO:0005771	multivesicular body	1/257	64/19550	0.571852	0.816211	0.631118	LRAT	1
GO:0031228	intrinsic component of Golgi membrane	1/257	67/19550	0.588571	0.83639	0.646721	POMGNT1	1
GO:0044304	main axon	1/257	68/19550	0.593998	0.840416	0.649834	CNGA3	1
GO:0030669	clathrin-coated endocytic vesicle membrane	1/257	72/19550	0.615002	0.854455	0.66069	FZD4	1
GO:0044291	cell-cell contact zone	1/257	72/19550	0.615002	0.854455	0.66069	CTNNA1	1
GO:0070603	SWI/SNF superfamily-type complex	1/257	72/19550	0.615002	0.854455	0.66069	RB1	1
GO:0048786	presynaptic active zone	1/257	73/19550	0.620082	0.854455	0.66069	RIMS1	1
GO:0070821	tertiary granule membrane	1/257	73/19550	0.620082	0.854455	0.66069	HGSNAT	1
GO:1904949	ATPase complex	1/257	73/19550	0.620082	0.854455	0.66069	RB1	1
GO:0042581	specific granule	2/257	160/19550	0.62427	0.854455	0.66069	HGSNAT/CEP290	2
GO:0000794	condensed nuclear chromosome	1/257	74/19550	0.625095	0.854455	0.66069	NEK2	1
GO:0005875	microtubule associated complex	2/257	161/19550	0.627655	0.854455	0.66069	RP1/KIF11	2
GO:0016591	RNA polymerase II, holoenzyme	1/257	76/19550	0.634925	0.860735	0.665545	PEX2	1
GO:0045121	membrane raft	4/257	335/19550	0.644944	0.867061	0.670437	PGK1/HK1/DMD/CTNNA1	4
GO:0098857	membrane microdomain	4/257	335/19550	0.644944	0.867061	0.670437	PGK1/HK1/DMD/CTNNA1	4
GO:0008076	voltage-gated potassium channel complex	1/257	79/19550	0.649189	0.869162	0.672062	KCNV2	1
GO:0030055	cell-substrate junction	5/257	425/19550	0.660115	0.880153	0.68056	INPP5E/ADAM9/DMD/CTNNA1/CAPN5	5
GO:0005901	caveola	1/257	84/19550	0.67174	0.890563	0.688609	CTNNA1	1
GO:0001726	ruffle	2/257	178/19550	0.681626	0.890563	0.688609	INPP5E/TLR4	2
GO:0032592	integral component of mitochondrial membrane	1/257	87/19550	0.684572	0.890563	0.688609	AFG3L2	1
GO:0031256	leading edge membrane	2/257	180/19550	0.687538	0.890563	0.688609	ADGRV1/USH2A	2
GO:0034708	methyltransferase complex	1/257	88/19550	0.688737	0.890563	0.688609	PRPF31	1
GO:0030662	coated vesicle membrane	2/257	181/19550	0.69046	0.890563	0.688609	REEP6/FZD4	2
GO:0030117	membrane coat	1/257	89/19550	0.692847	0.890563	0.688609	ARL6	1
GO:0034705	potassium channel complex	1/257	89/19550	0.692847	0.890563	0.688609	KCNV2	1
GO:0048475	coated membrane	1/257	89/19550	0.692847	0.890563	0.688609	ARL6	1
GO:0030427	site of polarized growth	2/257	183/19550	0.696237	0.890563	0.688609	OTX2/GRM6	2
GO:0035579	specific granule membrane	1/257	91/19550	0.700906	0.890563	0.688609	HGSNAT	1
GO:0045334	clathrin-coated endocytic vesicle	1/257	91/19550	0.700906	0.890563	0.688609	FZD4	1
GO:0030134	COPII-coated ER to Golgi transport vesicle	1/257	94/19550	0.712601	0.901886	0.697365	PITPNM3	1
GO:0032580	Golgi cisterna membrane	1/257	95/19550	0.716398	0.903163	0.698352	INPP5E	1
GO:0043202	lysosomal lumen	1/257	97/19550	0.723841	0.904818	0.699632	VCAN	1
GO:0090734	site of DNA damage	1/257	97/19550	0.723841	0.904818	0.699632	ERCC6	1
GO:0055037	recycling endosome	2/257	195/19550	0.729053	0.904818	0.699632	TUBGCP4/PLA2G5	2
GO:1905368	peptidase complex	1/257	99/19550	0.73109	0.904818	0.699632	AFG3L2	1
GO:0055029	nuclear DNA-directed RNA polymerase complex	1/257	100/19550	0.734643	0.904818	0.699632	PEX2	1
GO:0000428	DNA-directed RNA polymerase complex	1/257	101/19550	0.738149	0.904818	0.699632	PEX2	1
GO:0005635	nuclear envelope	5/257	468/19550	0.739916	0.904818	0.699632	CLCC1/ATF6/TREX1/PCYT1A/GUCY2D	5
GO:0030027	lamellipodium	2/257	202/19550	0.746778	0.904818	0.699632	CLRN1/CTNNA1	2
GO:0005796	Golgi lumen	1/257	104/19550	0.748394	0.904818	0.699632	VCAN	1
GO:0030880	RNA polymerase complex	1/257	105/19550	0.751719	0.904818	0.699632	PEX2	1
GO:0030175	filopodium	1/257	107/19550	0.758239	0.904818	0.699632	DMD	1
GO:0005759	mitochondrial matrix	5/257	480/19550	0.759568	0.904818	0.699632	TRNT1/ARL2BP/OAT/IDH3B/ACO2	5
GO:0030672	synaptic vesicle membrane	1/257	109/19550	0.764588	0.904818	0.699632	WFS1	1
GO:0042470	melanosome	1/257	109/19550	0.764588	0.904818	0.699632	MYO7A	1
GO:0048770	pigment granule	1/257	109/19550	0.764588	0.904818	0.699632	MYO7A	1
GO:0099501	exocytic vesicle membrane	1/257	109/19550	0.764588	0.904818	0.699632	WFS1	1
GO:0030017	sarcomere	2/257	211/19550	0.768102	0.904818	0.699632	TRIM32/DMD	2
GO:0030658	transport vesicle membrane	2/257	212/19550	0.770373	0.904818	0.699632	WFS1/CA4	2
GO:0016363	nuclear matrix	1/257	111/19550	0.770771	0.904818	0.699632	ATXN7	1
GO:0005884	actin filament	1/257	114/19550	0.779743	0.912032	0.70521	ESPN	1
GO:0005743	mitochondrial inner membrane	5/257	495/19550	0.782546	0.912032	0.70521	TMEM126A/FLVCR1/AFG3L2/OPA1/TIMM8A	5
GO:0044853	plasma membrane raft	1/257	116/19550	0.78553	0.912228	0.705362	CTNNA1	1
GO:0001669	acrosomal vesicle	1/257	121/19550	0.799342	0.918928	0.710542	CTNNA1	1
GO:0031985	Golgi cisterna	1/257	121/19550	0.799342	0.918928	0.710542	INPP5E	1
GO:0000228	nuclear chromosome	2/257	227/19550	0.802178	0.918928	0.710542	TREX1/NEK2	2
GO:0005925	focal adhesion	4/257	418/19550	0.802644	0.918928	0.710542	INPP5E/ADAM9/CTNNA1/CAPN5	4
GO:1904813	ficolin-1-rich granule lumen	1/257	124/19550	0.8072	0.920814	0.712	IMPDH1	1
GO:0030016	myofibril	2/257	231/19550	0.809975	0.920814	0.712	TRIM32/DMD	2
GO:0030018	Z disc	1/257	130/19550	0.822009	0.924637	0.714956	DMD	1
GO:0034399	nuclear periphery	1/257	130/19550	0.822009	0.924637	0.714956	ATXN7	1
GO:0043292	contractile fiber	2/257	239/19550	0.824753	0.924637	0.714956	TRIM32/DMD	2
GO:0061695	transferase complex, transferring phosphorus-containing groups	2/257	239/19550	0.824753	0.924637	0.714956	PEX2/PRPS1	2
GO:0000776	kinetochore	1/257	134/19550	0.831246	0.928703	0.7181	NEK2	1
GO:0045335	phagocytic vesicle	1/257	137/19550	0.837859	0.932874	0.721326	PLA2G5	1
GO:0031674	I band	1/257	141/19550	0.846277	0.93902	0.726078	DMD	1
GO:0000779	condensed chromosome, centromeric region	1/257	144/19550	0.852303	0.942449	0.72873	NEK2	1
GO:0042734	presynaptic membrane	1/257	146/19550	0.85619	0.942449	0.72873	RIMS1	1
GO:0098800	inner mitochondrial membrane protein complex	1/257	147/19550	0.858094	0.942449	0.72873	AFG3L2	1
GO:0005795	Golgi stack	1/257	155/19550	0.872455	0.954984	0.738422	INPP5E	1
GO:0070820	tertiary granule	1/257	164/19550	0.886886	0.965304	0.746401	HGSNAT	1
GO:0005770	late endosome	2/257	282/19550	0.887841	0.965304	0.746401	LRAT/TTPA	2
GO:0031225	anchored component of membrane	1/257	170/19550	0.895592	0.968569	0.748926	CA4	1
GO:0031461	cullin-RING ubiquitin ligase complex	1/257	172/19550	0.898343	0.968569	0.748926	KLHL7	1
GO:0031965	nuclear membrane	2/257	297/19550	0.904385	0.968569	0.748926	CLCC1/GUCY2D	2
GO:0030426	growth cone	1/257	177/19550	0.904908	0.968569	0.748926	OTX2	1
GO:0000151	ubiquitin ligase complex	2/257	301/19550	0.908397	0.968569	0.748926	KLHL7/TOPORS	2
GO:0030133	transport vesicle	3/257	412/19550	0.910097	0.968569	0.748926	WFS1/CLRN1/CA4	3
GO:0101002	ficolin-1-rich granule	1/257	185/19550	0.914545	0.968569	0.748926	IMPDH1	1
GO:0009897	external side of plasma membrane	3/257	421/19550	0.917421	0.968569	0.748926	ADAM9/TLR4/CA4	3
GO:0030667	secretory granule membrane	2/257	311/19550	0.917749	0.968569	0.748926	HGSNAT/CA4	2
GO:0030666	endocytic vesicle membrane	1/257	193/19550	0.923209	0.971088	0.750874	FZD4	1
GO:0000775	chromosome, centromeric region	1/257	198/19550	0.928174	0.971088	0.750874	NEK2	1
GO:0032993	protein-DNA complex	1/257	199/19550	0.929128	0.971088	0.750874	TREX1	1
GO:0008021	synaptic vesicle	1/257	206/19550	0.93546	0.973414	0.752673	WFS1	1
GO:0030139	endocytic vesicle	2/257	336/19550	0.937362	0.973414	0.752673	FZD4/PLA2G5	2
GO:0070382	exocytic vesicle	1/257	224/19550	0.949275	0.982636	0.759803	WFS1	1
GO:0000793	condensed chromosome	1/257	244/19550	0.961195	0.986533	0.762816	NEK2	1
GO:0097060	synaptic membrane	2/257	384/19550	0.963288	0.986533	0.762816	RIMS1/DMD	2
GO:0098791	Golgi apparatus subcompartment	2/257	384/19550	0.963288	0.986533	0.762816	INPP5E/CA4	2
GO:0005769	early endosome	2/257	394/19550	0.967209	0.986533	0.762816	TLR4/TLR3	2
GO:0005802	trans-Golgi network	1/257	259/19550	0.968264	0.986533	0.762816	CA4	1
GO:0098798	mitochondrial protein-containing complex	1/257	268/19550	0.971873	0.987106	0.76326	AFG3L2	1
GO:0045211	postsynaptic membrane	1/257	277/19550	0.975073	0.987262	0.76338	DMD	1
GO:0098802	plasma membrane signaling receptor complex	1/257	306/19550	0.983116	0.991949	0.767004	ABHD12	1
GO:0098978	glutamatergic synapse	1/257	338/19550	0.989024	0.991949	0.767004	FZD4	1
GO:0098687	chromosomal region	1/257	348/19550	0.990407	0.991949	0.767004	NEK2	1
GO:0098984	neuron to neuron synapse	1/257	361/19550	0.991949	0.991949	0.767004	RS1	1

## Sheet: KEGG
Supplementary Table 3 Significantly enriched GO terms and KEGG pathways based on IRD genes.
ID	Description	GeneRatio	BgRatio	pvalue	p.adjust	qvalue	geneID	Count
hsa04744	Phototransduction	14/109	29/8142	1.65268e-19	3.15663e-17	3.06181e-17	SLC24A1/SAG/GRK1/RHO/PDE6B/PDE6G/PDE6A/GUCY2D/GUCA1B/GUCA1A/GNAT2/GNAT1/CNGA1/CNGB1	14
hsa00230	Purine metabolism	8/109	128/8142	0.000301393	0.0287831	0.0279185	PRPS1/PDE6B/PDE6H/PDE6G/PDE6C/PDE6A/IMPDH1/GUCY2D	8
hsa03040	Spliceosome	8/109	147/8142	0.000761666	0.0484927	0.0470362	PRPF31/PRPF6/SNRNP200/PRPF8/DHX38/PRPF3/PRPF4/RP9	8
hsa00830	Retinol metabolism	5/109	68/8142	0.00209253	0.0999185	0.0969174	RDH12/RDH11/LRAT/RPE65/RDH5	5
hsa05412	Arrhythmogenic right ventricular cardiomyopathy	5/109	77/8142	0.00360718	0.137794	0.133655	LAMA1/CACNA2D4/DMD/CTNNA1/CACNA1F	5
hsa04146	Peroxisome	5/109	82/8142	0.00472618	0.15045	0.145931	PEX2/PHYH/PEX7/PEX1/MVK	5
hsa01230	Biosynthesis of amino acids	4/109	75/8142	0.0178566	0.449349	0.435853	PRPS1/PGK1/IDH3B/ACO2	4
hsa01200	Carbon metabolism	5/109	115/8142	0.0188209	0.449349	0.435853	PRPS1/PGK1/IDH3B/HK1/ACO2	5
hsa01210	2-Oxocarboxylic acid metabolism	2/109	19/8142	0.0261811	0.513696	0.498266	IDH3B/ACO2	2
hsa04610	Complement and coagulation cascades	4/109	85/8142	0.0268951	0.513696	0.498266	CFH/C3/C2/CFB	4
hsa05410	Hypertrophic cardiomyopathy	4/109	90/8142	0.032278	0.539108	0.522916	LAMA1/CACNA2D4/DMD/CACNA1F	4
hsa00900	Terpenoid backbone biosynthesis	2/109	22/8142	0.0344628	0.539108	0.522916	DHDDS/MVK	2
hsa05150	Staphylococcus aureus infection	4/109	96/8142	0.0395158	0.539108	0.522916	CFH/C3/C2/CFB	4
hsa05414	Dilated cardiomyopathy	4/109	96/8142	0.0395158	0.539108	0.522916	LAMA1/CACNA2D4/DMD/CACNA1F	4
hsa04974	Protein digestion and absorption	4/109	103/8142	0.0490409	0.56358	0.546652	KCNJ13/COL11A1/COL9A1/COL2A1	4
hsa00062	Fatty acid elongation	2/109	27/8142	0.0501615	0.56358	0.546652	ELOVL1/ELOVL4	2
hsa01040	Biosynthesis of unsaturated fatty acids	2/109	27/8142	0.0501615	0.56358	0.546652	ELOVL1/ELOVL4	2
hsa04934	Cushing syndrome	5/109	155/8142	0.0566324	0.57863	0.56125	AIPL1/FZD4/RB1/CACNA1F/AHR	5
hsa04390	Hippo signaling pathway	5/109	157/8142	0.0592035	0.57863	0.56125	GDF6/CRB1/FZD4/TEAD1/CTNNA1	5
hsa00020	Citrate cycle (TCA cycle)	2/109	30/8142	0.0605895	0.57863	0.56125	IDH3B/ACO2	2
hsa05133	Pertussis	3/109	76/8142	0.0814195	0.74053	0.718288	TLR4/C3/C2	3
hsa04142	Lysosome	4/109	132/8142	0.100573	0.873159	0.846932	MFSD8/HGSNAT/GNPTG/ARSG	4
hsa04975	Fat digestion and absorption	2/109	43/8142	0.112639	0.900009	0.872977	PLA2G5/MTTP	2
hsa04512	ECM-receptor interaction	3/109	88/8142	0.113632	0.900009	0.872977	LAMA1/COL9A1/COL2A1	3
hsa02010	ABC transporters	2/109	45/8142	0.12143	0.900009	0.872977	ABCC6/ABCA4	2
hsa04936	Alcoholic liver disease	4/109	142/8142	0.122514	0.900009	0.872977	ADIPOR1/TLR4/C3/C2	4
hsa05224	Breast cancer	4/109	147/8142	0.134196	0.923693	0.895949	FZD4/RB1/LRP5/JAG1	4
hsa05226	Gastric cancer	4/109	149/8142	0.138994	0.923693	0.895949	FZD4/RB1/LRP5/CTNNA1	4
hsa00564	Glycerophospholipid metabolism	3/109	98/8142	0.143577	0.923693	0.895949	PNPLA6/PLA2G5/PCYT1A	3
hsa01240	Biosynthesis of cofactors	4/109	153/8142	0.148793	0.923693	0.895949	RDH12/PANK2/NMNAT1/RDH11	4
hsa05207	Chemical carcinogenesis - receptor activation	5/109	212/8142	0.154586	0.923693	0.895949	AIPL1/RB1/CACNA1F/AHR/JAG1	5
hsa05165	Human papillomavirus infection	7/109	331/8142	0.154755	0.923693	0.895949	LAMA1/FZD4/TLR3/RB1/COL9A1/COL2A1/JAG1	7
hsa04024	cAMP signaling pathway	5/109	221/8142	0.174227	0.950464	0.921916	CNGB3/CNGA3/CNGA1/CNGB1/CACNA1F	5
hsa01212	Fatty acid metabolism	2/109	57/8142	0.177109	0.950464	0.921916	ELOVL1/ELOVL4	2
hsa05134	Legionellosis	2/109	57/8142	0.177109	0.950464	0.921916	TLR4/C3	2
hsa04066	HIF-1 signaling pathway	3/109	109/8142	0.179145	0.950464	0.921916	TLR4/PGK1/HK1	3
hsa05416	Viral myocarditis	2/109	60/8142	0.191605	0.964794	0.935816	LAMA1/DMD	2
hsa05171	Coronavirus disease - COVID-19	5/109	232/8142	0.199463	0.964794	0.935816	TLR4/TLR3/C3/C2/CFB	5
hsa00910	Nitrogen metabolism	1/109	17/8142	0.204949	0.964794	0.935816	CA4	1
hsa00010	Glycolysis / Gluconeogenesis	2/109	67/8142	0.225963	0.964794	0.935816	PGK1/HK1	2
hsa00531	Glycosaminoglycan degradation	1/109	19/8142	0.226139	0.964794	0.935816	HGSNAT	1
hsa00770	Pantothenate and CoA biosynthesis	1/109	21/8142	0.24677	0.964794	0.935816	PANK2	1
hsa05167	Kaposi sarcoma-associated herpesvirus infection	4/109	194/8142	0.261667	0.964794	0.935816	TLR3/RB1/GNB3/C3	4
hsa00515	Mannose type O-glycan biosynthesis	1/109	23/8142	0.266855	0.964794	0.935816	POMGNT1	1
hsa04964	Proximal tubule bicarbonate reclamation	1/109	23/8142	0.266855	0.964794	0.935816	CA4	1
hsa05140	Leishmaniasis	2/109	77/8142	0.27568	0.964794	0.935816	TLR4/C3	2
hsa04977	Vitamin digestion and absorption	1/109	24/8142	0.276698	0.964794	0.935816	LRAT	1
hsa00592	alpha-Linolenic acid metabolism	1/109	25/8142	0.286409	0.964794	0.935816	PLA2G5	1
hsa04950	Maturity onset diabetes of the young	1/109	26/8142	0.295992	0.964794	0.935816	NEUROD1	1
hsa04723	Retrograde endocannabinoid signaling	3/109	148/8142	0.318144	0.964794	0.935816	RIMS1/GNB3/CACNA1F	3
hsa00591	Linoleic acid metabolism	1/109	29/8142	0.323981	0.964794	0.935816	PLA2G5	1
hsa04392	Hippo signaling pathway - multiple species	1/109	29/8142	0.323981	0.964794	0.935816	TEAD1	1
hsa04260	Cardiac muscle contraction	2/109	87/8142	0.325274	0.964794	0.935816	CACNA2D4/CACNA1F	2
hsa00030	Pentose phosphate pathway	1/109	30/8142	0.333064	0.964794	0.935816	PRPS1	1
hsa00630	Glyoxylate and dicarboxylate metabolism	1/109	30/8142	0.333064	0.964794	0.935816	ACO2	1
hsa04727	GABAergic synapse	2/109	89/8142	0.335109	0.964794	0.935816	GNB3/CACNA1F	2
hsa00052	Galactose metabolism	1/109	31/8142	0.342025	0.964794	0.935816	HK1	1
hsa05222	Small cell lung cancer	2/109	92/8142	0.349782	0.964794	0.935816	LAMA1/RB1	2
hsa00051	Fructose and mannose metabolism	1/109	33/8142	0.359592	0.964794	0.935816	HK1	1
hsa05161	Hepatitis B	3/109	162/8142	0.369616	0.964794	0.935816	TLR4/TLR3/RB1	3
hsa01522	Endocrine resistance	2/109	98/8142	0.378792	0.964794	0.935816	RB1/JAG1	2
hsa00500	Starch and sucrose metabolism	1/109	36/8142	0.385074	0.964794	0.935816	HK1	1
hsa00760	Nicotinate and nicotinamide metabolism	1/109	36/8142	0.385074	0.964794	0.935816	NMNAT1	1
hsa04022	cGMP-PKG signaling pathway	3/109	167/8142	0.387877	0.964794	0.935816	CNGA1/CNGB1/CACNA1F	3
hsa04310	Wnt signaling pathway	3/109	167/8142	0.387877	0.964794	0.935816	INVS/FZD4/LRP5	3
hsa05225	Hepatocellular carcinoma	3/109	168/8142	0.391516	0.964794	0.935816	FZD4/RB1/LRP5	3
hsa00250	Alanine, aspartate and glutamate metabolism	1/109	37/8142	0.393343	0.964794	0.935816	ASRGL1	1
hsa01250	Biosynthesis of nucleotide sugars	1/109	37/8142	0.393343	0.964794	0.935816	HK1	1
hsa05142	Chagas disease	2/109	102/8142	0.397839	0.964794	0.935816	TLR4/C3	2
hsa05146	Amoebiasis	2/109	102/8142	0.397839	0.964794	0.935816	LAMA1/TLR4	2
hsa04620	Toll-like receptor signaling pathway	2/109	104/8142	0.407263	0.964794	0.935816	TLR4/TLR3	2
hsa05219	Bladder cancer	1/109	41/8142	0.425331	0.964794	0.935816	RB1	1
hsa05145	Toxoplasmosis	2/109	112/8142	0.44423	0.964794	0.935816	LAMA1/TLR4	2
hsa04725	Cholinergic synapse	2/109	113/8142	0.448763	0.964794	0.935816	GNB3/CACNA1F	2
hsa04724	Glutamatergic synapse	2/109	114/8142	0.453276	0.964794	0.935816	GRM6/GNB3	2
hsa04726	Serotonergic synapse	2/109	115/8142	0.457768	0.964794	0.935816	GNB3/CACNA1F	2
hsa04930	Type II diabetes mellitus	1/109	46/8142	0.462975	0.964794	0.935816	HK1	1
hsa03420	Nucleotide excision repair	1/109	47/8142	0.470205	0.964794	0.935816	ERCC6	1
hsa04973	Carbohydrate digestion and absorption	1/109	47/8142	0.470205	0.964794	0.935816	HK1	1
hsa00520	Amino sugar and nucleotide sugar metabolism	1/109	49/8142	0.484377	0.964794	0.935816	HK1	1
hsa00565	Ether lipid metabolism	1/109	49/8142	0.484377	0.964794	0.935816	PLA2G5	1
hsa05144	Malaria	1/109	50/8142	0.491322	0.964794	0.935816	TLR4	1
hsa00330	Arginine and proline metabolism	1/109	51/8142	0.498174	0.964794	0.935816	OAT	1
hsa04510	Focal adhesion	3/109	201/8142	0.507372	0.964794	0.935816	LAMA1/COL9A1/COL2A1	3
hsa04151	PI3K-Akt signaling pathway	5/109	354/8142	0.516511	0.964794	0.935816	LAMA1/TLR4/GNB3/COL9A1/COL2A1	5
hsa05205	Proteoglycans in cancer	3/109	205/8142	0.52068	0.964794	0.935816	FZD4/TLR4/TIMP3	3
hsa04270	Vascular smooth muscle contraction	2/109	134/8142	0.538891	0.964794	0.935816	PLA2G5/CACNA1F	2
hsa05213	Endometrial cancer	1/109	58/8142	0.543643	0.964794	0.935816	CTNNA1	1
hsa05322	Systemic lupus erythematosus	2/109	136/8142	0.546939	0.964794	0.935816	C3/C2	2
hsa04330	Notch signaling pathway	1/109	59/8142	0.549796	0.964794	0.935816	JAG1	1
hsa04370	VEGF signaling pathway	1/109	59/8142	0.549796	0.964794	0.935816	MAPKAPK3	1
hsa04371	Apelin signaling pathway	2/109	139/8142	0.558828	0.964794	0.935816	GNB3/JAG1	2
hsa00590	Arachidonic acid metabolism	1/109	61/8142	0.561857	0.964794	0.935816	PLA2G5	1
hsa04623	Cytosolic DNA-sensing pathway	1/109	63/8142	0.573598	0.964794	0.935816	TREX1	1
hsa05217	Basal cell carcinoma	1/109	63/8142	0.573598	0.964794	0.935816	FZD4	1
hsa05017	Spinocerebellar ataxia	2/109	143/8142	0.574336	0.964794	0.935816	AFG3L2/OPA1	2
hsa04929	GnRH secretion	1/109	64/8142	0.579351	0.964794	0.935816	CACNA1F	1
hsa04927	Cortisol synthesis and secretion	1/109	65/8142	0.585027	0.964794	0.935816	CACNA1F	1
hsa05321	Inflammatory bowel disease	1/109	65/8142	0.585027	0.964794	0.935816	TLR4	1
hsa04514	Cell adhesion molecules	2/109	149/8142	0.596858	0.964794	0.935816	VCAN/CDH3	2
hsa04261	Adrenergic signaling in cardiomyocytes	2/109	150/8142	0.600525	0.964794	0.935816	CACNA2D4/CACNA1F	2
hsa04920	Adipocytokine signaling pathway	1/109	69/8142	0.606982	0.964794	0.935816	ADIPOR1	1
hsa04924	Renin secretion	1/109	69/8142	0.606982	0.964794	0.935816	CACNA1F	1
hsa04145	Phagosome	2/109	152/8142	0.607784	0.964794	0.935816	TLR4/C3	2
hsa05230	Central carbon metabolism in cancer	1/109	70/8142	0.612288	0.964794	0.935816	HK1	1
hsa04921	Oxytocin signaling pathway	2/109	154/8142	0.614945	0.964794	0.935816	CACNA2D4/CACNA1F	2
hsa04520	Adherens junction	1/109	71/8142	0.617524	0.964794	0.935816	CTNNA1	1
hsa04150	mTOR signaling pathway	2/109	156/8142	0.622006	0.964794	0.935816	FZD4/LRP5	2
hsa04137	Mitophagy - animal	1/109	72/8142	0.622689	0.964794	0.935816	MFN2	1
hsa05218	Melanoma	1/109	72/8142	0.622689	0.964794	0.935816	RB1	1
hsa05223	Non-small cell lung cancer	1/109	72/8142	0.622689	0.964794	0.935816	RB1	1
hsa05160	Hepatitis C	2/109	157/8142	0.625499	0.964794	0.935816	TLR3/RB1	2
hsa00562	Inositol phosphate metabolism	1/109	73/8142	0.627785	0.964794	0.935816	INPP5E	1
hsa04217	Necroptosis	2/109	159/8142	0.632412	0.964794	0.935816	TLR4/TLR3	2
hsa05214	Glioma	1/109	75/8142	0.637774	0.964794	0.935816	RB1	1
hsa05212	Pancreatic cancer	1/109	76/8142	0.642669	0.964794	0.935816	RB1	1
hsa05220	Chronic myeloid leukemia	1/109	76/8142	0.642669	0.964794	0.935816	RB1	1
hsa05100	Bacterial invasion of epithelial cells	1/109	77/8142	0.647497	0.964794	0.935816	CTNNA1	1
hsa05131	Shigellosis	3/109	247/8142	0.647693	0.964794	0.935816	TLR4/HK1/C3	3
hsa04721	Synaptic vesicle cycle	1/109	78/8142	0.652262	0.964794	0.935816	RIMS1	1
hsa03018	RNA degradation	1/109	79/8142	0.656962	0.964794	0.935816	EXOSC2	1
hsa00983	Drug metabolism - other enzymes	1/109	80/8142	0.661599	0.964794	0.935816	IMPDH1	1
hsa04141	Protein processing in endoplasmic reticulum	2/109	171/8142	0.671829	0.964794	0.935816	ATF6/WFS1	2
hsa05164	Influenza A	2/109	171/8142	0.671829	0.964794	0.935816	TLR4/TLR3	2
hsa01232	Nucleotide metabolism	1/109	85/8142	0.683871	0.964794	0.935816	IMPDH1	1
hsa04742	Taste transduction	1/109	86/8142	0.688147	0.964794	0.935816	GNB3	1
hsa04911	Insulin secretion	1/109	86/8142	0.688147	0.964794	0.935816	CACNA1F	1
hsa05152	Tuberculosis	2/109	180/8142	0.699118	0.964794	0.935816	TLR4/C3	2
hsa04211	Longevity regulating pathway	1/109	89/8142	0.700637	0.964794	0.935816	ADIPOR1	1
hsa05235	PD-L1 expression and PD-1 checkpoint pathway in cancer	1/109	89/8142	0.700637	0.964794	0.935816	TLR4	1
hsa05032	Morphine addiction	1/109	91/8142	0.708686	0.964794	0.935816	GNB3	1
hsa04621	NOD-like receptor signaling pathway	2/109	184/8142	0.710638	0.964794	0.935816	MFN2/TLR4	2
hsa04658	Th1 and Th2 cell differentiation	1/109	92/8142	0.71263	0.964794	0.935816	JAG1	1
hsa04912	GnRH signaling pathway	1/109	93/8142	0.716522	0.964794	0.935816	CACNA1F	1
hsa05323	Rheumatoid arthritis	1/109	93/8142	0.716522	0.964794	0.935816	TLR4	1
hsa04350	TGF-beta signaling pathway	1/109	94/8142	0.72036	0.964794	0.935816	GDF6	1
hsa04613	Neutrophil extracellular trap formation	2/109	190/8142	0.727231	0.964794	0.935816	TLR4/C3	2
hsa04070	Phosphatidylinositol signaling system	1/109	97/8142	0.731571	0.964794	0.935816	INPP5E	1
hsa04713	Circadian entrainment	1/109	97/8142	0.731571	0.964794	0.935816	GNB3	1
hsa05215	Prostate cancer	1/109	97/8142	0.731571	0.964794	0.935816	RB1	1
hsa04062	Chemokine signaling pathway	2/109	192/8142	0.732583	0.964794	0.935816	GRK1/GNB3	2
hsa04925	Aldosterone synthesis and secretion	1/109	98/8142	0.735208	0.964794	0.935816	CACNA1F	1
hsa05231	Choline metabolism in cancer	1/109	98/8142	0.735208	0.964794	0.935816	PCYT1A	1
hsa04916	Melanogenesis	1/109	101/8142	0.745828	0.964794	0.935816	FZD4	1
hsa04972	Pancreatic secretion	1/109	102/8142	0.749273	0.964794	0.935816	PLA2G5	1
hsa04064	NF-kappa B signaling pathway	1/109	104/8142	0.756026	0.964794	0.935816	TLR4	1
hsa04010	MAPK signaling pathway	3/109	294/8142	0.759675	0.964794	0.935816	CACNA2D4/MAPKAPK3/CACNA1F	3
hsa04928	Parathyroid hormone synthesis, secretion and action	1/109	106/8142	0.762598	0.964794	0.935816	LRP5	1
hsa05203	Viral carcinogenesis	2/109	204/8142	0.762867	0.964794	0.935816	RB1/C3	2
hsa05010	Alzheimer disease	4/109	384/8142	0.762906	0.964794	0.935816	ATF6/FZD4/LRP5/CACNA1F	4
hsa04659	Th17 cell differentiation	1/109	108/8142	0.768995	0.964794	0.935816	AHR	1
hsa05022	Pathways of neurodegeneration - multiple diseases	5/109	476/8142	0.771923	0.964794	0.935816	ATF6/MFN2/FZD4/LRP5/CACNA1F	5
hsa04668	TNF signaling pathway	1/109	112/8142	0.781281	0.964794	0.935816	JAG1	1
hsa05170	Human immunodeficiency virus 1 infection	2/109	212/8142	0.781385	0.964794	0.935816	TLR4/GNB3	2
hsa04670	Leukocyte transendothelial migration	1/109	114/8142	0.787179	0.964794	0.935816	CTNNA1	1
hsa05417	Lipid and atherosclerosis	2/109	215/8142	0.787999	0.964794	0.935816	ATF6/TLR4	2
hsa04935	Growth hormone synthesis, secretion and action	1/109	119/8142	0.801243	0.968487	0.939398	CACNA1F	1
hsa04152	AMPK signaling pathway	1/109	120/8142	0.803944	0.968487	0.939398	ADIPOR1	1
hsa05163	Human cytomegalovirus infection	2/109	225/8142	0.808803	0.968487	0.939398	RB1/GNB3	2
hsa04110	Cell cycle	1/109	126/8142	0.819399	0.968487	0.939398	RB1	1
hsa04014	Ras signaling pathway	2/109	232/8142	0.822276	0.968487	0.939398	PLA2G5/GNB3	2
hsa04926	Relaxin signaling pathway	1/109	129/8142	0.826667	0.968487	0.939398	GNB3	1
hsa04068	FoxO signaling pathway	1/109	131/8142	0.831351	0.968487	0.939398	PLK4	1
hsa04728	Dopaminergic synapse	1/109	132/8142	0.833646	0.968487	0.939398	GNB3	1
hsa04910	Insulin signaling pathway	1/109	137/8142	0.844663	0.968487	0.939398	HK1	1
hsa05135	Yersinia infection	1/109	137/8142	0.844663	0.968487	0.939398	TLR4	1
hsa05162	Measles	1/109	139/8142	0.848865	0.968487	0.939398	TLR4	1
hsa04120	Ubiquitin mediated proteolysis	1/109	142/8142	0.854957	0.968487	0.939398	TRIM32	1
hsa04550	Signaling pathways regulating pluripotency of stem cells	1/109	143/8142	0.856934	0.968487	0.939398	FZD4	1
hsa04072	Phospholipase D signaling pathway	1/109	148/8142	0.866421	0.971916	0.942723	GRM6	1
hsa05012	Parkinson disease	2/109	266/8142	0.876399	0.971916	0.942723	ATF6/MFN2	2
hsa04932	Non-alcoholic fatty liver disease	1/109	155/8142	0.878666	0.971916	0.942723	ADIPOR1	1
hsa04218	Cellular senescence	1/109	156/8142	0.880322	0.971916	0.942723	RB1	1
hsa04530	Tight junction	1/109	169/8142	0.899915	0.987838	0.958168	ARHGEF18	1
hsa04360	Axon guidance	1/109	182/8142	0.916326	0.993392	0.963554	SEMA4A	1
hsa05034	Alcoholism	1/109	187/8142	0.921901	0.993392	0.963554	GNB3	1
hsa05202	Transcriptional misregulation in cancer	1/109	193/8142	0.928108	0.993392	0.963554	PROM1	1
hsa05130	Pathogenic Escherichia coli infection	1/109	197/8142	0.931972	0.993392	0.963554	TLR4	1
hsa05169	Epstein-Barr virus infection	1/109	202/8142	0.936513	0.993392	0.963554	RB1	1
hsa04740	Olfactory transduction	3/109	439/8142	0.938592	0.993392	0.963554	GUCY2D/CNGA3/CNGB1	3
hsa05166	Human T-cell leukemia virus 1 infection	1/109	222/8142	0.951863	0.993392	0.963554	RB1	1
hsa05208	Chemical carcinogenesis - reactive oxygen species	1/109	223/8142	0.952526	0.993392	0.963554	AHR	1
hsa04080	Neuroactive ligand-receptor interaction	2/109	362/8142	0.958243	0.993392	0.963554	GRM6/C3	2
hsa04020	Calcium signaling pathway	1/109	240/8142	0.962501	0.993392	0.963554	CACNA1F	1
hsa05132	Salmonella infection	1/109	249/8142	0.966909	0.993392	0.963554	TLR4	1
hsa04144	Endocytosis	1/109	251/8142	0.967817	0.993392	0.963554	GRK1	1
hsa05020	Prion disease	1/109	273/8142	0.976311	0.993392	0.963554	CACNA1F	1
hsa04060	Cytokine-cytokine receptor interaction	1/109	295/8142	0.982578	0.993392	0.963554	GDF6	1
hsa05206	MicroRNAs in cancer	1/109	310/8142	0.985878	0.993392	0.963554	TIMP3	1
hsa05168	Herpes simplex virus 1 infection	2/109	495/8142	0.991647	0.993392	0.963554	TLR3/C3	2
hsa05014	Amyotrophic lateral sclerosis	1/109	364/8142	0.993392	0.993392	0.963554	ATF6	1
