# Supplementary material for: Cross-species single-cell landscapes identify the pathogenic gene characteristics of inherited retinal diseases
Source: Front Genet. 2024 Jul 11;15:1409016. doi: 10.3389/fgene.2024.1409016 (PMC11269129; doi:10.3389/fgene.2024.1409016)
Supplement: Supplementary file 7 [file Table4.xlsx]

## Sheet: Supplementary Table4
Supplementary Table 4. Identification of the regulons activity in each cell of the entire regulons in human retina.
motifDb	geneSet	motif	NES	AUC	highlightedTFs	TFinDB	TF_highConf	TF_lowConf	nEnrGenes	rankAtMax	enrichedGenes
10kb	ATF3_top5perTarget	cisbp__M0326	3.04	0.0623	ATF3	*		ATF3; CEBPA; CEBPB; CEBPD; CEBPE; CEBPG; EP300; HLF; NFIL3; PPARGC1A; TEF (inferredBy_MotifSimilarity). DBP (inferredBy_MotifSimilarity_n_Orthology).	6	207	ATF3;DDIT3;FOSL2;JDP2;NFKBIA;SLC48A1
10kb	ATF3_top5perTarget	dbcorrdb__BCL3__ENCSR000BQH_1__m2	3.19	0.0642	ATF3	*	BCL3 (directAnnotation).	FOS; FOSB; FOSL1; FOSL2; JUN; JUNB; SMARCC1 (inferredBy_MotifSimilarity). ATF3; BATF (inferredBy_MotifSimilarity_n_Orthology).	7	272	ATF3;BAG3;FOSL2;HBEGF;LIMS1;SLC48A1;TOR1AIP1
10kb	ATF3_top5perTarget	dbcorrdb__CEBPB__ENCSR000EFM_1__m2	3.11	0.0632	ATF3	*	CEBPB (directAnnotation).	ATF3; FOS; FOSB; FOSL1; FOSL2; JUN; JUNB; JUND; MYC; RCOR1; STAT3; TCF12; TCF7L2 (inferredBy_MotifSimilarity).	6	242	ATF3;BAG3;FOSL2;HBEGF;LIMS1;SLC48A1
10kb	ATF3_top5perTarget	dbcorrdb__FOS__ENCSR000EVU_1__m1	3.11	0.0632	ATF3	*	FOS (directAnnotation).	ATF3; BATF; BCL3; CEBPB; EP300; FOSB; FOSL1; FOSL2; GATA2; JDP2; JUN; JUNB; JUND; MEF2A; MEF2C; MYC; NFE2; STAT3; TCF12 (inferredBy_MotifSimilarity).	19	1749	ATF3;BAG3;CA5B;CHST3;FOSL2;GPR1;HBEGF;JDP2;KRT19;LIMS1;MATN1;MR1;NFKBIZ;RFFL;SLC48A1;STAC;TOR1AIP1;VCAM1;ZC3H12D
10kb	ATF3_top5perTarget	dbcorrdb__JUN__ENCSR000EGH_1__m3	3.51	0.0684	ATF3	*	JUN (directAnnotation).	BACH1; BACH2; BCL11A; FOS; FOSL2; MAF; MAFB; MAFG; MAFK; NFE2; NFE2L1; NFE2L2; NRF1 (inferredBy_MotifSimilarity). ATF3; MAFF (inferredBy_MotifSimilarity_n_Orthology).	8	298	ATF3;BAG3;CPA6;HBEGF;LIMS1;MATN1;RFFL;SLC48A1
10kb	ATF3_top5perTarget	dbcorrdb__MYC__ENCSR000DOM_1__m2	3.18	0.0641	ATF3	*	MYC (directAnnotation).	ATF2; ATF3; BACH2; BATF; CEBPB; EP300; FOS; FOSB; FOSL1; FOSL2; GATA2; JDP2; JUN; JUNB; JUND; MEF2A; RCOR1; SMARCC1; STAT3; TCF12; TCF7L2 (inferredBy_MotifSimilarity).	8	394	ATF3;BAG3;FOSL2;HBEGF;KRT19;LIMS1;SLC48A1;TOR1AIP1
10kb	ATF3_top5perTarget	dbcorrdb__STAT3__ENCSR000DOU_1__m2	3.42	0.0672	ATF3	*	STAT3 (directAnnotation).	ATF3; BATF; CEBPB; EP300; FOS; FOSB; FOSL1; FOSL2; GATA2; JDP2; JUN; JUNB; JUND; MEF2A; MYC; RCOR1 (inferredBy_MotifSimilarity).	9	400	ATF3;BAG3;FOSL2;HBEGF;KRT19;LIMS1;RFFL;SLC48A1;TOR1AIP1
10kb	ATF3_top5perTarget	transfac_pro__M07265	3.05	0.0625	ATF3	*	NFE2L2 (directAnnotation).	BACH1; BACH2; FOSL1; JUN; MAF; MAFB; MAFF; MAFG; MAFK; NFE2; NFE2L1; NRF1; SMARCC1 (inferredBy_MotifSimilarity). ATF3 (inferredBy_MotifSimilarity_n_Orthology).	5	160	BAG3;CHST10;GPR1;RFFL;SLC48A1
10kb	ATF3_top5perTarget	transfac_pro__M07414	3.58	0.0693	ATF3	*		ATF3; CEBPA; CEBPB; CEBPD; CEBPE; CEBPG; EP300; HLF; MYC (inferredBy_MotifSimilarity). NFIL3 (inferredBy_MotifSimilarity_n_Orthology).	9	481	ATF3;CHST10;DDIT3;FOSL2;JDP2;NFKBIA;NFKBIZ;SLC48A1;SMAD6
10kb	BACH2_top5perTarget	cisbp__M4093	4.5	0.155	BACH2	*		BACH1; BACH2; MAF; MAFA; MAFB; MAFF; MAFG; MAFK; NFE2; NFE2L1; NFE2L2; NFE2L3 (inferredBy_MotifSimilarity).	4	277	ANO4;BACH2;NHSL1;NYNRIN
10kb	BACH2_top5perTarget	cisbp__M4572	3.49	0.127	BACH2	*	MAFF (directAnnotation).	BACH1; BACH2; MAF; MAFA; MAFB; MAFG; MAFK; NFE2; NFE2L1; NFE2L2; NFE2L3 (inferredBy_MotifSimilarity).	3	240	ANO4;BACH2;NHSL1
10kb	BACH2_top5perTarget	cisbp__M4573	4	0.141	BACH2	*	MAFK (directAnnotation).	BACH1; BACH2; MAF; MAFA; MAFB; MAFF; MAFG; NFE2; NFE2L1; NFE2L2; NFE2L3; NRL (inferredBy_MotifSimilarity).	4	267	BACH2;NHSL1;NYNRIN;VSIG8
10kb	BACH2_top5perTarget	cisbp__M5608	4.17	0.146	BACH2	*	MAFG (directAnnotation).	BACH1; BACH2; EP300; FOS; MAF; MAFA; MAFB; MAFF; MAFK; NFE2; NFE2L1; NFE2L2; NFE2L3; NRL (inferredBy_MotifSimilarity). CIC (inferredBy_MotifSimilarity_n_Orthology).	4	388	ANO4;BACH2;NHSL1;NYNRIN
10kb	BACH2_top5perTarget	cisbp__M5610	4.4	0.152	BACH2	*	MAFK (directAnnotation).	BACH1; BACH2; EP300; FOS; JUND; MAF; MAFA; MAFB; MAFF; MAFG; NFE2; NFE2L1; NFE2L2; NFE2L3; NRL (inferredBy_MotifSimilarity). CIC (inferredBy_MotifSimilarity_n_Orthology).	4	338	ANO4;BACH2;NHSL1;NYNRIN
10kb	BACH2_top5perTarget	cisbp__M5612	3.74	0.134	BACH2	*	MAFK (directAnnotation).	BACH1; BACH2; MAF; MAFA; MAFB; MAFF; MAFG; NFE2; NFE2L1; NFE2L2; NFE2L3 (inferredBy_MotifSimilarity).	3	149	ANO4;BACH2;NHSL1
10kb	BACH2_top5perTarget	cisbp__M6046	3.5	0.127	BACH2	*	MAFB (inferredBy_Orthology).	BACH1; BACH2; EP300; MAF; MAFA; MAFF; MAFG; MAFK; NFE2 (inferredBy_MotifSimilarity).	3	230	ANO4;BACH2;NHSL1
10kb	BACH2_top5perTarget	hocomoco__MAFB_HUMAN.H11MO.0.B	3.68	0.132	BACH2	*	MAFB (directAnnotation).	BACH1; BACH2; MAF; MAFA; MAFF; MAFG; MAFK; NFE2; NFE2L1; NFE2L2; NFE2L3; NRL (inferredBy_MotifSimilarity).	3	141	ANO4;BACH2;VSIG8
10kb	BACH2_top5perTarget	hocomoco__MAFF_HUMAN.H11MO.0.B	3.62	0.13	BACH2	*	MAFF (directAnnotation).	BACH1; BACH2; MAF; MAFA; MAFB; MAFG; MAFK; NFE2; NFE2L1; NFE2L2; NFE2L3 (inferredBy_MotifSimilarity).	3	185	ANO4;BACH2;NYNRIN
10kb	BACH2_top5perTarget	hocomoco__MAFF_MOUSE.H11MO.0.A	3.64	0.131	BACH2	*	MAFF (inferredBy_Orthology).	BACH1; BACH2; MAF; MAFA; MAFB; MAFG; MAFK; NFE2; NFE2L2 (inferredBy_MotifSimilarity).	3	135	ANO4;BACH2;NYNRIN
10kb	BACH2_top5perTarget	taipale__Mafb_DBD_NNTGCTGASTCAGCANN_repr	3.48	0.126	BACH2	*	MAFB (inferredBy_Orthology).	BACH1; BACH2; EP300; MAF; MAFA; MAFF; MAFG; MAFK; NFE2 (inferredBy_MotifSimilarity).	3	226	ANO4;BACH2;NHSL1
10kb	BACH2_top5perTarget	taipale__MAFG_full_NNNNTGCTGASTCAGCANNNN	4.38	0.152	BACH2	*	MAFG (directAnnotation).	BACH1; BACH2; EP300; FOS; MAF; MAFA; MAFB; MAFF; MAFK; NFE2; NRL (inferredBy_MotifSimilarity). CIC (inferredBy_MotifSimilarity_n_Orthology).	4	344	ANO4;BACH2;NHSL1;NYNRIN
10kb	BACH2_top5perTarget	taipale__MAFK_DBD_NNNNTGCTGASTCAGCANNNN	4.58	0.158	BACH2	*	MAFK (directAnnotation).	BACH1; BACH2; EP300; FOS; JUND; MAF; MAFA; MAFB; MAFF; MAFG; NFE2; NFE2L1; NFE2L2; NFE2L3; NRL (inferredBy_MotifSimilarity). CIC (inferredBy_MotifSimilarity_n_Orthology).	4	292	ANO4;BACH2;NHSL1;NYNRIN
10kb	BACH2_top5perTarget	taipale__MAFK_full_NTGCTGANTCAGCRN	3.61	0.13	BACH2	*	MAFK (directAnnotation).	BACH1; BACH2; MAF; MAFA; MAFB; MAFF; MAFG; NFE2; NFE2L1; NFE2L2; NFE2L3 (inferredBy_MotifSimilarity).	3	123	ANO4;BACH2;NHSL1
10kb	BACH2_top5perTarget	taipale_cyt_meth__MAF_NYGCTGASTCAGCRN_FL	3.02	0.113	BACH2	*	MAF (directAnnotation).	BACH1; BACH2; MAFA; MAFB; MAFF; MAFG; MAFK; NFE2 (inferredBy_MotifSimilarity).	4	528	ANO4;BACH2;NHSL1;NYNRIN
10kb	BACH2_top5perTarget	taipale_cyt_meth__MAF_NYGCTGASTCAGCRN_FL_meth	3.91	0.138	BACH2	*	MAF (directAnnotation).	BACH1; BACH2; MAFA; MAFB; MAFF; MAFG; MAFK; NFE2 (inferredBy_MotifSimilarity).	5	513	ANO4;BACH2;NHSL1;NYNRIN;VSIG8
10kb	BACH2_top5perTarget	taipale_cyt_meth__MAFA_NTGCTGANTCAGCAN_eDBD_meth	4.01	0.141	BACH2	*	MAFA (directAnnotation).	BACH1; BACH2; MAF; MAFB; MAFF; MAFG; MAFK; NFE2 (inferredBy_MotifSimilarity).	5	541	ANO4;BACH2;NHSL1;NYNRIN;VSIG8
10kb	BACH2_top5perTarget	taipale_cyt_meth__MAFF_NYGCTGASTCAGCRN_eDBD	3.4	0.124	BACH2	*	MAFF (directAnnotation).	BACH1; BACH2; MAF; MAFA; MAFB; MAFG; MAFK; NFE2 (inferredBy_MotifSimilarity).	5	662	ANO4;BACH2;NHSL1;NYNRIN;VSIG8
10kb	BACH2_top5perTarget	taipale_cyt_meth__MAFF_NYGCTGASTCAGCRN_eDBD_meth	3.79	0.135	BACH2	*	MAFF (directAnnotation).	BACH1; BACH2; MAF; MAFA; MAFB; MAFG; MAFK; NFE2 (inferredBy_MotifSimilarity).	5	491	ANO4;BACH2;NHSL1;NYNRIN;VSIG8
10kb	BACH2_top5perTarget	taipale_cyt_meth__MAFF_NYGCTGASTCAGCRN_FL	4.31	0.15	BACH2	*	MAFF (directAnnotation).	BACH1; BACH2; MAF; MAFA; MAFB; MAFG; MAFK; NFE2 (inferredBy_MotifSimilarity).	4	299	BACH2;NHSL1;NYNRIN;VSIG8
10kb	BACH2_top5perTarget	taipale_cyt_meth__MAFF_NYGCTGASTCAGCRN_FL_meth	3.25	0.12	BACH2	*	MAFF (directAnnotation).	BACH1; BACH2; MAF; MAFA; MAFB; MAFG; MAFK; NFE2 (inferredBy_MotifSimilarity).	3	300	ANO4;BACH2;NHSL1
10kb	BACH2_top5perTarget	taipale_cyt_meth__MAFG_NYGCTGASTCAGCRN_eDBD	3.53	0.128	BACH2	*	MAFG (directAnnotation).	BACH1; BACH2; MAF; MAFA; MAFB; MAFF; MAFK; NFE2 (inferredBy_MotifSimilarity).	4	414	BACH2;NHSL1;NYNRIN;VSIG8
10kb	BACH2_top5perTarget	transfac_pro__M07296	3.17	0.117	BACH2	**	BACH1; BACH2; MAF; MAFB; MAFG; MAFK; NFE2; NFE2L1; NFE2L2; NRF1 (directAnnotation).	EP300; FOSL1; JUN; JUNB; SMARCC1 (inferredBy_MotifSimilarity). ATF3 (inferredBy_MotifSimilarity_n_Orthology).	4	521	BACH2;LYG2;SEC16B;VSIG8
10kb	BACH2_top5perTarget	transfac_pro__M07691	3.57	0.129	BACH2	*		BACH1; BACH2; EP300; FOS; MAF; MAFA; MAFB; MAFF; MAFG; MAFK; NFE2; NRL (inferredBy_MotifSimilarity).	3	248	BACH2;NHSL1;NYNRIN
10kb	BACH2_top5perTarget	transfac_public__M00035	4.28	0.149	BACH2	*		BACH1; BACH2; MAF; MAFA; MAFB; MAFF; MAFG; MAFK; NFE2; NFE2L1; NFE2L2; NFE2L3 (inferredBy_MotifSimilarity).	4	327	ANO4;BACH2;NHSL1;NYNRIN
10kb	BARHL2_top5perTarget	cisbp__M5533	3.12	0.0991	BARHL2	*	HOXA1 (directAnnotation).	ALX3; BARHL2; EMX1; EMX2; EN1; EN2; ESX1; EVX2; GBX1; GBX2; GSX2; HESX1; HOXA2; HOXA3; HOXA5; HOXA6; HOXB2; HOXB3; HOXB5; HOXB7; HOXD1; ISX; LBX2; LHX2; LHX4; LHX5; LHX6; LHX8; LHX9; MEOX1; MEOX2; MSX2; NANOG; NOBOX; NOTO; PDX1; PRRX2; RAX; RAX2; SHOX; TLX2; VAX1; VAX2; VSX1; VSX2; ZFHX2 (inferredBy_MotifSimilarity). ARX; BARHL1; EVX1; HOXA7; HOXB1; HOXB6; HOXC6; HOXD3; LBX1; LHX1; LHX3; MNX1; NK…	7	425	BARHL2;HRK;LHX1;NFAM1;PDGFRA;RASSF5;RGS8
10kb	BARHL2_top5perTarget	taipale__HOXA1_DBD_NNYAATTANN	3.17	0.1	BARHL2	*	HOXA1 (directAnnotation).	ALX3; BARHL2; EMX1; EMX2; EN1; EN2; ESX1; EVX2; GBX1; GBX2; GSX2; HESX1; HOXA2; HOXA3; HOXA5; HOXA6; HOXB2; HOXB3; HOXB5; HOXB7; HOXD1; ISX; LBX2; LHX2; LHX4; LHX5; LHX6; LHX8; LHX9; MEOX1; MEOX2; MSX2; NANOG; NOBOX; NOTO; PDX1; RAX; RAX2; SHOX; TLX2; VAX1; VAX2; VSX1; VSX2; ZFHX2 (inferredBy_MotifSimilarity). BARHL1; EVX1; HOXA7; HOXB1; HOXB6; HOXC6; HOXD3; LBX1; LHX1; LHX3; MNX1; NKX1-1; NKX1-2…	7	422	BARHL2;HRK;LHX1;NFAM1;PDGFRA;RASSF5;RGS8
10kb	BCL11A_top5perTarget	hocomoco__BC11A_HUMAN.H11MO.0.A	3.12	0.106	BCL11A	**	BCL11A (directAnnotation).	EP300; ETV5; FOXM1; IKZF1; IRF1; IRF2; IRF3; IRF4; IRF5; IRF6; IRF7; IRF8; MTA3; PAX5; RELA; SPI1; SPIB; STAT3; TBL1XR1 (inferredBy_MotifSimilarity).	6	520	BCL11A;CHD3;EDN1;F11R;LYSMD1;PRRT3
10kb	BCL11A_top5perTarget	hocomoco__ETV5_HUMAN.H11MO.0.C	3.5	0.116	BCL11A	*	ETV5 (directAnnotation).	BCL11A; ELF1; ELF2; ELF5; ERG; ETS1; ETV2; ETV4; ETV7; FLI1; GABPA; GATA2; IKZF1; SPI1 (inferredBy_MotifSimilarity).	7	746	BCL11A;CHD3;EDN1;F11R;LNX1;LYSMD1;TTBK1
10kb	BCL6B_top5perTarget	transfac_pro__M02740	3.23	0.0573	BCL6B	**	BCL6B (inferredBy_Orthology).	BCL6 (inferredBy_MotifSimilarity).	3	363	ADAMTS8;GSDMD;RGS20
10kb	BRF1_top5perTarget	dbcorrdb__REST__ENCSR000BMN_1__m3	3.12	0.0792	BRF1	*	REST (directAnnotation).	BRF1; BRF2; CEBPB; CTCF; CUX1; EGR1; EGR2; HDAC2; KAT2A; KLF15; KLF16; MAZ; NELFE; PATZ1; PAX4; PBX3; RAD21; RBBP5; RCOR1; RREB1; SMARCA4; SP1; SP2; SP3; SP4; SREBF1; SREBF2; SUPT20H; TBX15; VEZF1; WT1; XRCC4; ZBTB17; ZBTB7B; ZNF148; ZNF263; ZNF341; ZNF460; ZNF467 (inferredBy_MotifSimilarity). RELA; SP5; ZNF16; ZNF189; ZNF23; ZNF281; ZNF429; ZNF471; ZNF502; ZNF607; ZNF740; ZNF84 (inferredBy_Motif…	2	158	DLX6;TRIM46
10kb	BRF1_top5perTarget	swissregulon__hs__TFAP2B.p2	3.56	0.0881	BRF1	*	TFAP2B (directAnnotation).	BRF1; CTCF; E2F6; EZH2; HCFC1; HDAC2; MAZ; MXI1; NELFE; POLR2A; SREBF1; SREBF2; TFAP2A; TFAP2C; TFAP2D; TFAP2E; XRCC4; ZMIZ1; ZNF274 (inferredBy_MotifSimilarity).	4	544	DLX6;GRIN3A;SLC16A14;VWA5B1
10kb	BRF1_top5perTarget	transfac_pro__M05334	3.15	0.0798	BRF1	*	EGR4 (directAnnotation).	BRF1; BRF2; CTCF; EGR1; EGR2; EGR3; HDAC2; MAZ; NELFE; PATZ1; RBBP5; SMARCA4; SP2; SP3; SREBF1; SREBF2; SUPT20H; XRCC4 (inferredBy_MotifSimilarity).	2	117	AQP11;GRIN3A
10kb	CEBPB_top5perTarget	cisbp__M0326	3.01	0.047	CEBPB	*		ATF3; CEBPA; CEBPB; CEBPD; CEBPE; CEBPG; EP300; HLF; NFIL3; PPARGC1A; TEF (inferredBy_MotifSimilarity). DBP (inferredBy_MotifSimilarity_n_Orthology).	14	282	ADARB2;ANKRD9;BHLHE40;CEBPB;CLU;GLIS3;GZF1;HOPX;IL6R;KLF9;MAEL;MXI1;PTGDS;TIMP3
10kb	CEBPB_top5perTarget	homer__NATGASTCABNN_Fosl2	3.13	0.048	CEBPB	*	FOSL2 (inferredBy_Orthology).	ATF3; BATF; CEBPB; EP300; FOS; FOSB; FOSL1; GATA2; JDP2; JUN; JUNB; JUND; MEF2A; MEF2C; MYC; NFE2; RCOR1; SMARCA4; SMARCC1; STAT3; TCF12; TCF7L2; TRIM28 (inferredBy_MotifSimilarity).	18	426	ADARB2;ANXA5;ASB2;BAG3;CAST;CDKN1A;CLU;GLIS3;HOPX;JUNB;LGALS3;LMCD1;LMNA;PIP5K1B;RCAN2;RHOC;SPTLC3;STAC2
10kb	CEBPB_top5perTarget	taipale_cyt_meth__CEBPE_NRTTGCGYAAYN_eDBD	3.18	0.0484	CEBPB	*	CEBPE (directAnnotation).	CEBPA; CEBPB; CEBPD; CEBPG; DBP; EP300; HLF; PPARGC1A; TEF (inferredBy_MotifSimilarity).	16	359	ABCA8;BHLHE40;CA5B;CAST;CLU;DUSP1;FBXO32;FHOD1;FSTL1;GLIS3;GZF1;IL6R;KLF9;MAEL;MKNK2;SLC2A4RG
10kb	CEBPB_top5perTarget	taipale_cyt_meth__CEBPG_NRTTGCGYAAYN_FL_meth	3.14	0.0481	CEBPB	*	CEBPG (directAnnotation).	ATF4; CEBPA; CEBPB; CEBPD; CEBPE; DBP; EP300; HLF; PPARGC1A; TEF (inferredBy_MotifSimilarity).	35	1187	ADD3;AMFR;ANKRD9;BHLHE40;CAV1;CD4;CDKN1A;CEBPB;CHRDL1;CHST9;CLU;DIO2;DUSP1;FBXO32;FHOD1;FSTL1;GALNT3;GLIS3;GYG1;GZF1;HSPA2;IL6R;JUND;KLF9;LITAF;MAEL;MKNK2;MXI1;PIP5K1B;RNF14;S100A13;SPHK1;STAC2;TIPARP;VASN
10kb	CEBPD_top5perTarget	cisbp__M0315	3.18	0.0451	CEBPD	*	CEBPB (inferredBy_Orthology).	CEBPA; CEBPD; CEBPE; CEBPG; EP300; HLF; PPARGC1A (inferredBy_MotifSimilarity). NFIL3 (inferredBy_MotifSimilarity_n_Orthology).	104	2302	ABHD5;ADD3;ADIPOR2;AK4;AMFR;ANXA1;APOC1;ARHGAP32;ARHGEF6;ARRDC3;ASAH1;ATOH8;ATP2B4;AVPI1;BHLHE40;BRI3;CAV1;CAV2;CDKN1A;CEBPB;CHRDL1;CLDN10;CLTCL1;CLU;COL23A1;CP;CPM;DBP;DDIT3;DDIT4;DIO2;DKK3;DMKN;DOC2B;DUSP1;ELOVL5;EPAS1;EPHB6;FAM199X;FBXO32;FHL1;FOXO3;FSTL1;FTL;GEM;GLIS3;GLUL;GPM6B;GYG1;GZF1;HLA-C;HOPX;ID2;ID3;ITGB4;JAKMIP1;JUND;KCNE3;KCNJ10;KLF10;KLF15;KLF9;KLHL8;LYN;MAEL;MAFF;MAFG;MIDN;MKNK2;M…
10kb	CEBPD_top5perTarget	dbcorrdb__ATF3__ENCSR000BNU_1__m1	3.15	0.0448	CEBPD	*	ATF3 (directAnnotation).	ATF1; ATF2; CEBPD; FOS; JUN; JUND; MYC; NFE2; RCOR1; SMARCB1; SMARCC1; SREBF1; TCF7L2; USF1; USF2 (inferredBy_MotifSimilarity).	60	1248	ABHD2;AIFM2;ANXA1;APOC1;ATP2B4;BAG3;CD14;CDKN1A;CEBPB;CLRN1;CLU;CSDC2;DUSP1;EMP1;F3;FHL1;FTH1;GADD45B;GLIS3;GPT2;HNMT;HOPX;IGFBP6;JUNB;KLHL3;LGALS3;MAFG;MBOAT2;METRNL;MIDN;MXI1;NINJ1;PDPN;PER2;PITPNC1;PPP4R4;PSAP;RGS16;RHOC;RHOD;RNF144B;RTN4;SIAH2;SLMAP;SNX10;SOD1;SPHK1;SPOCK1;SSPN;SULF1;SYNJ2;TFPI;TRIM39;UPP1;USP2;WFS1;ZBTB20;ZFAND5;ZFP36;ZNF331
10kb	CREB3_top5perTarget	cisbp__M2293	3.43	0.114	CREB3	*	JUND (directAnnotation).	ATF2; ATF3; ATF4; ATF6; ATF6B; ATF7; BATF3; CREB3; CREB3L4; CREB5; FOS; FOSB; FOSL1; FOSL2; JDP2; JUN; JUNB; XBP1 (inferredBy_MotifSimilarity). CREB3L1; CREB3L2 (inferredBy_MotifSimilarity_n_Orthology).	4	386	LRRC38;PALLD;RFX8;TLX3
10kb	CREB3_top5perTarget	hocomoco__ATF2_HUMAN.H11MO.1.B	3.35	0.113	CREB3	*	ATF2 (directAnnotation).	ATF3; ATF6B; ATF7; BACH2; BATF3; CREB3; CREB3L4; CREB5; FOS; FOSB; FOSL1; JDP2; JUN; JUNB; JUND; XBP1 (inferredBy_MotifSimilarity). ATF6; CREB3L1; CREB3L2; FOSL2 (inferredBy_MotifSimilarity_n_Orthology).	4	413	LRRC38;PALLD;RFX8;TLX3
10kb	CREB3_top5perTarget	jaspar__MA0492.1	3.31	0.112	CREB3	*	JUND (directAnnotation).	ATF2; ATF3; ATF4; ATF6; ATF6B; ATF7; BATF3; CREB3; CREB3L4; CREB5; FOS; FOSB; FOSL1; FOSL2; JDP2; JUN; JUNB; XBP1 (inferredBy_MotifSimilarity). CREB3L1; CREB3L2 (inferredBy_MotifSimilarity_n_Orthology).	4	406	LRRC38;PALLD;RFX8;TLX3
10kb	CRX_top5perTarget	bergman__oc	5.05	0.0573	CRX	*	OTX2 (inferredBy_Orthology).	CRX; DMBX1; DPRX; GSC; GSC2; OTX1 (inferredBy_MotifSimilarity).	32	860	ABCA4;BBS4;CNGA3;DFNB31;DIS3L2;DMD;EXOC6;FAM138E;FAM161A;IGDCC4;ITSN1;KANK1;KIAA1614;MAP7;MPP4;MYO3B;MYO7A;NRL;PACSIN1;PCBP4;PDE4DIP;PIP5K1C;PLCH2;PPP1R9A;PPP3R1;PRCD;RAX2;RGS9;RHO;RTBDN;TULP1;ZNF385B
10kb	CRX_top5perTarget	cisbp__M0858	4.86	0.0558	CRX	*		CRX; OTX2 (inferredBy_MotifSimilarity). DMBX1; GSC; GSC2; OTX1; PITX1; PITX2; PITX3 (inferredBy_MotifSimilarity_n_Orthology).	64	2419	AIPL1;AP1B1;BBS4;BBS5;CNGA1;CNGA3;CNGB1;CRB2;DDB1;DFNB31;DMD;ECHDC2;EPB41L2;EXOC6;FAM138E;FAM161A;FAM65A;FAM78B;GNGT1;HSBP1L1;IGDCC4;IMPDH1;IQSEC1;ITSN1;KANK1;KIAA1614;MAK;MARCH1;NXNL2;PACSIN1;PARD6B;PCBP4;PDE4DIP;PDE6B;PI4KB;PIP5K1C;PITRM1;PLCH2;PLS1;PRDX1;PROM1;PRPH2;R3HCC1;RAE1;RAX2;RCVRN;RGS9;RORA;RTBDN;RXRG;SERINC4;SLC12A5;SLC24A1;SLC40A1;SLC6A15;SYNGR1;SYS1;TEPP;TFRC;TMEM5;TPD52;TULP1;YPEL2…
10kb	CRX_top5perTarget	cisbp__M0970	3.27	0.0442	CRX	*	DMBX1 (inferredBy_Orthology).	CRX; DPRX; GSC; GSC2; OTX1; OTX2 (inferredBy_MotifSimilarity). PITX1; PITX2; PITX3 (inferredBy_MotifSimilarity_n_Orthology).	91	4095	ABCA4;ADD1;AGPAT3;AIPL1;ANKRD33B;ANO2;AP1B1;ARL4D;BBS4;BBS5;BBS7;CAMK2G;CASZ1;CNGA3;CNGB1;CRB2;DFNB31;DMD;ECHDC2;EEF2K;EPB41L2;EXOC6;FAM124A;FAM138E;FAM161A;FAM65A;FAM78B;GNB1;GNB5;HSBP1L1;ICMT;IGDCC4;IMPDH1;ITSN1;KANK1;KIAA1614;LLGL2;MAK;MAP7;MARCH1;MFGE8;NAAA;NEUROD1;NOS1AP;NR2E3;NRL;OTX2;PACSIN1;PCBP4;PDE4DIP;PDE6B;PI4KB;PIP5K1C;PITRM1;PKIB;PLCH2;PLS1;PPM1N;PPP3R1;PRCD;PRDM1;PRDX1;PRPH2;RAE1;R…
10kb	CRX_top5perTarget	cisbp__M1096	4.21	0.0511	CRX	*	GSC; GSC2 (inferredBy_Orthology).	CRX; DMBX1; DPRX; OTX1; OTX2; PITX1; PITX2; PITX3 (inferredBy_MotifSimilarity).	102	4978	ABCA4;AGPAT3;AIPL1;ANO2;AP1B1;BBS4;BBS7;CAMK2G;CASZ1;CNGA3;CNGB1;CRB2;CTR9;DCUN1D3;DFNB31;DMD;DOCK8;ECHDC2;EPB41L2;EXOC6;FAM124A;FAM138E;FAM161A;FAM19A4;FAM65A;FAM78B;GDPD5;GNB1;GNB5;GPR160;HIST1H1C;HSBP1L1;ICMT;IGDCC4;IL16;IMPDH1;ITSN1;KANK1;KIAA1614;LLGL2;MAK;MARCH1;NAAA;NEUROD1;NOS1AP;NR2E3;NRL;OTX2;PACSIN1;PARD6B;PCBP4;PCOLCE2;PDE4DIP;PDE6B;PI4KB;PIP5K1C;PITRM1;PKIB;PLCH2;PLS1;PPM1N;PPP3R1;PR…
10kb	CRX_top5perTarget	cisbp__M1155	5.46	0.0603	CRX	*		DMBX1; DPRX; GSC; GSC2 (inferredBy_MotifSimilarity). CRX; OTX1; OTX2 (inferredBy_MotifSimilarity_n_Orthology).	58	2019	ABCA4;AGPAT3;AIPL1;AP1B1;BBS5;CAMK2G;CNGA3;CNGB1;CRB2;DFNB31;DMD;DNAJB12;EEF2K;EPB41L2;EXOC6;FAM138E;FAM161A;FAM19A4;FAM78B;GNB5;IGDCC4;IMPDH1;ITSN1;KANK1;KIAA1614;PACSIN1;PCBP4;PDE4DIP;PDE6B;PI4KB;PIP5K1C;PITRM1;PKIB;PLCH2;PLS1;PPM1N;PRCD;PRDM1;PRPH2;RAE1;RAX2;RGS9;RORA;RP1;RTBDN;RXRG;SERINC4;SPEG;STX3;SYNGR1;TEPP;TMCC2;TPD52;TULP1;WDR31;YPEL2;ZBTB7A;ZNF385B
10kb	CRX_top5perTarget	cisbp__M2269	4.44	0.0528	CRX	**	CRX (inferredBy_Orthology).	OTX1; OTX2 (inferredBy_MotifSimilarity).	113	4610	ABCA4;AGT;ANKRD33B;ANXA4;BBS5;BBS7;BCL2L1;BCO2;BLZF1;CAMK2G;CASZ1;CBWD5;CNGA1;CNGB1;CPD;CRABP2;DCUN1D3;DFNB31;DIS3L2;DMD;EMILIN2;EPB41L2;EXOC6;FAM124A;FAM138E;FAM161A;FAM19A4;FAM65A;FAM78B;FGGY;GDPD5;GNB1;GNB5;GNGT2;GPC5;HSBP1L1;HYDIN;IGDCC4;IL16;IMPDH1;IQSEC1;ITSN1;KANK1;KCNB1;KIAA1614;LYSMD3;MAK;MAP7;MAPK8IP3;MARCH1;MFGE8;MINA;MYO16;MYO3B;NEUROD1;NOS1AP;NR2E3;NRL;OPRD1;PARD6B;PCBP4;PDE4DIP;PDE6…
10kb	CRX_top5perTarget	cisbp__M4762	5.16	0.0581	CRX	*		DMBX1; GSC; GSC2; OTX1; OTX2 (inferredBy_MotifSimilarity). CRX (inferredBy_MotifSimilarity_n_Orthology).	89	3316	AIPL1;ANO2;ARL4D;BBS5;BBS7;BCO2;CAMK2G;CNGA1;CNGA3;CNGB1;CRB2;CTR9;DFNB31;DLX6;DMD;ECHDC2;EPB41L2;EXOC6;FAM124A;FAM138E;FAM161A;FAM65A;FAM78B;GDPD5;GNGT1;GNGT2;HIST1H1C;HYDIN;IGDCC4;IL16;IMPDH1;INTU;IQSEC1;ITSN1;KANK1;KCNB1;KIAA1614;LLGL2;MAK;MAP7;MYO7A;NEUROD1;NOS1AP;PACSIN1;PARD6B;PCBP4;PDE4DIP;PDE6B;PI4KB;PLCH2;PLS1;PPP1R9A;PRCD;PRDM1;PROM1;PRPH2;PTPN13;R3HCC1;RAE1;RAPGEF5;RAX2;RBP3;RCVRN;RGS9…
10kb	CRX_top5perTarget	cisbp__M4990	4.53	0.0534	CRX	*	GSC; GSC2 (inferredBy_Orthology).	CRX; DMBX1; OTX1; OTX2; PITX1; PITX3 (inferredBy_MotifSimilarity). PITX2 (inferredBy_MotifSimilarity_n_Orthology).	101	4788	ABCA4;ADD1;AGPAT3;AIPL1;AKNA;ANO2;AP1B1;ARL4D;BBS4;BBS5;BCO2;CBWD5;CNGA1;CNGA3;CNGB1;CRB2;CTR9;DCUN1D3;DDB1;DFNB31;DMD;DNAL1;DOCK8;ECHDC2;EPB41L2;EXOC6;FAM124A;FAM138E;FAM161A;FAM65A;FAM78B;GNB1;GNB5;GPR160;HSBP1L1;IGDCC4;IMPDH1;IQSEC1;ITSN1;KANK1;KIAA1614;KIF9;LLGL2;MAK;MARCH1;MMD2;MORN5;MYO3B;NOS1AP;NXNL2;PACSIN1;PARD6B;PCBP4;PDE4DIP;PDE6B;PI4KB;PIP5K1C;PITRM1;PKIB;PLCH2;PLS1;PRCD;PRDM1;PRDX1;P…
10kb	CRX_top5perTarget	cisbp__M5120	4.47	0.053	CRX	*	OTX2 (inferredBy_Orthology).	CRX; DMBX1; GSC; GSC2; OTX1; PITX3 (inferredBy_MotifSimilarity). PITX1; PITX2 (inferredBy_MotifSimilarity_n_Orthology).	95	4212	ABCA4;ADD1;AGPAT3;AIPL1;ANO2;AP1B1;ARL4D;BBS4;BBS5;CNGA1;CNGA3;CNGB1;CRB2;CRX;DDB1;DFNB31;DMD;DOCK8;ECHDC2;EPB41L2;EXOC6;FAM124A;FAM138E;FAM161A;FAM65A;FAM78B;GDPD5;GNB1;GNB5;GPR160;HSBP1L1;IGDCC4;IMPDH1;IQSEC1;ITSN1;KANK1;KIAA1614;LLGL2;MAK;MAP7;MARCH1;MINA;MMD2;NUDT14;NXNL2;PACSIN1;PARD6B;PCBP4;PDE4DIP;PDE6B;PI4KB;PIP5K1C;PITRM1;PKIB;PLCH2;PLS1;PPP3R1;PRCD;PRDM1;PRDX1;PRPH2;R3HCC1;RAE1;RAX2;RBP…
10kb	CRX_top5perTarget	cisbp__M5345	3.96	0.0492	CRX	*	DMBX1 (directAnnotation).	DPRX; GSC; GSC2; OTX1 (inferredBy_MotifSimilarity). CRX; OTX2; PITX1; PITX2; PITX3 (inferredBy_MotifSimilarity_n_Orthology).	44	1263	ABCA4;AIPL1;ANO2;BBS5;CNGA3;CNGB1;CRB2;DFNB31;DMD;EXOC6;FAM138E;FAM19A4;FAM78B;IMPDH1;ITSN1;KANK1;KIAA1614;OTX2;PCBP4;PDE4DIP;PIP5K1C;PKIB;PLCH2;PLS1;PPM1N;PRCD;PRDM1;RAE1;RAX2;RGS9;RHO;RP1;RTBDN;RXRG;SERINC4;SSX2IP;SYNGR1;TEPP;TMCC2;TPD52;TULP1;YPEL2;ZBTB7A;ZNF385B
10kb	CRX_top5perTarget	cisbp__M5346	5.02	0.0571	CRX	*	DPRX (directAnnotation).	DMBX1; GSC (inferredBy_MotifSimilarity). CRX; GSC2; OTX1; OTX2 (inferredBy_MotifSimilarity_n_Orthology).	86	3897	ABCA4;ADD1;AGPAT3;AIPL1;ANO2;AP1B1;ARL4D;BBS4;BBS5;BCO2;CAMK2G;CBWD5;CNGA3;CNGB1;CRB2;DFNB31;DMD;DYNC2H1;EEF2K;EXOC6;FAM138E;FAM161A;FAM19A4;FAM65A;FAM78B;GDPD5;GNB1;GNB5;HIST1H1C;HSBP1L1;IGDCC4;IL16;INTU;IQSEC1;ITSN1;KANK1;KIAA1614;MAP7;MARCH1;MPP4;MYO16;NR2E3;NRL;OTX2;PACSIN1;PCBP4;PDE4DIP;PDE6B;PIP5K1C;PITRM1;PKIB;PLCH2;PLS1;PPM1N;PPP1R9A;PPP3R1;PRCD;PRDM1;PRPH2;PTP4A3;RAE1;RAX2;RGS9;RIMS2;ROR…
10kb	CRX_top5perTarget	cisbp__M5500	5.77	0.0626	CRX	*	GSC (directAnnotation).	CRX; DMBX1; DPRX; GSC2; OTX2; PITX2; PITX3 (inferredBy_MotifSimilarity). PITX1 (inferredBy_MotifSimilarity_n_Orthology).	90	3943	ABCA4;AIPL1;AKNA;ANO2;AP1B1;ARL4D;BBS4;BBS5;BBS7;BBS9;CNGA3;CNGB1;CRABP2;CRB2;DFNB31;DIS3L2;DMD;EEF2K;EPB41L2;EXOC6;FAM124A;FAM138E;FAM161A;FAM19A4;FAM65A;FAM78B;FGGY;GDPD5;GNB1;GNB5;GPR160;HIST1H1C;HSBP1L1;IGDCC4;IL16;IMPDH1;INTU;ITSN1;KANK1;KIAA1614;LLGL2;MAP7;MARCH1;MFGE8;MPP4;MYO3B;NRL;OTX2;PACSIN1;PCBP4;PDE4DIP;PIP5K1C;PITRM1;PKIB;PLCH2;PLS1;PPM1N;PPP3R1;PRCD;PRDM1;PRDX1;PRPH2;RAE1;RAX2;RGS9…
10kb	CRX_top5perTarget	cisbp__M5501	5.52	0.0608	CRX	*	GSC2 (directAnnotation).	DMBX1; GSC (inferredBy_MotifSimilarity). CRX; OTX1; OTX2 (inferredBy_MotifSimilarity_n_Orthology).	83	3403	ABCA4;AIPL1;ANO2;AP1B1;BBS4;BBS5;BBS7;CAMK2G;CNGA3;CNGB1;CRABP2;CRB2;DFNB31;DMD;DOCK8;EEF2K;EMILIN2;EPB41L2;EXOC6;FAM138E;FAM161A;FAM19A4;FAM65A;FAM78B;FGGY;GDPD5;GNB1;GNB5;GPR160;HIST1H1C;IGDCC4;IL16;IMPDH1;ITSN1;KANK1;KCNB1;KIAA1614;LLGL2;MAP7;MPP4;NOS1AP;NRL;OTX2;PACSIN1;PCBP4;PDE4DIP;PI4KB;PIP5K1C;PITRM1;PKIB;PLCH2;PLS1;PPM1N;PPP3R1;PRCD;PRDM1;PRDX1;PRPH2;RAE1;RAX2;RGS9;RHO;RORA;RP1;RTBDN;RXR…
10kb	CRX_top5perTarget	cisbp__M5699	6.08	0.0649	CRX	*	OTX1 (directAnnotation).	DMBX1 (inferredBy_MotifSimilarity). CRX; GSC; GSC2; OTX2 (inferredBy_MotifSimilarity_n_Orthology).	45	1170	AIPL1;AP1B1;BBS4;CNGA3;CNGB1;DFNB31;DMD;EXOC6;FAM138E;FAM161A;FAM65A;IGDCC4;IMPDH1;ITSN1;KANK1;KIAA1614;LLGL2;MAK;MYO7A;PACSIN1;PCBP4;PDE4DIP;PI4KB;PIP5K1C;PLCH2;PLS1;PRCD;PRDX1;RAE1;RAX2;RBP3;RCVRN;RHO;RP1;RTBDN;RXRG;SERINC4;SLC12A5;SYNGR1;SYS1;TMEM5;TPD52;TULP1;YPEL2;ZNF385B
10kb	CRX_top5perTarget	cisbp__M5717	4.46	0.0529	CRX	*	PITX1 (directAnnotation).	CRX; OTX2; PITX2; PITX3; RHOXF2 (inferredBy_MotifSimilarity). GSC; GSC2 (inferredBy_MotifSimilarity_n_Orthology).	105	4638	ABCA4;ADD1;AIPL1;ANKRD33B;AP1B1;ARL4D;BBS4;BBS7;CAMK2G;CNGA3;CNGB1;CPD;CRABP2;CRB2;CRX;DFNB31;DIS3L2;DMD;DOCK8;ECHDC2;EEF2K;EPB41L2;EXOC6;FAM124A;FAM138E;FAM161A;FAM19A4;FAM65A;FAM78B;FGGY;GNB5;GPR160;HSBP1L1;IGDCC4;IL16;IMPDH1;IQSEC1;ITSN1;KANK1;KIAA1614;LLGL2;LYRM7;MAK;MAP7;MAPK8IP3;MARCH1;MMD2;MPP4;MYO3B;MYO7A;NAAA;NOS1AP;NUDT14;NXNL2;PACSIN1;PARD6B;PCBP4;PDE4DIP;PI4KB;PIP5K1C;PITRM1;PKIB;PLCH…
10kb	CRX_top5perTarget	cisbp__M5720	4.45	0.0529	CRX	*	PITX3 (directAnnotation).	CRX; GSC; OTX2; PITX1; PITX2 (inferredBy_MotifSimilarity). GSC2 (inferredBy_MotifSimilarity_n_Orthology).	107	4993	ABCA4;ADD1;AGPAT3;AIPL1;ANKRD33B;AP1B1;ARL4D;BBS4;BBS7;CAMK2G;CNGA3;CNGB1;CPD;CRABP2;CRB2;CRX;DFNB31;DIS3L2;DMD;ECHDC2;EEF2K;EPB41L2;EXOC6;FAM124A;FAM138E;FAM161A;FAM19A4;FAM65A;FAM78B;FGGY;GDPD5;GNB1;GNB5;GPR160;HIST1H1C;HSBP1L1;IGDCC4;IL16;IMPDH1;IQSEC1;ITSN1;KANK1;KIAA1614;LLGL2;LYRM7;MAK;MAP7;MAPK8IP3;MARCH1;MMD2;MPP4;MYO3B;MYO7A;NAAA;NOS1AP;NUDT14;NXNL2;PACSIN1;PARD6B;PCBP4;PDE4DIP;PI4KB;PIP…
10kb	CRX_top5perTarget	cisbp__M6182	7.38	0.0745	CRX	**	CRX (directAnnotation).	DMBX1; GSC; GSC2; OTX1; OTX2; PITX1; PITX2; PITX3; RAX; RHOXF2 (inferredBy_MotifSimilarity).	106	4805	ABCA4;AIPL1;ANKRD33B;ANO2;ARL4D;BBS4;BBS5;BBS7;BBS9;BCO2;CNGA1;CNGA3;CNGB1;CRABP2;CRB2;CTR9;DFNB31;DMD;DOCK8;ECHDC2;EEF2K;EPB41L2;EXOC6;FAM124A;FAM138E;FAM19A4;FAM65A;FAM78B;FGGY;GDPD5;GNB5;GNGT1;HIST1H1C;HSBP1L1;ICMT;IGDCC4;IL16;IMPDH1;IMPG2;IQSEC1;ITSN1;KANK1;KIAA1614;LLGL2;MAK;MAP7;MARCH1;MYO3B;MYO7A;NEUROD1;OTX2;PACSIN1;PCBP4;PCOLCE2;PDC;PDE4DIP;PDE6B;PI4KB;PIP5K1C;PITRM1;PKIB;PLCH2;PLS1;PPP1…
10kb	CRX_top5perTarget	flyfactorsurvey__bcd_FlyReg_FBgn0000166	5	0.0569	CRX	*		CRX; DMBX1; DPRX; GSC; GSC2; OTX1; OTX2 (inferredBy_MotifSimilarity).	92	3365	AIPL1;ANO2;ARL4D;BBS5;BBS7;BCO2;CAMK2G;CNGA1;CNGA3;CNGB1;CRB2;CTR9;DFNB31;DLX6;DMD;ECHDC2;EPB41L2;EXOC6;FAM124A;FAM138E;FAM65A;FAM78B;GDPD5;GNGT1;GNGT2;HIST1H1C;HYDIN;ICMT;IGDCC4;IL16;IMPDH1;INTU;IQSEC1;ITSN1;KANK1;KCNB1;KIAA1614;LLGL2;MAK;MAP7;MYO7A;NEUROD1;NOS1AP;PACSIN1;PARD6B;PCBP4;PDE4DIP;PDE6B;PI4KB;PIP5K1C;PLCH2;PLS1;PPP1R9A;PRCD;PRDM1;PROM1;PRPH2;PTPN13;R3HCC1;RAE1;RAPGEF5;RAX2;RBP3;RCVRN…
10kb	CRX_top5perTarget	flyfactorsurvey__Gsc_SOLEXA_FBgn0010323	4.51	0.0533	CRX	*	GSC; GSC2 (inferredBy_Orthology).	CRX; DMBX1; OTX1; OTX2; PITX1; PITX3 (inferredBy_MotifSimilarity). PITX2 (inferredBy_MotifSimilarity_n_Orthology).	99	4789	ABCA4;ADD1;AGPAT3;AIPL1;AKNA;ANO2;AP1B1;ARL4D;BBS4;BBS5;BCO2;CBWD5;CNGA1;CNGA3;CNGB1;CRB2;CTR9;DCUN1D3;DDB1;DFNB31;DMD;DNAL1;DOCK8;ECHDC2;EPB41L2;EXOC6;FAM124A;FAM138E;FAM161A;FAM65A;FAM78B;GNB1;GNB5;GNGT1;HSBP1L1;IGDCC4;IMPDH1;IQSEC1;ITSN1;KANK1;KIAA1614;KIF9;LLGL2;MAK;MARCH1;MMD2;MORN5;MYO3B;NOS1AP;NXNL2;PACSIN1;PARD6B;PCBP4;PDE4DIP;PDE6B;PI4KB;PIP5K1C;PITRM1;PKIB;PLCH2;PLS1;PRCD;PRDM1;PRDX1;PR…
10kb	CRX_top5perTarget	flyfactorsurvey__Oc_SOLEXA_FBgn0004102	4.59	0.0539	CRX	*	OTX2 (inferredBy_Orthology).	CRX; DMBX1; GSC; GSC2; OTX1; PITX2; PITX3 (inferredBy_MotifSimilarity). PITX1 (inferredBy_MotifSimilarity_n_Orthology).	93	3994	ABCA4;ADD1;AGPAT3;AIPL1;ANO2;AP1B1;ARL4D;BBS4;BBS5;CNGA1;CNGA3;CNGB1;CRB2;CRX;DDB1;DFNB31;DMD;DOCK8;ECHDC2;EPB41L2;EXOC6;FAM124A;FAM138E;FAM161A;FAM65A;FAM78B;GDPD5;GNB1;GNB5;HSBP1L1;IGDCC4;IMPDH1;IQSEC1;ITSN1;KANK1;KIAA1614;LLGL2;MAK;MAP7;MARCH1;MINA;MMD2;NUDT14;NXNL2;PACSIN1;PARD6B;PCBP4;PDE4DIP;PDE6B;PI4KB;PIP5K1C;PITRM1;PKIB;PLCH2;PLS1;PPP3R1;PRCD;PRDM1;PRDX1;PRPH2;R3HCC1;RAE1;RAX2;RBP3;RCVRN…
10kb	CRX_top5perTarget	hocomoco__CRX_HUMAN.H11MO.0.B	4.85	0.0558	CRX	**	CRX (directAnnotation).	OTX2 (inferredBy_MotifSimilarity).	110	4309	ABCA4;ANO2;ANXA4;AP1B1;BBS5;BBS7;BBS9;BCO2;BLZF1;CASZ1;CNGA3;CNGB1;CRABP2;CRB2;DFNB31;DMD;DNAJB12;DOCK8;ECHDC2;EEF2K;EMILIN2;EPB41L2;EXOC6;FAM124A;FAM138E;FAM161A;FAM19A4;FAM65A;FAM78B;GDPD5;GNB1;GNB5;GNGT1;GNGT2;GPR160;HLA-DPB1;HSBP1L1;HYDIN;IGDCC4;IMPDH1;IQCK;IQSEC1;KANK1;KCNB1;KIAA1614;LLGL2;LYSMD3;MAP7;MARCH1;MFGE8;MINA;MYO16;MYO3B;NOS1AP;NR2E3;NRL;NXNL2;OPRD1;PARD6B;PCBP4;PDE4DIP;PDE6B;PEPD;…
10kb	CRX_top5perTarget	hocomoco__GSC_HUMAN.H11MO.0.D	3.5	0.0458	CRX	*	GSC (directAnnotation).	CRX; DMBX1; DPRX; GSC2; OTX1; OTX2 (inferredBy_MotifSimilarity).	101	4944	ABCA4;AIPL1;ANKRD33B;ANO2;BBS4;BBS5;BBS7;BCO2;CNGB1;CRABP2;CRB2;DENND2C;DFNB31;DIS3L2;DMD;DNAJB12;DOCK8;DYNC2H1;EMILIN2;EPB41L2;EXOC6;FAM124A;FAM138E;FAM161A;FAM19A4;FAM65A;FAM78B;FGGY;GDPD5;GNB1;GPC5;GPR160;HSBP1L1;IGDCC4;IL16;IMPDH1;INTU;ITSN1;KANK1;KIAA1614;LLGL2;MAK;MAP7;MAPK8IP3;MARCH1;MFGE8;MPP4;MYO7A;NR2E3;NRL;NUDT14;NXNL2;PACSIN1;PARD6B;PCBP4;PDCD4;PDE4DIP;PI4KB;PIP5K1C;PITRM1;PKIB;PLCH2;…
10kb	CRX_top5perTarget	hocomoco__OTX2_HUMAN.H11MO.0.A	5.86	0.0632	CRX	*	OTX2 (directAnnotation).	CRX; GSC; OTX1; PITX1; PITX2; RHOXF2 (inferredBy_MotifSimilarity). DMBX1; GSC2; PITX3 (inferredBy_MotifSimilarity_n_Orthology).	83	3055	ABCA4;ANKRD33B;ANO2;BBS5;BBS7;CNGB1;CRABP2;CRB2;DFNB31;DMD;DNAJB12;EPB41L2;EXOC6;FAM124A;FAM138E;FAM161A;FAM19A4;FAM65A;FAM78B;FGGY;GDPD5;GNB1;GNB5;HSBP1L1;IGDCC4;IMPDH1;INTU;ITSN1;KANK1;KIAA1614;LLGL2;MAP7;MFGE8;NEUROD1;NR2E3;NRL;OPRD1;PARD6B;PCBP4;PDE4DIP;PDE6B;PIP5K1C;PITRM1;PLCH2;PLS1;PPM1N;PPP1R9A;PPP3R1;PRCD;PRDM1;PROM1;PRPH2;RAE1;RAX2;RGS9;RHO;RORA;RP1;RRAD;RXRG;SELK;SERINC4;SLC12A5;SLC24A…
10kb	CRX_top5perTarget	hocomoco__OTX2_MOUSE.H11MO.0.A	3.41	0.0452	CRX	*		CRX; OTX1; OTX2 (inferredBy_MotifSimilarity). PITX1; PITX2; PITX3 (inferredBy_MotifSimilarity_n_Orthology).	97	4878	ABCA4;AGPAT3;ANO2;BBS5;BBS7;BCO2;CNGB1;CPD;CRABP2;CRB2;DFNB31;DIS3L2;DLX6;DMD;DNAJB12;DOCK8;ECHDC2;EEF2K;EMILIN2;EPB41L2;EXOC6;FAM138E;FAM19A4;FAM65A;FAM78B;GDPD5;GNB1;HIST1H1C;HSBP1L1;IGDCC4;IMPDH1;ITSN1;KANK1;KCNB1;KIAA1614;LYSMD3;MAK;MAP7;MARCH1;MFGE8;MYO16;MYO3B;NEUROD1;NOS1AP;NR2E3;NRL;PARD6B;PCBP4;PCOLCE2;PDC;PDE4DIP;PDE6B;PEPD;PIP5K1C;PKIB;PLCH2;PPARGC1A;PPP1R9A;PPP3R1;PRCD;PRDM1;PROM1;PRP…
10kb	CRX_top5perTarget	homer__GCTAATCC_CRX	7.29	0.0738	CRX	**	CRX (inferredBy_Orthology).	GSC (inferredBy_MotifSimilarity). PITX1 (inferredBy_MotifSimilarity_n_Orthology).	42	1137	AIPL1;AP1B1;BBS5;CNGB1;CRB2;DFNB31;DMD;EXOC6;FAM138E;FAM65A;FAM78B;GNB5;IMPDH1;ITSN1;KIAA1614;LLGL2;MYO7A;PACSIN1;PCBP4;PDC;PDE4DIP;PIP5K1C;PLCH2;PLS1;PRCD;PROM1;PTPN13;RAE1;RAX2;RCVRN;RGS9;RHO;RIMS2;SERINC4;SLC12A5;SYNGR1;TEPP;TMCC2;TPD52;TULP1;ZBTB7A;ZNF385B
10kb	CRX_top5perTarget	homer__RGGATTAR_GSC	4.76	0.0551	CRX	*		CRX; DMBX1; GSC; OTX1; OTX2; PITX1; PITX2; PITX3; RHOXF2 (inferredBy_MotifSimilarity). GSC2 (inferredBy_MotifSimilarity_n_Orthology).	34	927	ABCA4;AIPL1;CNGA3;CNGB1;CRB2;DFNB31;DMD;EXOC6;FAM138E;FAM78B;IMPDH1;ITSN1;KANK1;KIAA1614;PCBP4;PI4KB;PIP5K1C;PITRM1;PLCH2;PLS1;PRCD;RAE1;RAX2;RCVRN;RGS9;RHO;SERINC4;SLC12A5;SYNGR1;TPD52;TULP1;YPEL2;ZBTB7A;ZNF385B
10kb	CRX_top5perTarget	idmmpmm__bcd	5.56	0.061	CRX	*		CRX; GSC2; PITX1; PITX3; RHOXF2 (inferredBy_MotifSimilarity).	42	1085	AIPL1;AP1B1;BBS5;BBS7;CNGB1;CRB2;DFNB31;DMD;EPB41L2;EXOC6;FAM138E;FAM65A;FAM78B;GNB5;IMPDH1;ITSN1;KANK1;KIAA1614;LLGL2;MYO7A;PCBP4;PIP5K1C;PLCH2;PLS1;PRCD;PTPN13;RAE1;RAX2;RBP3;RCVRN;RHO;RXRG;SERINC4;SLC12A5;SYNGR1;TEPP;TMCC2;TMEM5;TPD52;TULP1;YPEL2;ZNF385B
10kb	CRX_top5perTarget	idmmpmm__oc	6.89	0.0709	CRX	*	OTX2 (inferredBy_Orthology).	CRX; DMBX1; DPRX; GSC; GSC2; OTX1 (inferredBy_MotifSimilarity).	103	4955	ABCA4;ADD1;AGPAT3;AIPL1;ANO2;AP1B1;ARL4D;BBS4;BBS7;CNGA1;CNGA3;CNGB1;CPD;CRB2;CRX;DCTN4;DCUN1D3;DFNB31;DMD;DOCK8;EPB41L2;EXOC6;FAM138E;FAM161A;FAM19A4;FAM65A;FAM78B;FGGY;GDPD5;GNB1;GNB5;GPR160;HINFP;HSBP1L1;HSPA4;IGDCC4;IL16;IMPDH1;IQSEC1;ITSN1;KANK1;KIAA1614;LLGL2;MAP7;MAPK8IP3;MARCH1;MMD2;MPP4;MYO3B;MYO7A;NOS1AP;NRL;NUDT14;PACSIN1;PCBP4;PDCD4;PDE4DIP;PI4KB;PIP5K1C;PKIB;PLCH2;PLS1;PPP1R9A;PRCD;P…
10kb	CRX_top5perTarget	jaspar__MA0467.1	4.31	0.0518	CRX	**	CRX (inferredBy_Orthology).	OTX1; OTX2 (inferredBy_MotifSimilarity).	111	4588	ABCA4;AGT;ANKRD33B;ANXA4;BBS5;BBS7;BCL2L1;BCO2;BLZF1;CAMK2G;CASZ1;CBWD5;CNGA1;CNGB1;CPD;CRABP2;DCUN1D3;DFNB31;DIS3L2;DMD;EMILIN2;EPB41L2;EXOC6;FAM124A;FAM138E;FAM161A;FAM19A4;FAM65A;FAM78B;FGGY;GDPD5;GNB1;GNB5;GNGT2;GPC5;HSBP1L1;HYDIN;IGDCC4;IL16;IMPDH1;IQSEC1;ITSN1;KANK1;KCNB1;KIAA1614;LYSMD3;MAK;MAP7;MAPK8IP3;MARCH1;MFGE8;MINA;MYO16;MYO3B;NEUROD1;NOS1AP;NRL;OPRD1;PARD6B;PCBP4;PDE4DIP;PDE6B;PEPD…
10kb	CRX_top5perTarget	taipale__DMBX1_DBD_NNGGATTANN	4.26	0.0515	CRX	*	DMBX1 (directAnnotation).	DPRX; GSC; GSC2; OTX1; OTX2 (inferredBy_MotifSimilarity). CRX; PITX1; PITX2; PITX3 (inferredBy_MotifSimilarity_n_Orthology).	45	1292	ABCA4;AIPL1;ANO2;BBS5;CNGA3;CNGB1;CRB2;DFNB31;DMD;EXOC6;FAM138E;FAM19A4;FAM78B;IGDCC4;IMPDH1;ITSN1;KANK1;KIAA1614;OTX2;PCBP4;PDE4DIP;PIP5K1C;PKIB;PLCH2;PLS1;PPM1N;PRCD;PRDM1;RAE1;RAX2;RGS9;RHO;RP1;RTBDN;RXRG;SERINC4;SSX2IP;SYNGR1;TEPP;TMCC2;TPD52;TULP1;YPEL2;ZBTB7A;ZNF385B
10kb	CRX_top5perTarget	taipale__DPRX_DBD_NNGGATTANN	5.09	0.0575	CRX	*	DPRX (directAnnotation).	DMBX1; GSC (inferredBy_MotifSimilarity). CRX; GSC2; OTX1; OTX2 (inferredBy_MotifSimilarity_n_Orthology).	93	4339	ABCA4;ADD1;AGPAT3;AIPL1;ANKRD33B;ANO2;AP1B1;ARL4D;BBS4;BBS5;BCO2;CAMK2G;CBWD5;CNGA3;CNGB1;CRB2;DFNB31;DMD;DYNC2H1;EEF2K;EPB41L2;EXOC6;FAM138E;FAM161A;FAM19A4;FAM65A;FAM78B;FGGY;GDPD5;GNB1;GNB5;GPSM1;HIST1H1C;HSBP1L1;IGDCC4;IL16;INTU;IQSEC1;ITSN1;KANK1;KIAA1614;MAP7;MARCH1;MPP4;MYO16;NR2E3;NRL;OTX2;PACSIN1;PCBP4;PDE4DIP;PDE6B;PIP5K1C;PITRM1;PKIB;PLCH2;PLS1;PPM1N;PPP1R9A;PPP3R1;PRCD;PRDM1;PRDX1;PRP…
10kb	CRX_top5perTarget	taipale__GSC_full_NNTAATCCNN	5.9	0.0635	CRX	*	GSC (directAnnotation).	CRX; DMBX1; DPRX; GSC2; OTX1; OTX2; PITX1; PITX2; PITX3; RHOXF2 (inferredBy_MotifSimilarity).	90	4053	ABCA4;AIPL1;AKNA;ANO2;AP1B1;ARL4D;BBS4;BBS5;BBS7;BBS9;CNGA3;CNGB1;CRABP2;CRB2;DFNB31;DIS3L2;DMD;EEF2K;EPB41L2;EXOC6;FAM124A;FAM138E;FAM161A;FAM19A4;FAM65A;FAM78B;FGGY;GDPD5;GNB1;GNB5;GPR160;HIST1H1C;HSBP1L1;IGDCC4;IL16;IMPDH1;INTU;ITSN1;KANK1;KIAA1614;LLGL2;MAP7;MARCH1;MFGE8;MPP4;MYO3B;NAAA;NRL;PACSIN1;PCBP4;PDE4DIP;PIP5K1C;PITRM1;PKIB;PLCH2;PLS1;PPM1N;PPP3R1;PRCD;PRDM1;PRDX1;PRPH2;RAE1;RAX2;RGS9…
10kb	CRX_top5perTarget	taipale__GSC2_DBD_NNTAATCCNN	5.61	0.0614	CRX	*	GSC2 (directAnnotation).	CRX; DMBX1; GSC (inferredBy_MotifSimilarity). OTX1; OTX2 (inferredBy_MotifSimilarity_n_Orthology).	80	3276	ABCA4;AIPL1;AP1B1;ARL4D;BBS4;BBS5;BBS7;CAMK2G;CNGA3;CNGB1;CRABP2;CRB2;DFNB31;DMD;DOCK8;EEF2K;EMILIN2;EPB41L2;EXOC6;FAM138E;FAM161A;FAM19A4;FAM65A;FAM78B;FGGY;GDPD5;GNB1;GNB5;GPR160;HIST1H1C;IGDCC4;IL16;IMPDH1;ITSN1;KANK1;KIAA1614;LLGL2;MAP7;MPP4;NOS1AP;NRL;OTX2;PACSIN1;PCBP4;PDE4DIP;PI4KB;PIP5K1C;PITRM1;PKIB;PLCH2;PLS1;PPM1N;PRCD;PRDM1;PRDX1;PRPH2;RAE1;RAX2;RGS9;RHO;RORA;RP1;RTBDN;RXRG;SERINC4;SL…
10kb	CRX_top5perTarget	taipale__Otx1_DBD_NTAATCCN	4.41	0.0525	CRX	*	OTX1 (inferredBy_Orthology).	DMBX1; OTX2 (inferredBy_MotifSimilarity). CRX (inferredBy_MotifSimilarity_n_Orthology).	101	4573	ABCA4;ADD1;AIPL1;ANO2;AP1B1;BBS4;BBS5;BBS7;BBS9;CBWD5;CNGA1;CNGA3;CNGB1;CRABP2;CRB2;CRX;DCUN1D3;DDB1;DFNB31;DMD;DNAJB12;DOCK8;ECHDC2;EPB41L2;EXOC6;FAM138E;FAM161A;FAM19A4;FAM65A;FAM78B;GDPD5;GNB1;GNGT1;HSBP1L1;IGDCC4;IMPDH1;IQSEC1;ITSN1;KANK1;KCNB1;KIAA1614;LLGL2;MAK;MARCH1;MINA;NOS1AP;NR2E3;NRL;NXNL2;PACSIN1;PCBP4;PDE4DIP;PDE6B;PI4KB;PIP5K1C;PITRM1;PKIB;PLCH2;PLS1;PPP3R1;PRCD;PRDM1;PRDX1;PROM1;P…
10kb	CRX_top5perTarget	taipale__OTX1_DBD_NTAATCCN_repr	6.05	0.0646	CRX	*	OTX1 (directAnnotation).	DMBX1 (inferredBy_MotifSimilarity). CRX; GSC; GSC2; OTX2 (inferredBy_MotifSimilarity_n_Orthology).	47	1378	ABCA4;AIPL1;AP1B1;BBS4;CNGA3;CNGB1;DFNB31;DMD;EPB41L2;EXOC6;FAM138E;FAM161A;FAM65A;IGDCC4;IMPDH1;ITSN1;KANK1;KIAA1614;LLGL2;MAK;PACSIN1;PCBP4;PDE4DIP;PI4KB;PIP5K1C;PLCH2;PLS1;PRCD;PRDX1;R3HCC1;RAE1;RAX2;RBP3;RCVRN;RHO;RP1;RTBDN;RXRG;SERINC4;SLC12A5;SYNGR1;SYS1;TMEM5;TPD52;TULP1;YPEL2;ZNF385B
10kb	CRX_top5perTarget	taipale__OTX2_DBD_NTAATCCN	5.53	0.0609	CRX	*	OTX2 (directAnnotation).	CRX; GSC; GSC2; OTX1 (inferredBy_MotifSimilarity_n_Orthology).	106	4969	ABCA4;ADD1;AIPL1;ANO2;AP1B1;ARL4D;BBS4;BBS5;BBS7;CBWD5;CNGA1;CNGA3;CNGB1;CPD;CRB2;CRX;DDB1;DFNB31;DMD;DOCK8;ECHDC2;EEF2K;EPB41L2;EXOC6;FAM124A;FAM138E;FAM161A;FAM65A;FAM78B;FGGY;GDPD5;GNB1;GNB5;GNGT1;GPR160;HSBP1L1;IGDCC4;IL16;IMPDH1;IQSEC1;ITSN1;KANK1;KIAA1614;LLGL2;MAK;MAP7;MARCH1;MMD2;MORN5;NUDT14;NXNL2;PACSIN1;PCBP4;PDCD4;PDE4DIP;PDE6B;PI4KB;PIP5K1C;PITRM1;PKIB;PLCH2;PLS1;PRCD;PRDM1;PRDX1;PRO…
10kb	CRX_top5perTarget	taipale__PITX1_DBD_NYTAATCCN_repr	4.66	0.0544	CRX	*	PITX1 (directAnnotation).	CRX; OTX2; PITX2; PITX3; RHOXF2 (inferredBy_MotifSimilarity). GSC; GSC2 (inferredBy_MotifSimilarity_n_Orthology).	106	4914	ABCA4;ADD1;AIPL1;ANKRD33B;AP1B1;ARL4D;BBS4;BBS7;CAMK2G;CNGA3;CNGB1;CPD;CRABP2;CRB2;CRX;DFNB31;DIS3L2;DMD;DOCK8;ECHDC2;EEF2K;EPB41L2;EXOC6;FAM124A;FAM138E;FAM161A;FAM19A4;FAM65A;FAM78B;FGGY;GDPD5;GNB5;GPR160;HSBP1L1;IGDCC4;IL16;IMPDH1;IQSEC1;ITSN1;KANK1;KIAA1614;LLGL2;LYRM7;MAK;MAP7;MAPK8IP3;MARCH1;MMD2;MPP4;MYO3B;MYO7A;NAAA;NOS1AP;NUDT14;NXNL2;PACSIN1;PARD6B;PCBP4;PDE4DIP;PI4KB;PIP5K1C;PITRM1;PKI…
10kb	CRX_top5perTarget	taipale__PITX3_DBD_NYTAATCCN	4.73	0.0549	CRX	*	PITX3 (directAnnotation).	CRX; GSC; OTX2; PITX1; PITX2; RHOXF2 (inferredBy_MotifSimilarity). GSC2 (inferredBy_MotifSimilarity_n_Orthology).	107	4959	ABCA4;ADD1;AGPAT3;AIPL1;ANKRD33B;AP1B1;ARL4D;BBS4;BBS7;CAMK2G;CNGA3;CNGB1;CPD;CRABP2;CRB2;CRX;DFNB31;DIS3L2;DMD;ECHDC2;EEF2K;EPB41L2;EXOC6;FAM124A;FAM138E;FAM161A;FAM19A4;FAM65A;FAM78B;FGGY;GDPD5;GNB1;GNB5;GPR160;HSBP1L1;IGDCC4;IL16;IMPDH1;IQSEC1;ITSN1;KANK1;KIAA1614;LLGL2;LYRM7;MAK;MAP7;MAPK8IP3;MARCH1;MMD2;MPP4;MYO3B;MYO7A;NAAA;NOS1AP;NUDT14;NXNL2;PACSIN1;PARD6B;PCBP4;PDE4DIP;PI4KB;PIP5K1C;PITR…
10kb	CRX_top5perTarget	taipale_cyt_meth__CRX_NTAATCCN_FL	7.11	0.0725	CRX	**	CRX (directAnnotation).	GSC; OTX1 (inferredBy_MotifSimilarity). OTX2 (inferredBy_MotifSimilarity_n_Orthology).	60	2217	ABCA4;AIPL1;AP1B1;BBS4;CNGA1;CNGA3;CNGB1;DCUN1D3;DFNB31;DMD;EXOC6;FAM138E;FAM161A;GNB1;HSBP1L1;IMPDH1;ITSN1;KANK1;KIAA1614;KIF9;LLGL2;MAK;MAP7;MYO7A;NXNL2;PACSIN1;PCBP4;PDE4DIP;PI4KB;PIP5K1C;PLCH2;PLS1;PRCD;PRDX1;RAE1;RAX2;RBP3;RCVRN;RHO;RIMS2;RP1;RXRG;SAG;SERINC4;SKAP2;SLC12A5;STARD10;STX3;SYNGR1;SYS1;TBCC;TEPP;TFRC;TMCC2;TMEM5;TULP1;YPEL2;ZBTB7A;ZFYVE28;ZNF385B
10kb	CRX_top5perTarget	taipale_cyt_meth__CRX_NTAATCCN_FL_meth	6.27	0.0663	CRX	**	CRX (directAnnotation).	DMBX1; GSC; GSC2; OTX2; PITX1; PITX2; PITX3; RHOXF2 (inferredBy_MotifSimilarity).	85	3671	AGPAT3;AIPL1;AP1B1;BBS4;CBWD5;CNGA1;CNGA3;CNGB1;DCUN1D3;DDB1;DFNB31;DMD;DNAL1;DOCK8;EPB41L2;EXOC6;FAM124A;FAM138E;FAM161A;FAM19A4;FAM65A;GDPD5;GNB1;GNB5;HSBP1L1;IGDCC4;IMPDH1;IQSEC1;ITSN1;KANK1;KIAA1614;KIF9;LLGL2;MAK;MAP7;MAPK8IP3;MMD2;NAAA;NOS1AP;NUDT14;NXNL2;PACSIN1;PCBP4;PDE4DIP;PI4KB;PIP5K1C;PITRM1;PLCH2;PLS1;PRCD;PRDX1;PROM1;R3HCC1;RAE1;RAX2;RBP3;RCVRN;RGS9;RHO;RIMS2;RP1;RTBDN;RXRG;SERINC4;…
10kb	CRX_top5perTarget	taipale_cyt_meth__DMBX1_NTAATCCN_eDBD_meth	7.07	0.0722	CRX	*	DMBX1 (directAnnotation).	CRX; GSC; GSC2; OTX1; OTX2 (inferredBy_MotifSimilarity).	101	4600	AGPAT3;AIPL1;ANKRD33B;AP1B1;BBS4;CBWD5;CNGA1;CNGA3;CNGB1;DCUN1D3;DDB1;DFNB31;DIS3L2;DMD;DNAL1;DOCK8;ECHDC2;EMILIN2;EPB41L2;EXOC6;FAM124A;FAM138E;FAM161A;FAM19A4;FAM65A;FAM78B;GDPD5;GNB1;GNB5;GPR160;HINFP;HSBP1L1;IGDCC4;IL16;IMPDH1;IQSEC1;ITSN1;KANK1;KIAA1614;KIF9;LLGL2;MAK;MAP7;MAPK8IP3;MARCH1;MMD2;MPP4;MYO3B;MYO7A;NAAA;NEUROD1;NOS1AP;NRL;NUDT14;NXNL2;PACSIN1;PCBP4;PDCD4;PDE4DIP;PI4KB;PIP5K1C;PIT…
10kb	CRX_top5perTarget	taipale_cyt_meth__GSC_YTAATCCN_eDBD	5.82	0.0629	CRX	*	GSC (directAnnotation).	CRX; DMBX1; DPRX; GSC2; OTX1 (inferredBy_MotifSimilarity). OTX2 (inferredBy_MotifSimilarity_n_Orthology).	85	3850	AGPAT3;AIPL1;ANO2;AP1B1;ARL4D;BBS4;CAMK2G;CBWD5;CNGA1;CNGA3;CNGB1;CRB2;DCUN1D3;DFNB31;DMD;DOCK8;ECHDC2;EPB41L2;EXOC6;FAM124A;FAM138E;FAM161A;FAM19A4;FAM65A;FAM78B;GNB1;GNB5;HSBP1L1;IGDCC4;IMPDH1;ITSN1;KANK1;KIAA1614;KIF9;LLGL2;MAK;MAPK8IP3;MARCH1;NAAA;NXNL2;PACSIN1;PCBP4;PDE4DIP;PI4KB;PIP5K1C;PITRM1;PLCH2;PLS1;PRCD;PRDX1;PROM1;R3HCC1;RAE1;RAX2;RBP3;RCVRN;RGS9;RHO;RIMS2;RP1;RTBDN;RXRG;SERINC4;SKAP…
10kb	CRX_top5perTarget	taipale_cyt_meth__GSC_YTAATCCN_eDBD_meth	6.12	0.0652	CRX	*	GSC (directAnnotation).	CRX; DMBX1; DPRX; GSC2; OTX1; OTX2 (inferredBy_MotifSimilarity).	102	4963	ADD1;AGPAT3;AIPL1;ANKRD33B;ANO2;AP1B1;ARL4D;BBS4;CBWD5;CNGA1;CNGA3;CNGB1;CPD;DFNB31;DIS3L2;DMD;DOCK8;ECHDC2;EMILIN2;EPB41L2;EXOC6;FAM124A;FAM138E;FAM161A;FAM19A4;FAM65A;FAM78B;FGGY;GDPD5;GNB1;GNB5;GPR160;HINFP;HSBP1L1;IGDCC4;IL16;IMPDH1;IQSEC1;ITSN1;KANK1;KIAA1614;LLGL2;MAK;MAP7;MAPK8IP3;MARCH1;MMD2;MORN5;MPP4;MYO3B;MYO7A;NAAA;NEUROD1;NOS1AP;NRL;NUDT14;NXNL2;PACSIN1;PCBP4;PDCD4;PDE4DIP;PI4KB;PIP5…
10kb	CRX_top5perTarget	taipale_cyt_meth__GSC_YTAATCCN_FL	5.77	0.0626	CRX	*	GSC (directAnnotation).	GSC2; OTX2 (inferredBy_MotifSimilarity). CRX (inferredBy_MotifSimilarity_n_Orthology).	87	3649	AGPAT3;AIPL1;ANKRD33B;ANO2;AP1B1;BBS4;CBWD5;CNGA3;CNGB1;DCUN1D3;DFNB31;DIS3L2;DMD;DOCK8;ECHDC2;EPB41L2;EXOC6;FAM124A;FAM138E;FAM161A;FAM19A4;FAM65A;FAM78B;GDPD5;GNB1;GNB5;HSBP1L1;IGDCC4;IL16;IMPDH1;ITSN1;KANK1;KIAA1614;KIF9;LLGL2;MAK;MAP7;MAPK8IP3;MARCH1;MMD2;MPP4;MYO7A;NAAA;NOS1AP;NXNL2;PACSIN1;PCBP4;PDE4DIP;PI4KB;PIP5K1C;PITRM1;PLCH2;PLS1;PRCD;PROM1;R3HCC1;RAE1;RAX2;RBP3;RCVRN;RGS9;RHO;RIMS2;RP…
10kb	CRX_top5perTarget	taipale_cyt_meth__GSC_YTAATCCN_FL_meth	6.54	0.0683	CRX	*	GSC (directAnnotation).	CRX; DMBX1; GSC2; OTX1; OTX2; PITX3; RHOXF2 (inferredBy_MotifSimilarity).	53	1751	ABCA4;AIPL1;ANO2;BBS4;CNGA3;CNGB1;DFNB31;DMD;EXOC6;FAM124A;FAM138E;FAM161A;FAM19A4;FAM65A;FAM78B;GNB5;HSBP1L1;IMPDH1;ITSN1;KANK1;KIAA1614;PACSIN1;PCBP4;PDE4DIP;PI4KB;PIP5K1C;PITRM1;PLCH2;PLS1;PRCD;PRDM1;RAE1;RAX2;RBP3;RCVRN;RGS9;RHO;RIMS2;RXRG;SAG;SERINC4;SKAP2;SLC12A5;STX3;SYNGR1;TEPP;TFRC;TMCC2;TMEM5;TPD52;TULP1;YPEL2;ZNF385B
10kb	CRX_top5perTarget	taipale_cyt_meth__GSC2_YTAATCCN_eDBD	3.34	0.0447	CRX	*	GSC2 (directAnnotation).	DMBX1; GSC (inferredBy_MotifSimilarity). CRX; OTX2 (inferredBy_MotifSimilarity_n_Orthology).	88	3971	ABCA4;ADD1;ANKRD33B;ANO2;ARL4D;BBS7;BBS9;CAMK2G;CASZ1;CNGA1;CNGA3;CNGB1;CRB2;CTR9;DCUN1D3;DFNB31;DMD;EEF2K;EXOC6;FAM124A;FAM138E;FAM161A;FAM65A;FAM78B;FGGY;GNB1;GNB5;ICMT;IGDCC4;IMPDH1;ITSN1;KANK1;KIAA1614;LLGL2;MAK;MAP7;MARCH1;MFGE8;NEUROD1;NR2E3;NRL;OTX2;PACSIN1;PCBP4;PDE4DIP;PDE6B;PI4KB;PIP5K1C;PITRM1;PLCH2;PLS1;PPP3R1;PRCD;PRDM1;PROM1;PRPH2;PTP4A3;RAE1;RAPGEF5;RAX2;RBP3;RCVRN;RGS9;RHO;RICTOR;…
10kb	CRX_top5perTarget	taipale_cyt_meth__GSC2_YTAATCCN_eDBD_meth_repr	4.81	0.0555	CRX	*	GSC2 (directAnnotation).	CRX; DMBX1; GSC; OTX2 (inferredBy_MotifSimilarity).	52	1656	AGPAT3;AIPL1;ANKRD33B;ANO2;BBS7;CNGA3;CNGB1;CRB2;DFNB31;DMD;EXOC6;FAM138E;FAM161A;FAM78B;GNB1;HSBP1L1;IMPDH1;ITSN1;KANK1;KIAA1614;MAP7;NRL;PACSIN1;PCBP4;PDE6B;PI4KB;PIP5K1C;PITRM1;PKIB;PLCH2;PLS1;PPM1N;PRCD;PRDM1;PTP4A3;RAE1;RAX2;RCVRN;RHO;RXRG;SERINC4;SLC12A5;STX3;SYNGR1;TEPP;TFRC;TMCC2;TMEM5;TULP1;YPEL2;ZBTB7A;ZNF385B
10kb	CRX_top5perTarget	taipale_cyt_meth__OTX1_NTAATCCN_eDBD	5.74	0.0624	CRX	*	OTX1 (directAnnotation).	CRX; GSC (inferredBy_MotifSimilarity). OTX2 (inferredBy_MotifSimilarity_n_Orthology).	42	1224	AIPL1;AP1B1;BBS4;CNGA3;CNGB1;DFNB31;DMD;FAM138E;FAM161A;GNB1;IMPDH1;ITSN1;KANK1;KIAA1614;LLGL2;MAK;PACSIN1;PCBP4;PDE4DIP;PI4KB;PIP5K1C;PLCH2;PLS1;PRDX1;RAE1;RAX2;RCVRN;RHO;RXRG;SERINC4;SLC12A5;STARD10;STX3;SYNGR1;TBCC;TFRC;TMCC2;TULP1;YPEL2;ZBTB7A;ZFYVE28;ZNF385B
10kb	CRX_top5perTarget	taipale_cyt_meth__OTX1_NTAATCCNYN_FL	4.08	0.0501	CRX	*	OTX1 (directAnnotation).	DMBX1; GSC; OTX2 (inferredBy_MotifSimilarity). CRX; GSC2 (inferredBy_MotifSimilarity_n_Orthology).	67	2709	ABCA4;AIPL1;AP1B1;BBS4;BBS5;BBS7;CNGA3;CNGB1;DFNB31;DMD;DNAJB12;DOCK8;EPB41L2;EXOC6;FAM124A;FAM138E;FAM161A;FAM19A4;FAM65A;FAM78B;HSBP1L1;IGDCC4;IMPDH1;ITSN1;KANK1;KIAA1614;MAK;MAP7;MARCH1;NOS1AP;NXNL2;PACSIN1;PCBP4;PDE4DIP;PI4KB;PIP5K1C;PITRM1;PLCH2;PLS1;PPP1R9A;PRCD;PRDM1;PRDX1;R3HCC1;RAE1;RAX2;RGS9;RHO;RP1;RXRG;SERINC4;SKAP2;SLC12A5;SLC6A15;SPEG;STX3;SYNGR1;SYS1;TBCC;TEPP;TMCC2;TMEM5;TPD52;TUL…
10kb	CRX_top5perTarget	taipale_cyt_meth__OTX1_NTAATCCNYN_FL_meth_repr	6.77	0.0699	CRX	*	OTX1 (directAnnotation).	CRX; DMBX1; GSC; OTX2; PITX1; PITX2 (inferredBy_MotifSimilarity). GSC2 (inferredBy_MotifSimilarity_n_Orthology).	109	4843	ABCA4;ADD1;AGT;AIPL1;ANO2;AP1B1;ARL4D;BBS4;BBS5;BBS7;BBS9;CNGA3;CNGB1;CRB2;DFNB31;DIS3L2;DMD;DNAJB12;DOCK8;DYNC2H1;ECHDC2;EEF2K;EMILIN2;EPB41L2;EXOC6;FAM124A;FAM138E;FAM161A;FAM19A4;FAM65A;FAM78B;FGGY;GDPD5;GNB1;GNB5;HSBP1L1;IGDCC4;IMPDH1;ITSN1;KANK1;KIAA1614;LLGL2;MAK;MAP7;MARCH1;MFGE8;MPP4;MYO16;MYO3B;NAAA;NOS1AP;NR2E3;NRL;NUDT14;NXNL2;PACSIN1;PARD6B;PCBP4;PDCD4;PDE4DIP;PIP5K1C;PITRM1;PKIB;PLCH…
10kb	CRX_top5perTarget	taipale_cyt_meth__OTX2_NTAATCCN_FL	5.98	0.0641	CRX	*	OTX2 (directAnnotation).	GSC; GSC2 (inferredBy_MotifSimilarity). CRX (inferredBy_MotifSimilarity_n_Orthology).	39	1002	AIPL1;AP1B1;BBS4;CNGA3;DFNB31;DMD;EXOC6;FAM138E;FAM161A;HSBP1L1;IMPDH1;ITSN1;KANK1;KIAA1614;LLGL2;MAK;PACSIN1;PCBP4;PI4KB;PIP5K1C;PLCH2;PLS1;PRCD;RAE1;RAX2;RCVRN;RHO;RXRG;SERINC4;SLC12A5;STX3;SYNGR1;TFRC;TMCC2;TMEM5;TPD52;TULP1;YPEL2;ZNF385B
10kb	CRX_top5perTarget	taipale_cyt_meth__OTX2_NTAATCCN_FL_meth	6.31	0.0666	CRX	*	OTX2 (directAnnotation).	CRX; DMBX1; GSC; GSC2; OTX1; PITX1; PITX2; PITX3; RHOXF2 (inferredBy_MotifSimilarity).	69	2827	AGPAT3;AIPL1;AP1B1;BBS4;CNGA1;CNGB1;DDB1;DFNB31;DMD;DOCK8;ECHDC2;EPB41L2;EXOC6;FAM124A;FAM138E;FAM161A;FAM19A4;FAM65A;GNB1;HSBP1L1;IGDCC4;IMPDH1;ITSN1;KANK1;KIAA1614;KIF9;LLGL2;MAK;MAPK8IP3;MMD2;NAAA;NXNL2;PACSIN1;PCBP4;PDE4DIP;PI4KB;PIP5K1C;PLCH2;PLS1;PRCD;PRDX1;PROM1;R3HCC1;RAE1;RAX2;RCVRN;RGS9;RHO;RIMS2;RTBDN;RXRG;SERINC4;SKAP2;SLC12A5;SLC6A15;SPEG;STX3;SYNGR1;SYS1;TBCC;TEPP;TFRC;TMCC2;TMEM5;T…
10kb	CRX_top5perTarget	taipale_cyt_meth__PITX1_YTAATCCN_FL	5.3	0.0591	CRX	*	PITX1 (directAnnotation).	CRX; GSC; PITX2; PITX3; RHOXF2 (inferredBy_MotifSimilarity).	54	1948	AIPL1;AP1B1;BBS4;CNGA3;CNGB1;CRX;DFNB31;DOCK8;EPB41L2;EXOC6;FAM138E;FAM161A;HSBP1L1;IGDCC4;IMPDH1;ITSN1;KANK1;KIAA1614;KIF9;LLGL2;MAK;MAP7;PACSIN1;PCBP4;PDE4DIP;PI4KB;PIP5K1C;PLCH2;PLS1;R3HCC1;RAE1;RBP3;RCVRN;RGS9;RHO;RIMS2;RXRG;SERINC4;SLC12A5;SLC6A15;SPEG;STARD10;STX3;SYNGR1;TBCC;TEPP;TFRC;TMCC2;TMEM5;TPD52;TULP1;YPEL2;ZFYVE28;ZNF385B
10kb	CRX_top5perTarget	taipale_cyt_meth__PITX1_YTAATCCN_FL_meth	4.86	0.0559	CRX	*	PITX1 (directAnnotation).	CRX; GSC; OTX2; PITX2; PITX3; RHOXF2 (inferredBy_MotifSimilarity).	93	4294	AGPAT3;AIPL1;ANKRD33B;AP1B1;BBS4;CBWD5;CNGA1;CNGB1;DFNB31;DIS3L2;DMD;DNAL1;DOCK8;EMILIN2;EPB41L2;EXOC6;FAM124A;FAM138E;FAM161A;FAM19A4;FAM65A;FAM78B;GDPD5;GNB1;GPR137B;GPR160;HINFP;HSBP1L1;IGDCC4;IL16;IMPDH1;IQSEC1;ITSN1;KANK1;KIAA1614;KIF9;LLGL2;MAK;MAP7;MAPK8IP3;MARCH1;MMD2;MPP4;MYO7A;NAAA;NEUROD1;NOS1AP;NRL;NUDT14;NXNL2;PACSIN1;PARD6B;PCBP4;PDE4DIP;PI4KB;PIP5K1C;PKIB;PLCH2;PLS1;PRDM1;PRDX1;R3H…
10kb	CRX_top5perTarget	taipale_cyt_meth__PITX2_NTAATCCN_eDBD_meth	5.23	0.0586	CRX	*	PITX2 (directAnnotation).	CRX; GSC; PITX1; PITX3; RHOXF2 (inferredBy_MotifSimilarity).	94	4342	AGPAT3;AIPL1;ANKRD33B;AP1B1;ARL4D;BBS4;CBWD5;CNGA1;CNGA3;CNGB1;CRB2;DCUN1D3;DFNB31;DIS3L2;DMD;DNAL1;DOCK8;ECHDC2;EPB41L2;EXOC6;FAM124A;FAM138E;FAM161A;FAM19A4;FAM65A;FAM78B;GDPD5;GNB1;GPR160;HINFP;HSBP1L1;IGDCC4;IL16;IMPDH1;IQSEC1;ITSN1;KANK1;KIAA1614;KIF9;LLGL2;MAK;MAP7;MAPK8IP3;MARCH1;MMD2;MPP4;MYO7A;NAAA;NOS1AP;NRL;NUDT14;NXNL2;PACSIN1;PCBP4;PDE4DIP;PI4KB;PIP5K1C;PLCH2;PLS1;PRDM1;PRDX1;R3HCC1;…
10kb	CRX_top5perTarget	taipale_cyt_meth__PITX2_YTAATCCN_FL_meth	4.08	0.0501	CRX	*	PITX2 (directAnnotation).	CRX; GSC; OTX1; OTX2; PITX1; PITX3; RHOXF2 (inferredBy_MotifSimilarity). GSC2 (inferredBy_MotifSimilarity_n_Orthology).	102	4913	ADD1;AGPAT3;AIPL1;AP1B1;ARL4D;BBS4;CNGA1;CNGB1;CPD;DCTN4;DFNB31;DIS3L2;DMD;DOCK8;EMILIN2;EPB41L2;EXOC6;FAM124A;FAM138E;FAM161A;FAM19A4;FAM65A;FAM78B;FGGY;GDPD5;GNB1;GPR137B;GPR160;HINFP;HIST1H1C;IGDCC4;IL16;IMPDH1;IQSEC1;ITSN1;KANK1;KIAA1614;LLGL2;LYRM7;MAK;MAP7;MAPK8IP3;MARCH1;MMD2;MPP4;MYO3B;MYO7A;NAAA;NEUROD1;NOS1AP;NRL;NUDT14;PACSIN1;PARD6B;PCBP4;PDE4DIP;PI4KB;PIP5K1C;PKIB;PLCH2;PLS1;PPP3R1;P…
10kb	CRX_top5perTarget	taipale_cyt_meth__PITX3_NTAATCCN_eDBD	5.45	0.0602	CRX	*	PITX3 (directAnnotation).	CRX; GSC; OTX2; PITX1; PITX2; RHOXF2 (inferredBy_MotifSimilarity). GSC2 (inferredBy_MotifSimilarity_n_Orthology).	40	1148	AIPL1;AP1B1;BBS4;CNGB1;DFNB31;EXOC6;FAM138E;FAM161A;HSBP1L1;IMPDH1;ITSN1;KANK1;KIAA1614;KIF9;LLGL2;MAK;PACSIN1;PCBP4;PDE4DIP;PI4KB;PIP5K1C;PLCH2;PLS1;RAE1;RCVRN;RHO;RIMS2;RXRG;SERINC4;SLC12A5;STARD10;SYNGR1;TBCC;TFRC;TMCC2;TMEM5;TULP1;YPEL2;ZFYVE28;ZNF385B
10kb	CRX_top5perTarget	taipale_cyt_meth__PITX3_NTAATCCN_eDBD_meth	7.13	0.0726	CRX	*	PITX3 (directAnnotation).	CRX; GSC; PITX1; PITX2; RHOXF2 (inferredBy_MotifSimilarity).	51	1498	AIPL1;AP1B1;BBS4;CNGA3;CNGB1;CRX;DFNB31;DMD;DOCK8;EXOC6;FAM138E;FAM161A;FAM65A;HSBP1L1;IMPDH1;ITSN1;KANK1;KIAA1614;KIF9;LLGL2;MAK;PACSIN1;PCBP4;PDE4DIP;PI4KB;PIP5K1C;PLCH2;PLS1;PRCD;RAE1;RAX2;RBP3;RCVRN;RGS9;RHO;RIMS2;RXRG;SERINC4;SLC12A5;SPEG;STARD10;STX3;SYNGR1;TEPP;TMCC2;TMEM5;TPD52;TULP1;YPEL2;ZFYVE28;ZNF385B
10kb	CRX_top5perTarget	taipale_cyt_meth__RHOXF2_NTAATCCN_FL	5.08	0.0575	CRX	*	RHOXF2 (directAnnotation).	CRX; OTX2; PITX1; PITX2; PITX3 (inferredBy_MotifSimilarity).	40	1092	AIPL1;AP1B1;BBS4;CNGB1;DFNB31;DMD;EXOC6;FAM138E;HSBP1L1;IMPDH1;ITSN1;KANK1;KIAA1614;KIF9;LLGL2;MAK;PACSIN1;PCBP4;PI4KB;PIP5K1C;PLCH2;PLS1;RAE1;RCVRN;RHO;RXRG;SERINC4;SLC12A5;STARD10;STX3;SYNGR1;TBCC;TEPP;TFRC;TMCC2;TMEM5;TPD52;TULP1;YPEL2;ZNF385B
10kb	CRX_top5perTarget	taipale_cyt_meth__RHOXF2_NTAATCCN_FL_meth	7.24	0.0734	CRX	*	RHOXF2 (directAnnotation).	CRX; GSC; OTX2; PITX1; PITX2; PITX3 (inferredBy_MotifSimilarity).	48	1356	AIPL1;AP1B1;BBS4;CNGB1;CRX;DFNB31;DMD;EXOC6;FAM138E;FAM161A;FAM65A;HSBP1L1;IMPDH1;ITSN1;KANK1;KIAA1614;KIF9;LLGL2;MAK;PACSIN1;PCBP4;PDE4DIP;PI4KB;PIP5K1C;PLCH2;PLS1;RAE1;RAX2;RCVRN;RGS9;RHO;RXRG;SERINC4;SLC12A5;SLC6A15;STARD10;STX3;SYNGR1;TBCC;TEPP;TFRC;TMCC2;TMEM5;TPD52;TULP1;YPEL2;ZFYVE28;ZNF385B
10kb	CRX_top5perTarget	tfdimers__MD00219	3.61	0.0466	CRX	**	CRX; PITX3; RAX (directAnnotation).		18	449	CNGA3;DMD;FAM124A;IMPG2;PLS1;PROM1;PRPH2;RBP3;RHO;RORA;SLC12A5;SLC24A1;SPEG;SSX2IP;TFRC;TMCC2;YPEL2;ZNF385B
10kb	CRX_top5perTarget	transfac_pro__M01343	3.95	0.0491	CRX	*	PITX3 (directAnnotation).	CRX; OTX2 (inferredBy_MotifSimilarity).	74	2759	ABCA4;AIPL1;BCO2;CASZ1;CNGA3;CNGB1;CRABP2;CRB2;DFNB31;DLX6;DMD;DNAJB12;DYNC2H1;EMILIN2;EPB41L2;FAM138E;FAM161A;FAM19A4;FAM65A;FAM78B;FGGY;GNB1;GNGT2;IGDCC4;IL16;INTU;ITSN1;KANK1;KIAA1614;LLGL2;MAK;MAP7;MAPK8IP3;MARCH1;MFGE8;MPP4;MREG;MYO7A;NEUROD1;PACSIN1;PARD6B;PCBP4;PDE4DIP;PDE6B;PIP5K1C;PLCH2;PLS1;PPARGC1A;PPP1R9A;PPP3R1;PRDM1;PSD;RAE1;RAPGEF5;RAX2;RCVRN;RGS9;RHO;RORA;RTBDN;RXRG;SLC12A5;SLC24A…
10kb	CRX_top5perTarget	transfac_pro__M01436	3.02	0.0423	CRX	**	CRX (directAnnotation).	DMBX1; GSC; GSC2; OTX2 (inferredBy_MotifSimilarity_n_Orthology).	62	2882	AGPAT3;AIPL1;ALDOC;BBS4;BCO2;CASZ1;CNGA3;CRABP2;DCTN4;DFNB31;DIS3L2;DLX6;DMD;DOCK8;EPB41L2;FAM124A;FAM138E;FAM19A4;FAM65A;GDPD5;GNB5;GPC5;IGDCC4;ITSN1;KANK1;KIAA1614;MAP7;MARCH1;MFGE8;MPP4;NRL;PARD6B;PCBP4;PDE4DIP;PIP5K1C;PLS1;PPP1R9A;PPP3R1;PRDM1;PRPH2;PSD;RAPGEF5;RGS9;RHO;RIMS2;RORA;RTBDN;RXRG;SERINC4;SLC12A5;SLC40A1;SLC7A2;SPEG;SSX2IP;SYNGR1;TIGD4;TMCC2;TULP1;YPEL2;ZBTB7A;ZFYVE28;ZNF385B
10kb	CRX_top5perTarget	transfac_pro__M01712	4.21	0.0511	CRX	**	CRX (directAnnotation).		80	3051	ABCA4;AIPL1;ANO2;BBS5;CASZ1;CNGA3;CNGB1;DFNB31;DMD;ECHDC2;EPB41L2;EXOC6;FAM124A;FAM138E;FAM161A;FAM19A4;FAM65A;FAM78B;GNB1;GNB5;GNGT1;GSTM1;ICMT;IGDCC4;IMPDH1;KANK1;KIAA1614;LLGL2;MAK;MAP7;MARCH1;MFGE8;MYO3B;MYO7A;NEUROD1;NOS1AP;OTX2;PACSIN1;PCBP4;PCMTD2;PDE4DIP;PIP5K1C;PITRM1;PLCH2;PLS1;PPP3R1;PRCD;PRDM1;PRPH2;R3HCC1;RAE1;RAX2;RBP3;RCVRN;RGS9;RHO;RP1;RTBDN;RXRG;SERINC4;SKAP2;SLC12A5;SLC40A1;SLC6…
10kb	CRX_top5perTarget	transfac_pro__M04623	6.7	0.0694	CRX	*	OTX2 (directAnnotation).	CRX; PITX1; PITX2; PITX3 (inferredBy_MotifSimilarity). DMBX1; GSC; GSC2; OTX1 (inferredBy_MotifSimilarity_n_Orthology).	88	3874	ABCA4;AIPL1;ANO2;AP1B1;ARL4D;BBS4;BBS7;CAMK2G;CLUL1;CNGA3;CNGB1;CRB2;CRX;DFNB31;DMD;DOCK8;ECHDC2;EPB41L2;EXOC6;FAM124A;FAM138E;FAM161A;FAM19A4;FAM65A;FAM78B;FGGY;GNB1;GNB5;HSBP1L1;IGDCC4;IMPDH1;IQSEC1;ITSN1;KANK1;KIAA1614;KIF9;LLGL2;MAK;MYO3B;NUDT14;NXNL2;PACSIN1;PARD6B;PCBP4;PDE4DIP;PI4KB;PIP5K1C;PITRM1;PKIB;PLCH2;PLS1;PPP3R1;PRCD;PRDM1;PRDX1;R3HCC1;RAE1;RAPGEF5;RAX2;RBP3;RCVRN;RGS9;RHO;RIMS2;RO…
10kb	CRX_top5perTarget	transfac_pro__M07352	5.66	0.0618	CRX	**	CRX (directAnnotation).	DMBX1; GSC; OTX2; PITX1; PITX2; PITX3; RHOXF2 (inferredBy_MotifSimilarity). GSC2 (inferredBy_MotifSimilarity_n_Orthology).	89	4062	ABCA4;AIPL1;ANKRD33B;AP1B1;ARL4D;BBS4;BBS5;BBS7;BCO2;CASZ1;CNGA3;CNGB1;CTR9;DFNB31;DMD;ECHDC2;EEF2K;EPB41L2;EXOC6;FAM124A;FAM138E;FAM161A;FAM19A4;FAM65A;FAM78B;FGGY;GNB5;GNGT1;HSBP1L1;ICMT;IL16;IMPDH1;ITSN1;KANK1;KIAA1614;LLGL2;MAK;MAP7;MARCH1;MPP4;MYO3B;MYO7A;NEUROD1;NOS1AP;NXNL2;OTX2;PACSIN1;PARD6B;PCBP4;PDE4DIP;PI4KB;PIP5K1C;PITRM1;PKIB;PLS1;PPM1N;PRCD;PRDM1;PRDX1;PRPH2;RAE1;RAPGEF5;RAX2;RCVRN…
10kb	CRX_top5perTarget	transfac_pro__M07767	6.43	0.0675	CRX	*		CRX; DMBX1; GSC; PITX1; PITX3 (inferredBy_MotifSimilarity). GSC2; OTX2 (inferredBy_MotifSimilarity_n_Orthology).	74	2909	ABCA4;AGPAT3;AIPL1;AP1B1;BBS4;BBS5;CAMK2G;CNGA3;CNGB1;CRABP2;CRB2;DFNB31;DIS3L2;DMD;DOCK8;EPB41L2;EXOC6;FAM138E;FAM161A;FAM19A4;FAM65A;FAM78B;GNB5;HSBP1L1;IGDCC4;IMPDH1;ITSN1;KANK1;KIAA1614;LLGL2;MAK;MAPK8IP3;MARCH1;MPP4;MYO7A;NOS1AP;NRL;NXNL2;PACSIN1;PCBP4;PDE4DIP;PI4KB;PIP5K1C;PKIB;PLCH2;PLS1;PPM1N;PPP3R1;PRCD;PRDM1;PRDX1;RAX2;RGS9;RHO;RICTOR;RORA;RP1;RXRG;SERINC4;SLC12A5;SLC24A1;SPEG;STARD10;S…
10kb	CRX_top5perTarget	transfac_pro__M07811	6.18	0.0656	CRX	*	OTX2 (inferredBy_Orthology).	CRX; DMBX1; DPRX; GSC; GSC2; OTX1; PITX2; PITX3 (inferredBy_MotifSimilarity).	90	4227	AGPAT3;AIPL1;AP1B1;BBS4;CBWD5;CNGA1;CNGA3;CNGB1;CRB2;DCUN1D3;DDB1;DFNB31;DMD;DOCK8;ECHDC2;EPB41L2;EXOC6;FAM124A;FAM138E;FAM161A;FAM19A4;FAM65A;FAM78B;GDPD5;GNB1;GPR160;HINFP;HSBP1L1;IGDCC4;IL16;IMPDH1;IQSEC1;ITSN1;KANK1;KIAA1614;KIF9;LLGL2;MAK;MAP7;MAPK8IP3;MARCH1;MMD2;MPP4;NAAA;NUDT14;NXNL2;PACSIN1;PCBP4;PDCD4;PDE4DIP;PI4KB;PIP5K1C;PLCH2;PLS1;PRDM1;PRDX1;PROM1;R3HCC1;RAE1;RAPGEF5;RAX2;RCVRN;RGS9…
10kb	CUX1_top5perTarget	cisbp__M3020	3.67	0.085	CUX1	*		CUX1; CUX2 (inferredBy_MotifSimilarity).	3	151	CUX1;ERICH1;ZNF804A
10kb	CUX1_top5perTarget	predrem__nrMotif1200	3.03	0.0731	CUX1	*		BRF1; BRF2; CEBPB; CTCF; CUX1; EGR1; ESRRA; EZH2; HDAC2; KLF16; MAZ; MXI1; NELFE; PATZ1; POLR2A; POLR3G; RAD21; RBBP5; RCOR1; REST; SMARCA4; SP1; SP2; SP3; SP4; SREBF1; SREBF2; SUPT20H; TBX15; WT1; XRCC4; ZBTB7B; ZNF148 (inferredBy_MotifSimilarity). ZNF16; ZNF189; ZNF23; ZNF281; ZNF429; ZNF471; ZNF502; ZNF607; ZNF84 (inferredBy_MotifSimilarity_n_Orthology).	3	302	CDK12;CUX1;ZNF804A
10kb	CUX1_top5perTarget	taipale_tf_pairs__CUX1_FOXO1_GTMAACANNNNNATCRATN_CAP_repr	3.57	0.0831	CUX1	**	CUX1; FOXO1 (directAnnotation).		2	24	TMTC2;ZNF804A
10kb	CUX1_top5perTarget	taipale_tf_pairs__CUX1_FOXO6_RTAAACANNNNNATCRATN_CAP	3.92	0.0896	CUX1	**	CUX1; FOXO6 (directAnnotation).		6	1050	AHCTF1;CUX1;HSPBAP1;PROKR1;TMTC2;ZNF804A
10kb	CUX1_top5perTarget	transfac_public__M00102	3.66	0.0848	CUX1	**	CUX1 (directAnnotation).	CUX2 (inferredBy_MotifSimilarity).	3	155	CUX1;ERICH1;ZNF804A
10kb	CUX1_top5perTarget	transfac_public__M00103	3.88	0.0888	CUX1	*		CUX1; CUX2 (inferredBy_MotifSimilarity).	3	112	CUX1;ERICH1;ZNF804A
10kb	DDIT3_top5perTarget	transfac_pro__M01896	3.61	0.0569	DDIT3	*	CEBPB (directAnnotation).	CEBPA; CEBPD; DDIT3; EP300; MYC (inferredBy_MotifSimilarity). CEBPG (inferredBy_MotifSimilarity_n_Orthology).	17	1158	BBS2;CCNJL;CREBL2;DDIT3;DOC2B;DRAM1;FCGR2A;FGF1;GLB1L2;JARID2;LYN;NACC2;PCGF1;PERP;PLXDC2;S1PR1;SLC7A11
10kb	DLX1_top5perTarget	cisbp__M0857	3.07	0.137	DLX1	*		BARHL2; EMX1; GBX2; HOXA1; HOXB2; HOXB3; LHX5; MEOX2; MSX2; NKX6-1; NKX6-2; NOBOX; PRRX2 (inferredBy_MotifSimilarity). BARHL1; BSX; DLX1; DLX2; DLX3; DLX4; DLX5; EN1; EN2; EVX1; GBX1; HOXA3; HOXA5; HOXA6; HOXA7; HOXB1; HOXB6; HOXB7; HOXC6; HOXD1; HOXD3; LHX1; NKX1-1; NKX1-2; UNCX; VAX1; VAX2; VSX2 (inferredBy_MotifSimilarity_n_Orthology).	5	355	DLX1;NOL4;OSR1;SP8;THSD7B
10kb	DLX1_top5perTarget	cisbp__M1088	3.97	0.166	DLX1	**	DLX1; DLX4; DLX6 (inferredBy_Orthology).		6	432	DLX1;DLX2;DOCK10;NOL4;OSR1;THSD7B
10kb	DLX1_top5perTarget	cisbp__M4853	3.49	0.151	DLX1	*		ALX3; ALX4; ARGFX; ARX; ESX1; GSX2; HESX1; HOXA1; ISX; LBX2; LHX2; LHX4; LHX9; MIXL1; NOBOX; NOTO; PRRX1; PRRX2; RAX; RAX2; SHOX; SHOX2; TLX2; UNCX; VSX1 (inferredBy_MotifSimilarity). ALX1; DLX1; DLX4; DLX6; DRGX; EMX1; EMX2; EN1; EN2; GBX1; GBX2; HOXA6; HOXA7; HOXB6; HOXB7; HOXC6; ISL1; ISL2; LBX1; LHX1; LHX3; LHX5; LHX6; LHX8; LMX1A; LMX1B; NKX1-1; NKX1-2; OTP; PAX6; POU1F1; PROP1; VSX2 (inferr…	5	336	DLX1;NOL4;OSR1;SP8;THSD7B
10kb	DLX1_top5perTarget	cisbp__M4943	3.18	0.14	DLX1	*	EN1; EN2 (inferredBy_Orthology).	ALX3; ESX1; GBX2; HESX1; HOXA1; HOXB2; HOXB3; LBX2; MIXL1; PRRX2; RAX (inferredBy_MotifSimilarity). ARX; DLX1; DLX4; DLX6; DRGX; EMX1; EMX2; EVX1; EVX2; GBX1; HOXA2; HOXD3; LHX2; LHX6; LHX8; LHX9; MNX1; NKX1-1; NKX1-2; OTP; PROP1; UNCX; VSX2 (inferredBy_MotifSimilarity_n_Orthology).	9	1503	DLX1;DLX2;DOCK10;NOL4;OSR1;PRKG2;SP8;TECTA;THSD7B
10kb	DLX1_top5perTarget	cisbp__M4946	3.34	0.146	DLX1	*	EN1; EN2 (inferredBy_Orthology).	ALX1; ALX3; DMBX1; GSX2; HOXA6; HOXB5; HOXB6; ISX; LBX2; LHX4; LHX5; LHX6; LMX1B; MIXL1; MNX1; NKX6-2; PRRX1; PRRX2; RAX; SHOX; TRAF4; UNCX (inferredBy_MotifSimilarity). ARX; DLX1; DLX4; DLX6; DRGX; EMX1; EMX2; GBX1; GBX2; HOXA1; HOXA4; HOXA5; HOXA7; HOXB1; HOXB4; HOXB7; HOXC4; HOXC5; HOXC6; HOXC8; HOXD1; HOXD4; LHX1; LHX2; LHX3; LHX8; LHX9; LMX1A; NKX1-1; NKX1-2; NOBOX; OTP; PROP1; SHOX2; VAX1; …	5	392	DLX1;NOL4;OSR1;PRKG2;THSD7B
10kb	DLX1_top5perTarget	cisbp__M5045	3.47	0.15	DLX1	*	EN1; EN2 (inferredBy_Orthology).	ALX3; ARX; ESX1; GBX2; HESX1; HOXA1; HOXB2; HOXB3; ISX; LBX1; LBX2; LHX2; LHX4; LHX5; LHX9; LMX1B; MEOX2; MIXL1; MSX1; MSX2; NKX6-1; NKX6-2; NOBOX; PRRX1; PRRX2; RAX; RAX2; SHOX; SHOX2; UNCX (inferredBy_MotifSimilarity). ALX1; ALX4; BARHL1; BARHL2; BSX; DLX1; DLX4; DLX6; DRGX; EMX1; EMX2; GBX1; HOXA6; HOXA7; HOXB1; HOXB6; HOXB7; HOXC6; HOXD1; HOXD3; LHX1; LHX3; LHX6; LMX1A; NKX1-1; NKX1-2; OTP; P…	9	1315	DLX1;DLX2;NOL4;OSR1;PRKG2;SLC38A4;SP8;TECTA;THSD7B
10kb	DLX1_top5perTarget	cisbp__M5046	3.21	0.142	DLX1	*	EN1; EN2 (inferredBy_Orthology).	ISX; LHX4; LMX1B; NKX6-2; PRRX1; PRRX2; RAX2; SHOX; SHOX2; UNCX (inferredBy_MotifSimilarity). ALX1; ALX4; ARX; DLX1; DLX4; DLX6; GBX1; GBX2; HOXA6; HOXA7; HOXB6; HOXB7; HOXC6; LBX2; LHX2; LHX9; MNX1; NKX1-1; NKX1-2; PROP1; VSX2 (inferredBy_MotifSimilarity_n_Orthology).	4	135	DLX1;NOL4;OSR1;THSD7B
10kb	DLX1_top5perTarget	cisbp__M5542	3.36	0.146	DLX1	*	HOXB3 (directAnnotation).	ALX3; BARHL2; EMX1; EMX2; EN1; ESX1; GBX1; GBX2; GSX2; HOXA1; HOXA2; HOXB2; LBX2; LHX2; LHX4; LHX9; MEOX2; NANOG; NOBOX; NOTO; PDX1; RAX; VAX1; VSX1; VSX2 (inferredBy_MotifSimilarity). BARHL1; BARX1; BARX2; BSX; DLX1; DLX4; DLX6; EN2; EVX1; EVX2; GSX1; HOXA3; HOXA5; HOXA6; HOXA7; HOXB1; HOXB5; HOXB6; HOXB7; HOXC5; HOXC6; HOXD1; HOXD3; LBX1; LHX3; LHX6; LHX8; NKX1-2; OTP; PROP1; UNCX; VAX2 (inferr…	5	377	DLX1;NOL4;OSR1;SP8;THSD7B
10kb	DLX1_top5perTarget	cisbp__M5606	3.01	0.135	DLX1	*	LMX1B (directAnnotation).	ALX3; ALX4; ARX; DRGX; EN2; HESX1; LHX4; LHX5; NKX6-2; PRRX1; RAX; SHOX; UNCX (inferredBy_MotifSimilarity). DLX1; DLX4; DLX6; EN1; LMX1A; MNX1; PRRX2; VSX1; VSX2 (inferredBy_MotifSimilarity_n_Orthology).	10	1972	DLX1;DLX2;DOCK10;IVNS1ABP;NOL4;OSR1;PRKG2;SLC38A4;SP8;THSD7B
10kb	DLX1_top5perTarget	cisbp__M5631	3.31	0.145	DLX1	*	MIXL1 (directAnnotation).	ALX1; ALX3; ALX4; ARGFX; ARX; EN2; HESX1; ISX; LHX2; LHX4; LHX9; LMX1A; LMX1B; NOTO; POU6F2; PRRX1; PRRX2; RAX2; SHOX; SHOX2; TLX2; TRAF4; UNCX (inferredBy_MotifSimilarity). DLX1; DLX4; DLX6; DRGX; EMX1; EMX2; EN1; GBX1; GBX2; ISL1; ISL2; LBX1; LHX1; LHX3; LHX5; LHX6; LHX8; MSX1; NKX1-1; NKX1-2; OTP; POU1F1; PROP1; VSX1; VSX2 (inferredBy_MotifSimilarity_n_Orthology).	15	3456	CNPY1;DLX1;DLX2;DOCK10;FBRSL1;NHLH1;NOL4;OSR1;PANX1;PRKG2;PTF1A;SLC38A4;SP8;TECTA;THSD7B
10kb	DLX1_top5perTarget	cisbp__M5806	3.03	0.135	DLX1	*	SHOX (directAnnotation).	ALX1; ALX3; ALX4; ARGFX; ARX; BARHL1; DMBX1; DRGX; EMX1; EN1; EN2; ESX1; GBX1; GBX2; GSX1; GSX2; HESX1; HOXA1; ISX; LBX2; LHX2; LHX4; LHX6; LHX8; LHX9; LMX1B; MIXL1; MSX1; MSX2; NKX1-2; NOBOX; NOTO; PAX7; PHOX2A; POU6F1; PRRX1; PRRX2; RAX; RAX2; SHOX2; TLX2; TRAF4; UNCX; VAX2; VSX1; ZBTB49; ZFHX2 (inferredBy_MotifSimilarity). BSX; DLX1; DLX4; DLX6; EMX2; HOXA6; HOXA7; HOXB6; HOXB7; HOXC6; LBX1; L…	10	2011	DLX1;DLX2;DOCK10;NOL4;OSR1;PRKG2;SLC38A4;SP8;TECTA;THSD7B
10kb	DLX1_top5perTarget	cisbp__M6033	3.25	0.143	DLX1	*	HOXD3 (inferredBy_Orthology).	ALX3; BARHL2; DLX5; DRGX; EMX1; EMX2; EN1; EN2; ESX1; EVX1; EVX2; GBX1; GBX2; GSX2; HESX1; HMX3; HOXA1; HOXA2; HOXA3; HOXA5; HOXA6; HOXB1; HOXB2; HOXB3; HOXB6; HOXB7; HOXD1; ISX; LBX2; LHX2; LHX4; LHX5; LHX6; LHX9; LMX1A; MEOX1; MEOX2; MSX1; MSX2; NANOG; NKX6-1; NOBOX; NOTO; PDX1; RAX; VAX1; VAX2; VENTX; VSX1; VSX2; ZFHX2 (inferredBy_MotifSimilarity). BARHL1; BARX1; BSX; DLX1; DLX4; DLX6; HOXA7; …	4	183	DLX1;NOL4;OSR1;SP8
10kb	DLX1_top5perTarget	cisbp__M6189	3.54	0.152	DLX1	*	DLX3 (directAnnotation).	DLX1; DLX4; DLX6 (inferredBy_MotifSimilarity_n_Orthology).	9	723	DLX1;DLX2;DOCK10;NOL4;OSR1;PTF1A;SLC38A4;SP8;THSD7B
10kb	DLX1_top5perTarget	flyfactorsurvey__CG33980_SOLEXA_2_10_FBgn0053980	3.57	0.153	DLX1	*	VSX2 (inferredBy_Orthology).	ALX3; ALX4; ARGFX; ARX; EN2; ESX1; GSX2; HESX1; HOXA1; ISX; LBX2; LHX2; LHX4; LHX9; MIXL1; NOBOX; NOTO; PRRX1; PRRX2; RAX; RAX2; SHOX; SHOX2; TLX2; TRAF4; UNCX; VSX1 (inferredBy_MotifSimilarity). ALX1; DLX1; DLX4; DLX6; DRGX; EMX1; EMX2; EN1; GBX1; GBX2; HOXA6; HOXA7; HOXB1; HOXB6; HOXB7; HOXC6; HOXD1; ISL1; ISL2; LBX1; LHX1; LHX3; LHX5; LHX6; LHX8; LMX1A; LMX1B; NKX1-1; NKX1-2; OTP; PAX6; POU1F1…	5	309	DLX1;NOL4;OSR1;SP8;THSD7B
10kb	DLX1_top5perTarget	flyfactorsurvey__En_Cell_FBgn0000577	3.28	0.144	DLX1	*	EN1; EN2 (inferredBy_Orthology).	ALX3; ESX1; GBX2; HESX1; HOXA1; HOXB2; HOXB3; LBX2; MIXL1; PRRX2; RAX (inferredBy_MotifSimilarity). ARX; DLX1; DLX4; DLX6; DRGX; EMX1; EMX2; EVX1; EVX2; GBX1; HOXA2; HOXD3; LHX2; LHX6; LHX8; LHX9; MNX1; NKX1-1; NKX1-2; OTP; PROP1; UNCX; VSX2 (inferredBy_MotifSimilarity_n_Orthology).	9	1672	DLX1;DLX2;DOCK10;NOL4;OSR1;PRKG2;SP8;TECTA;THSD7B
10kb	DLX1_top5perTarget	flyfactorsurvey__En_SOLEXA_FBgn0000577	3.34	0.146	DLX1	*	EN1; EN2 (inferredBy_Orthology).	ALX1; ALX3; DMBX1; GSX2; HOXA6; HOXB5; HOXB6; LBX2; LHX4; LHX5; LHX6; LMX1B; MIXL1; MNX1; NKX6-2; PRRX1; PRRX2; RAX; SHOX; TRAF4; UNCX (inferredBy_MotifSimilarity). ARX; DLX1; DLX4; DLX6; DRGX; EMX1; EMX2; GBX1; GBX2; HOXA1; HOXA4; HOXA5; HOXA7; HOXB1; HOXB4; HOXB7; HOXC4; HOXC5; HOXC6; HOXC8; HOXD1; HOXD4; LHX1; LHX2; LHX3; LHX8; LHX9; LMX1A; NKX1-1; NKX1-2; NKX6-1; NKX6-3; NOBOX; OTP; PROP1; SH…	5	393	DLX1;NOL4;OSR1;PRKG2;THSD7B
10kb	DLX1_top5perTarget	flyfactorsurvey__inv_SOLEXA_2_FBgn0001269	3.48	0.15	DLX1	*	EN1; EN2 (inferredBy_Orthology).	ALX3; ESX1; GBX2; HESX1; HOXA1; HOXB2; HOXB3; ISX; LBX2; LHX4; LHX9; LMX1B; MIXL1; NKX6-2; PRRX1; PRRX2; RAX; RAX2; SHOX; SHOX2; UNCX (inferredBy_MotifSimilarity). ALX1; ALX4; ARX; DLX1; DLX4; DLX6; DRGX; EMX1; EMX2; GBX1; HOXA6; HOXA7; HOXB6; HOXB7; HOXC6; HOXD3; LHX1; LHX2; LHX5; NKX1-1; NKX1-2; OTP; PROP1; TLX1; TLX2; TLX3; VSX1; VSX2 (inferredBy_MotifSimilarity_n_Orthology).	9	1250	DLX1;DLX2;NOL4;OSR1;PRKG2;SLC38A4;SP8;TECTA;THSD7B
10kb	DLX1_top5perTarget	flyfactorsurvey__inv_SOLEXA_5_FBgn0001269	3.11	0.138	DLX1	*	EN1; EN2 (inferredBy_Orthology).	ISX; LHX4; LMX1B; NKX6-2; PRRX1; PRRX2; RAX2; SHOX; SHOX2; UNCX (inferredBy_MotifSimilarity). ALX1; ALX4; ARX; DLX1; DLX4; DLX6; GBX1; GBX2; HOXA6; HOXA7; HOXB6; HOXB7; HOXC6; LBX2; LHX2; LHX9; MNX1; NKX1-1; NKX1-2; PROP1; VSX2 (inferredBy_MotifSimilarity_n_Orthology).	4	185	DLX1;NOL4;OSR1;THSD7B
10kb	DLX1_top5perTarget	hocomoco__GBX1_HUMAN.H11MO.0.D	3.03	0.136	DLX1	*	GBX1 (directAnnotation).	ALX3; ARX; BARHL2; DBX1; DLX1; DLX4; DLX6; DMBX1; EMX1; EMX2; EN1; EN2; ESX1; GBX2; GSX1; GSX2; HESX1; HOXA1; HOXB3; ISX; LBX2; LHX2; LHX4; LHX6; LHX8; LHX9; LMX1B; MSX1; NOTO; PAX4; POU6F2; PRRX1; PRRX2; RAX; RAX2; SHOX; SHOX2; TLX2; TLX3; UNCX; VAX1; VAX2; VENTX; VSX1; VSX2; ZFHX2 (inferredBy_MotifSimilarity). EVX1; EVX2; HOXA3; HOXD1; LBX1; LHX3; MNX1; MSX2; NOBOX; OTP; PAX7 (inferredBy_MotifS…	9	1442	CNPY1;DLX1;DOCK10;NOL4;OSR1;PRKG2;SLC38A4;THSD7B;ZSCAN2
10kb	DLX1_top5perTarget	hocomoco__LHX9_HUMAN.H11MO.0.D	3.17	0.14	DLX1	*	LHX9 (directAnnotation).	DBX1; DLX1; DLX4; DLX6; DMBX1; EMX1; EMX2; EN1; ESX1; GBX1; GBX2; GSX1; GSX2; HESX1; HOXB3; ISX; LHX4; NOTO; PAX4; POU6F2; RAX2; SHOX; SHOX2; TLX2; VAX2; VENTX; VSX1; VSX2 (inferredBy_MotifSimilarity). ARX; EN2; EVX1; EVX2; HOXD1; LBX1; LHX6; LHX8; OTP; PAX7; PRRX1; PRRX2; RAX; UNCX (inferredBy_MotifSimilarity_n_Orthology).	6	722	CNPY1;DLX1;DOCK10;NOL4;THSD7B;ZSCAN2
10kb	DLX1_top5perTarget	hocomoco__VAX1_HUMAN.H11MO.0.D	3.53	0.152	DLX1	*	VAX1 (directAnnotation).	DLX1; EMX1; EMX2; ESX1; GBX1; GBX2; GSX2; HOXD3; LHX6; MEOX1; PDX1; SHOX2; VSX1; VSX2 (inferredBy_MotifSimilarity). EVX1; EVX2; HOXA2; LHX8; UNCX (inferredBy_MotifSimilarity_n_Orthology).	10	1988	CNPY1;DLX1;DOCK10;IVNS1ABP;NOL4;PRKG2;SLC38A4;SP8;THSD7B;ZSCAN2
10kb	DLX1_top5perTarget	taipale__GSX2_DBD_NNYMATTANN	3	0.135	DLX1	*	GSX2 (directAnnotation).	ALX3; ARX; GSX1; HOXB3; ISX; LBX1; LHX9; NKX6-2; PRRX1; PRRX2; RAX2; SHOX; SHOX2; UNCX; VENTX (inferredBy_MotifSimilarity). ALX1; DBX1; DBX2; DLX1; DLX4; DLX6; EMX1; EMX2; EN1; EN2; GBX1; GBX2; HOXA1; HOXA6; HOXA7; HOXB1; HOXB6; HOXB7; HOXC5; HOXC6; HOXD1; LBX2; LHX2; LHX6; LHX8; NKX1-1; NKX1-2; NKX6-1; NKX6-3; PAX6; PROP1; TLX1; TLX2; TLX3; VSX1; VSX2 (inferredBy_MotifSimilarity_n_Orthology).	4	178	DLX1;NOL4;OSR1;THSD7B
10kb	DLX1_top5perTarget	taipale__HOXB3_DBD_NNYMATTANN	3.42	0.149	DLX1	*	HOXB3 (directAnnotation).	ALX3; BARHL2; EMX1; EMX2; EN1; ESX1; GBX1; GBX2; GSX2; HESX1; HOXA1; HOXA2; HOXB2; HOXB7; ISX; LBX2; LHX2; LHX4; LHX9; MEOX2; NANOG; NOBOX; NOTO; PDX1; RAX; VAX1; VSX1; VSX2 (inferredBy_MotifSimilarity). BARHL1; BARX1; BSX; DLX1; DLX4; DLX6; EN2; EVX1; EVX2; GSX1; HOXA3; HOXA5; HOXA6; HOXA7; HOXB1; HOXB5; HOXB6; HOXC5; HOXC6; HOXD1; HOXD3; LBX1; LHX3; LHX6; LHX8; NKX1-2; OTP; PROP1; UNCX; VAX2 (i…	5	370	DLX1;NOL4;OSR1;SP8;THSD7B
10kb	DLX1_top5perTarget	taipale__Hoxd3_DBD_NNYAATTANN	3.34	0.146	DLX1	*	HOXD3 (inferredBy_Orthology).	ALX3; BARHL2; DLX5; DRGX; EMX1; EMX2; EN1; EN2; ESX1; EVX1; EVX2; GBX1; GBX2; GSX2; HESX1; HMX3; HOXA1; HOXA2; HOXA3; HOXA5; HOXA6; HOXB1; HOXB2; HOXB3; HOXB5; HOXB6; HOXB7; HOXD1; ISX; LBX2; LHX2; LHX4; LHX5; LHX6; LHX9; LMX1A; MEOX1; MEOX2; MSX1; MSX2; NANOG; NKX1-1; NKX6-1; NOBOX; NOTO; PDX1; RAX; VAX1; VAX2; VENTX; VSX1; VSX2; ZFHX2 (inferredBy_MotifSimilarity). BARHL1; BARX1; DLX1; DLX4; DLX…	8	1132	DLX1;DOCK10;NHLH1;NOL4;OSR1;SLC38A4;SP8;THSD7B
10kb	DLX1_top5perTarget	taipale__LMX1B_full_NYAATTAN	3.01	0.135	DLX1	*	LMX1B (directAnnotation).	ALX3; ALX4; ARX; DRGX; EN2; HESX1; LHX4; LHX5; NKX6-2; PRRX1; RAX; SHOX; UNCX (inferredBy_MotifSimilarity). DLX1; DLX4; DLX6; EN1; MNX1; PRRX2; VSX1; VSX2 (inferredBy_MotifSimilarity_n_Orthology).	9	1453	DLX1;DLX2;DOCK10;IVNS1ABP;NOL4;OSR1;PRKG2;SLC38A4;THSD7B
10kb	DLX1_top5perTarget	taipale_cyt_meth__DLX1_NYAATTAN_eDBD	3.06	0.136	DLX1	**	DLX1 (directAnnotation).	BSX; DLX2; DLX3; DLX4; DLX5; DLX6; LHX1; MSX1; PHOX2B (inferredBy_MotifSimilarity). LHX5 (inferredBy_MotifSimilarity_n_Orthology).	11	1593	CNPY1;DLX1;DLX2;DOCK10;IVNS1ABP;NOL4;OSR1;PRKG2;SLC38A4;SP8;THSD7B
10kb	DLX1_top5perTarget	taipale_cyt_meth__DLX1_NYAATTAN_eDBD_meth	3.37	0.147	DLX1	**	DLX1 (directAnnotation).	DLX2; DLX3; DLX4; DLX5 (inferredBy_MotifSimilarity). DLX6 (inferredBy_MotifSimilarity_n_Orthology).	9	1194	CNPY1;DLX1;DLX2;DOCK10;NOL4;OSR1;SLC38A4;SP8;THSD7B
10kb	DLX1_top5perTarget	taipale_cyt_meth__DLX1_NYAATTAN_FL	3.29	0.144	DLX1	**	DLX1 (directAnnotation).	DLX2; DLX3; DLX4; DLX5; DLX6 (inferredBy_MotifSimilarity).	10	1396	CNPY1;DLX1;DLX2;DOCK10;NOL4;OSR1;PRKG2;SLC38A4;SP8;THSD7B
10kb	DLX1_top5perTarget	taipale_cyt_meth__DLX1_NYAATTAN_FL_meth_repr	3.04	0.136	DLX1	**	DLX1 (directAnnotation).	DLX2; DLX3; DLX4; DLX5 (inferredBy_MotifSimilarity). DLX6 (inferredBy_MotifSimilarity_n_Orthology).	10	1581	CNPY1;DLX1;DLX2;DOCK10;NOL4;OSR1;PRKG2;SLC38A4;SP8;THSD7B
10kb	DLX1_top5perTarget	taipale_cyt_meth__DLX2_NYAATTAN_eDBD	3.29	0.144	DLX1	*	DLX2 (directAnnotation).	DLX1; DLX3; DLX4; DLX5; DLX6 (inferredBy_MotifSimilarity).	11	1692	CNPY1;DLX1;DLX2;DOCK10;IVNS1ABP;NOL4;OSR1;PRKG2;SLC38A4;SP8;THSD7B
10kb	DLX1_top5perTarget	taipale_cyt_meth__DLX2_NYAATTAN_eDBD_meth	3.1	0.138	DLX1	*	DLX2 (directAnnotation).	DLX1; DLX3; DLX4; DLX5 (inferredBy_MotifSimilarity). DLX6 (inferredBy_MotifSimilarity_n_Orthology).	10	1677	CNPY1;DLX1;DLX2;DOCK10;NOL4;OSR1;PRKG2;SLC38A4;SP8;THSD7B
10kb	DLX1_top5perTarget	taipale_cyt_meth__DLX2_NYAATTAN_FL	3.29	0.144	DLX1	*	DLX2 (directAnnotation).	DLX1; DLX3; DLX4; DLX5; DLX6 (inferredBy_MotifSimilarity). EN1; EN2 (inferredBy_MotifSimilarity_n_Orthology).	11	1705	CNPY1;DLX1;DLX2;DOCK10;IVNS1ABP;NOL4;OSR1;PRKG2;SLC38A4;SP8;THSD7B
10kb	DLX1_top5perTarget	taipale_cyt_meth__DLX2_NYAATTAN_FL_meth	3.12	0.139	DLX1	*	DLX2 (directAnnotation).	DLX1; DLX3; DLX4; DLX5 (inferredBy_MotifSimilarity). DLX6 (inferredBy_MotifSimilarity_n_Orthology).	10	1581	CNPY1;DLX1;DLX2;DOCK10;NOL4;OSR1;PRKG2;SLC38A4;SP8;THSD7B
10kb	DLX1_top5perTarget	taipale_cyt_meth__DLX3_NYAATTAN_FL	3.49	0.151	DLX1	*	DLX3 (directAnnotation).	DLX1; DLX2; DLX4; DLX5; DLX6 (inferredBy_MotifSimilarity).	10	1523	CNPY1;DLX1;DLX2;DOCK10;NOL4;OSR1;PRKG2;SLC38A4;SP8;THSD7B
10kb	DLX1_top5perTarget	taipale_cyt_meth__DLX3_NYAATTAN_FL_meth	3.39	0.148	DLX1	*	DLX3 (directAnnotation).	BSX; DLX1; DLX2; DLX4; DLX5; DLX6; EN1; HOXA5; HOXB5; LHX1; MEOX1; MNX1; MSX1; PHOX2B; PRRX2 (inferredBy_MotifSimilarity). LHX5 (inferredBy_MotifSimilarity_n_Orthology).	7	708	DLX1;DLX2;DOCK10;NOL4;SLC38A4;SP8;THSD7B
10kb	DLX1_top5perTarget	taipale_cyt_meth__DLX4_NYAATTAN_eDBD	3.04	0.136	DLX1	*	DLX4 (directAnnotation).	BSX; DLX1; DLX2; DLX3; DLX5; DLX6; LHX1; MSX1 (inferredBy_MotifSimilarity). LHX5 (inferredBy_MotifSimilarity_n_Orthology).	10	1412	DLX1;DLX2;DOCK10;IVNS1ABP;NOL4;OSR1;PRKG2;SLC38A4;SP8;THSD7B
10kb	DLX1_top5perTarget	taipale_cyt_meth__DLX4_NYAATTAN_eDBD_meth	3.19	0.141	DLX1	*	DLX4 (directAnnotation).	DLX1; DLX2; DLX3; DLX5; DLX6 (inferredBy_MotifSimilarity). EN1; EN2 (inferredBy_MotifSimilarity_n_Orthology).	11	1483	CNPY1;DLX1;DLX2;DOCK10;IVNS1ABP;NOL4;OSR1;PRKG2;SLC38A4;SP8;THSD7B
10kb	DLX1_top5perTarget	taipale_cyt_meth__DLX4_NYAATTAN_FL	3.59	0.154	DLX1	*	DLX4 (directAnnotation).	DLX1; DLX2; DLX3; DLX5 (inferredBy_MotifSimilarity). DLX6 (inferredBy_MotifSimilarity_n_Orthology).	5	276	DLX1;DLX2;DOCK10;NOL4;SP8
10kb	DLX1_top5perTarget	taipale_cyt_meth__DLX4_NYAATTAN_FL_meth	3.54	0.152	DLX1	*	DLX4 (directAnnotation).	DLX1; DLX2; DLX3; DLX5 (inferredBy_MotifSimilarity). DLX6 (inferredBy_MotifSimilarity_n_Orthology).	10	1648	CNPY1;DLX1;DLX2;DOCK10;NOL4;OSR1;PRKG2;SLC38A4;SP8;THSD7B
10kb	DLX1_top5perTarget	taipale_cyt_meth__DLX5_NYAATTAN_eDBD	3.05	0.136	DLX1	*	DLX5 (directAnnotation).	BSX; DLX1; DLX2; DLX3; DLX4; DLX6; LHX1; MSX1; PHOX2B (inferredBy_MotifSimilarity). LHX5; NOBOX (inferredBy_MotifSimilarity_n_Orthology).	12	2043	CNPY1;DLX1;DLX2;DOCK10;IVNS1ABP;NOL4;OSR1;PRKG2;PTF1A;SLC38A4;SP8;THSD7B
10kb	DLX1_top5perTarget	taipale_cyt_meth__DLX5_NYAATTAN_eDBD_meth	3.18	0.141	DLX1	*	DLX5 (directAnnotation).	DLX1; DLX2; DLX3; DLX4 (inferredBy_MotifSimilarity). DLX6 (inferredBy_MotifSimilarity_n_Orthology).	10	1486	CNPY1;DLX1;DLX2;DOCK10;NOL4;OSR1;PRKG2;SLC38A4;SP8;THSD7B
10kb	DLX1_top5perTarget	taipale_cyt_meth__DLX5_NYAATTAN_FL	3.03	0.135	DLX1	*	DLX5 (directAnnotation).	DLX1; DLX2; DLX3; DLX4; DLX6 (inferredBy_MotifSimilarity). NOBOX (inferredBy_MotifSimilarity_n_Orthology).	12	1991	CNPY1;DLX1;DLX2;DOCK10;IVNS1ABP;NOL4;OSR1;PRKG2;PTF1A;SLC38A4;SP8;THSD7B
10kb	DLX1_top5perTarget	taipale_cyt_meth__DLX5_NYAATTAN_FL_meth	3.19	0.141	DLX1	*	DLX5 (directAnnotation).	DLX1; DLX2; DLX3; DLX4; DLX6; LHX1 (inferredBy_MotifSimilarity). LHX5 (inferredBy_MotifSimilarity_n_Orthology).	12	2295	CNPY1;DLX1;DLX2;DOCK10;IVNS1ABP;NOL4;OSR1;PRKG2;PTF1A;SLC38A4;SP8;THSD7B
10kb	DLX1_top5perTarget	taipale_cyt_meth__DLX6_NYAATTAN_eDBD	3.14	0.139	DLX1	*	DLX6 (directAnnotation).	BSX; DLX1; DLX2; DLX3; DLX4; DLX5; EN1; HOXA5; LHX1; MEOX1; MEOX2; MNX1; MSX1; PHOX2B; PRRX2 (inferredBy_MotifSimilarity). GBX1; GBX2; LHX5 (inferredBy_MotifSimilarity_n_Orthology).	10	1463	DLX1;DLX2;DOCK10;IVNS1ABP;NOL4;OSR1;PRKG2;SLC38A4;SP8;THSD7B
10kb	DLX1_top5perTarget	taipale_cyt_meth__EMX1_NYAATTAN_eDBD_meth	3.83	0.162	DLX1	*	EMX1 (directAnnotation).	ALX3; ALX4; BSX; DRGX; EMX2; EN1; EN2; ESX1; EVX1; EVX2; GBX1; GBX2; GSX2; HOXA1; HOXA2; HOXA3; HOXA5; HOXB1; HOXB2; HOXB3; HOXB5; HOXD1; HOXD3; HOXD4; LHX4; LHX6; LHX8; LHX9; LMX1A; MEOX1; MNX1; MSX1; MSX2; NOTO; PDX1; PHOX2A; PHOX2B; PRRX2; RAX; TLX2; VAX1; VAX2; VENTX; VSX1; VSX2 (inferredBy_MotifSimilarity). DLX1; DLX4; DLX6; HOXA6; HOXA7; HOXB6; HOXB7; HOXC5; HOXC6; NKX1-1; NKX1-2; UNCX (inf…	9	1198	DLX1;DLX2;DOCK10;IVNS1ABP;NOL4;OSR1;SLC38A4;SP8;THSD7B
10kb	DLX1_top5perTarget	taipale_cyt_meth__EN2_NYAATTAN_eDBD	3.3	0.144	DLX1	*	EN2 (directAnnotation).	BSX; EMX1; EMX2; EN1; ESX1; EVX1; EVX2; GBX1; GBX2; HOXA1; HOXA2; HOXB2; HOXB5; HOXD1; LHX4; LHX6; LHX8; MNX1; MSX1; MSX2; NOTO; PDX1; PHOX2B; PRRX2; TLX2; VAX1; VAX2; VSX1; VSX2 (inferredBy_MotifSimilarity). DLX1; DLX4; DLX6; HOXA6; HOXA7; HOXB6; HOXB7; HOXC6; NKX1-1; NKX1-2; UNCX (inferredBy_MotifSimilarity_n_Orthology).	6	490	DLX1;DLX2;DOCK10;NOL4;SP8;THSD7B
10kb	DLX1_top5perTarget	taipale_cyt_meth__HOXA2_NYAATTAN_eDBD	3.88	0.164	DLX1	*	HOXA2 (directAnnotation).	BSX; EMX1; EMX2; EN1; EN2; EVX1; EVX2; HOXA1; HOXA5; HOXB1; HOXB2; HOXB5; HOXD1; HOXD3; HOXD4; LHX4; LHX6; MEOX1; MEOX2; MNX1; PDX1; PHOX2A; PHOX2B; VAX1; VAX2 (inferredBy_MotifSimilarity). DLX1; DLX4; DLX6; HOXC5; LBX1; NKX1-1; NKX1-2 (inferredBy_MotifSimilarity_n_Orthology).	11	1238	DLX1;DLX2;DOCK10;IVNS1ABP;NHLH1;NOL4;OSR1;PRKG2;SLC38A4;SP8;THSD7B
10kb	DLX1_top5perTarget	taipale_cyt_meth__HOXA5_NYAATTAN_eDBD	3.67	0.157	DLX1	*	HOXA5 (directAnnotation).	BSX; EMX1; EVX1; EVX2; HOXA1; HOXA2; HOXA7; HOXB1; HOXB2; HOXB5; HOXB7; HOXD1; HOXD4; LHX1; LHX4; MEOX1; MEOX2; MNX1; PHOX2B; VAX1; VAX2 (inferredBy_MotifSimilarity). DLX1; DLX4; DLX6; HOXC5; LBX1; LHX5 (inferredBy_MotifSimilarity_n_Orthology).	10	1067	DLX1;DLX2;DOCK10;IVNS1ABP;NOL4;OSR1;PRKG2;SLC38A4;SP8;THSD7B
10kb	DLX1_top5perTarget	taipale_cyt_meth__HOXA5_NYAATTAN_eDBD_meth	4.29	0.177	DLX1	*	HOXA5 (directAnnotation).	ALX4; BSX; EMX1; EMX2; EN1; EVX2; GBX2; GSX2; HOXA1; HOXA2; HOXA7; HOXB1; HOXB2; HOXB5; HOXB6; HOXB7; HOXD1; HOXD3; HOXD4; LHX4; LHX6; LMX1A; MEOX1; MEOX2; MNX1; PDX1; PHOX2A; PHOX2B; RAX; VAX1; VAX2; VENTX (inferredBy_MotifSimilarity). DLX1; DLX4; DLX6; EN2; EVX1; HOXA6; HOXC5; HOXC6; LBX1; NKX1-1; NKX1-2; UNCX (inferredBy_MotifSimilarity_n_Orthology).	8	676	DLX1;DLX2;DOCK10;IVNS1ABP;NOL4;OSR1;SP8;THSD7B
10kb	DLX1_top5perTarget	taipale_cyt_meth__HOXA5_NYAATTAN_FL_meth	3.43	0.149	DLX1	*	HOXA5 (directAnnotation).	BSX; DLX3; DLX6; EMX1; EMX2; EN1; EVX1; EVX2; HOXA1; HOXA2; HOXA7; HOXB1; HOXB2; HOXB5; HOXB7; HOXB8; HOXD1; HOXD3; HOXD4; HOXD8; LHX1; LHX2; LHX4; MEOX1; MEOX2; MNX1; MSX1; PDX1; PHOX2B; VAX1; VAX2 (inferredBy_MotifSimilarity). DLX1; DLX4; GBX1; GBX2; HOXC5; LHX5; NKX1-1; NKX1-2 (inferredBy_MotifSimilarity_n_Orthology).	10	933	DLX1;DLX2;DOCK10;IVNS1ABP;NHLH1;NOL4;OSR1;SLC38A4;SP8;THSD7B
10kb	DLX1_top5perTarget	taipale_cyt_meth__HOXA6_NGYAATTANN_eDBD	3.12	0.139	DLX1	*	HOXA6 (directAnnotation).	EMX1; HOXA1; HOXB2; HOXB6; HOXB7; NKX6-1 (inferredBy_MotifSimilarity). CDX1; DLX1; DLX4; DLX6; EMX2; EN1; EN2; EVX1; EVX2; GBX1; GBX2; GSX2; HOXA10; HOXA3; HOXA4; HOXA5; HOXA7; HOXB1; HOXB3; HOXB5; HOXC5; HOXC6; HOXC8; HOXD1; HOXD3; LHX2; LHX9; MEOX1; NKX1-1; NKX1-2; PROP1; UNCX; VAX1; VAX2; VSX2 (inferredBy_MotifSimilarity_n_Orthology).	5	481	DLX1;DLX2;NOL4;OSR1;SP8
10kb	DLX1_top5perTarget	taipale_cyt_meth__HOXA6_NGYAATTANN_eDBD_meth	3.03	0.136	DLX1	*	HOXA6 (directAnnotation).	HOXB6; HOXB7; NKX6-1 (inferredBy_MotifSimilarity). BSX; DLX1; DLX4; DLX6; EMX1; EMX2; EVX1; EVX2; GBX1; GBX2; HOXA7; HOXC6; HOXC8; HOXD3; LHX2; LHX9; NKX1-1; NKX1-2; PROP1; UNCX; VAX2; VSX2 (inferredBy_MotifSimilarity_n_Orthology).	9	1708	DLX1;DLX2;DOCK10;NOL4;OSR1;PTF1A;SLC38A4;SP8;THSD7B
10kb	DLX1_top5perTarget	taipale_cyt_meth__HOXB2_NYAATTAN_eDBD	3.84	0.162	DLX1	*	HOXB2 (directAnnotation).	BSX; EMX1; EMX2; EN1; EN2; EVX1; EVX2; GBX2; GSX2; HOXA1; HOXA2; HOXA5; HOXB1; HOXB3; HOXB5; HOXD1; HOXD3; HOXD4; LHX1; LHX4; LHX6; MEOX1; MEOX2; MNX1; MSX1; MSX2; NOTO; PDX1; PHOX2A; PHOX2B; PRRX2; VAX1; VAX2; VENTX; VSX1; VSX2 (inferredBy_MotifSimilarity). DLX1; DLX4; DLX6; HOXA6; HOXA7; HOXB6; HOXB7; HOXC5; HOXC6; LHX5; LHX8; NKX1-1; NKX1-2; UNCX (inferredBy_MotifSimilarity_n_Orthology).	11	1350	DLX1;DLX2;DOCK10;IVNS1ABP;NHLH1;NOL4;OSR1;PRKG2;SLC38A4;SP8;THSD7B
10kb	DLX1_top5perTarget	taipale_cyt_meth__HOXB2_NYAATTAN_eDBD_meth	3.9	0.164	DLX1	*	HOXB2 (directAnnotation).	BSX; EMX1; EMX2; EN1; EN2; EVX1; EVX2; GBX2; GSX2; HOXA1; HOXA2; HOXA5; HOXB1; HOXB3; HOXB5; HOXD1; HOXD3; HOXD4; LHX4; LHX6; LMX1A; MEOX1; MEOX2; MNX1; MSX1; NOTO; PDX1; PHOX2A; PHOX2B; RAX; TLX2; VAX1; VAX2; VENTX; VSX1; VSX2 (inferredBy_MotifSimilarity). DLX1; DLX4; DLX6; HOXA6; HOXA7; HOXB6; HOXB7; HOXC5; HOXC6; LHX8; NKX1-1; NKX1-2; UNCX (inferredBy_MotifSimilarity_n_Orthology).	9	1134	DLX1;DLX2;DOCK10;IVNS1ABP;NOL4;OSR1;SLC38A4;SP8;THSD7B
10kb	DLX1_top5perTarget	taipale_cyt_meth__HOXB5_NYAATTAN_eDBD	3.32	0.145	DLX1	*	HOXB5 (directAnnotation).	BSX; DLX6; EMX1; EN1; GBX2; HOXA1; HOXA2; HOXA5; HOXA7; HOXB1; HOXB2; HOXB6; HOXB7; HOXB8; HOXD1; HOXD4; HOXD8; LHX1; LHX2; LHX4; MEOX1; MEOX2; MNX1; MSX1; MSX2; PDX1; PHOX2B; VAX1; VAX2; VENTX (inferredBy_MotifSimilarity). DLX1; DLX4; EMX2; EVX1; EVX2; GBX1; HOXA6; HOXC5; HOXC6; LHX5; NKX1-1; NKX1-2 (inferredBy_MotifSimilarity_n_Orthology).	11	1523	DLX1;DLX2;DOCK10;IVNS1ABP;NHLH1;NOL4;OSR1;PRKG2;SLC38A4;SP8;THSD7B
10kb	DLX1_top5perTarget	taipale_cyt_meth__HOXB7_NYAATTAN_eDBD	4.17	0.173	DLX1	*	HOXB7 (directAnnotation).	BSX; HOXA5; HOXA7; HOXB1; HOXB5; HOXB6; HOXB8; HOXC8; HOXD4; HOXD8; LHX4; MEOX2 (inferredBy_MotifSimilarity). DLX1; DLX4; DLX6; HOXA6; HOXC5; HOXC6; LHX1; LHX5; MNX1 (inferredBy_MotifSimilarity_n_Orthology).	8	492	DLX1;DLX2;DOCK10;IVNS1ABP;NOL4;OSR1;SP8;THSD7B
10kb	DLX1_top5perTarget	taipale_cyt_meth__HOXB7_NYAATTAN_eDBD_meth	4.32	0.178	DLX1	*	HOXB7 (directAnnotation).	BSX; HOXA5; HOXA7; HOXB5; HOXB6; HOXB8; HOXC8; HOXD4; HOXD8; LHX4; MEOX2 (inferredBy_MotifSimilarity). DLX1; DLX4; DLX6; HOXA6; HOXC5; HOXC6; MNX1 (inferredBy_MotifSimilarity_n_Orthology).	8	538	DLX1;DLX2;DOCK10;IVNS1ABP;NOL4;OSR1;SP8;THSD7B
10kb	DLX1_top5perTarget	taipale_cyt_meth__LBX2_NCYAATTANN_eDBD_meth	3.09	0.138	DLX1	*	LBX2 (directAnnotation).	ALX3; ARX; EMX1; EMX2; EN1; ESX1; GBX1; GBX2; GSX2; HESX1; HOXA1; HOXB2; HOXB3; HOXD1; HOXD3; HOXD8; ISX; LHX2; LHX4; LHX6; LHX9; NKX1-2; NOTO; PRRX1; PRRX2; RAX; RAX2; SHOX; SHOX2; UNCX; VSX1; ZFHX2 (inferredBy_MotifSimilarity). ALX1; ALX4; BSX; DLX1; DLX4; DLX6; DRGX; EN2; EVX1; EVX2; HOXA2; HOXA6; HOXA7; HOXB1; HOXB6; HOXB7; HOXC5; HOXC6; LBX1; LHX1; LHX3; LHX5; LHX8; MNX1; NKX1-1; NOBOX; OTP;…	12	2987	CNPY1;DLX1;DOCK10;FBRSL1;IVNS1ABP;NOL4;OSR1;PRKG2;SLC38A4;SP8;TECTA;THSD7B
10kb	DLX1_top5perTarget	taipale_cyt_meth__MEOX1_NYAATTAN_FL	3.75	0.159	DLX1	*	MEOX1 (directAnnotation).	BSX; DLX3; DLX6; HOXA1; HOXA2; HOXA5; HOXA7; HOXB1; HOXB2; HOXB5; HOXD1; HOXD4; LHX1; LHX4; MEOX2; MNX1; PHOX2B; VAX1 (inferredBy_MotifSimilarity). DLX1; DLX4; GBX1; GBX2; LHX5 (inferredBy_MotifSimilarity_n_Orthology).	11	1117	DLX1;DLX2;DOCK10;IVNS1ABP;NHLH1;NOL4;OSR1;PRKG2;SLC38A4;SP8;THSD7B
10kb	DLX1_top5perTarget	taipale_cyt_meth__MEOX1_NYAATTAN_FL_meth	3.94	0.165	DLX1	*	MEOX1 (directAnnotation).	BSX; DLX6; EMX1; EN1; EVX1; EVX2; HOXA1; HOXA2; HOXA5; HOXA7; HOXB1; HOXB2; HOXB5; HOXD1; HOXD4; LHX1; LHX4; LHX6; MEOX2; MNX1; MSX1; PDX1; PHOX2B; VAX1; VAX2 (inferredBy_MotifSimilarity). DLX1; DLX4; GBX1; GBX2; LHX5 (inferredBy_MotifSimilarity_n_Orthology).	11	1442	DLX1;DLX2;DOCK10;IVNS1ABP;NHLH1;NOL4;OSR1;PRKG2;SLC38A4;SP8;THSD7B
10kb	DLX1_top5perTarget	taipale_cyt_meth__MNX1_NYAATTAN_eDBD	3.89	0.164	DLX1	*	MNX1 (directAnnotation).	BSX; DLX3; EMX1; EN1; EN2; EVX1; EVX2; GBX2; HOXA1; HOXA2; HOXA5; HOXB1; HOXB2; HOXB5; HOXD1; HOXD4; LHX4; LHX6; MEOX1; MEOX2; MSX1; PDX1; PHOX2B; PRRX2; VAX1; VAX2 (inferredBy_MotifSimilarity). DLX1; DLX4; DLX6; NKX1-1; NKX1-2 (inferredBy_MotifSimilarity_n_Orthology).	12	2283	CNPY1;DLX1;DLX2;DOCK10;IVNS1ABP;NHLH1;NOL4;OSR1;PRKG2;SLC38A4;SP8;THSD7B
10kb	DLX1_top5perTarget	taipale_cyt_meth__MNX1_NYAATTAN_eDBD_meth	3.36	0.146	DLX1	*	MNX1 (directAnnotation).	BARHL1; BSX; DLX3; DLX6; EMX1; EMX2; EN1; EN2; EVX1; EVX2; GBX1; GBX2; GSX2; HOXA1; HOXA2; HOXA5; HOXB1; HOXB2; HOXB5; HOXD1; HOXD3; HOXD4; LHX1; LHX4; LHX6; MEOX1; MEOX2; MSX1; MSX2; NOTO; PDX1; PHOX2B; PRRX2; VAX1; VAX2; VENTX; VSX1; VSX2 (inferredBy_MotifSimilarity). DLX1; DLX4; DLX5; HOXA6; HOXA7; HOXB6; HOXB7; HOXC6; LHX8; NKX1-1; NKX1-2 (inferredBy_MotifSimilarity_n_Orthology).	9	1229	DLX1;DLX2;DOCK10;IVNS1ABP;NOL4;OSR1;SLC38A4;SP8;THSD7B
10kb	DLX1_top5perTarget	taipale_cyt_meth__VAX1_NYAATTAN_eDBD	3.85	0.163	DLX1	*	VAX1 (directAnnotation).	ALX3; ALX4; ARX; BARX2; BSX; DRGX; EMX1; EMX2; EN1; EN2; ESX1; EVX1; EVX2; GBX1; GBX2; GSX2; HOXA1; HOXA2; HOXA3; HOXA5; HOXB1; HOXB2; HOXB5; HOXD1; HOXD3; HOXD4; LHX4; LHX6; LHX8; LMX1A; MEOX1; MEOX2; MNX1; MSX1; MSX2; NOTO; PDX1; PHOX2A; PHOX2B; PRRX2; RAX; TLX2; VAX2; VENTX; VSX1; VSX2 (inferredBy_MotifSimilarity). DLX1; DLX4; DLX6; HOXA6; HOXA7; HOXB6; HOXB7; HOXC6; LHX3; NKX1-1; NKX1-2; UNCX…	9	1207	DLX1;DLX2;DOCK10;IVNS1ABP;NOL4;OSR1;SLC38A4;SP8;THSD7B
10kb	DLX1_top5perTarget	taipale_cyt_meth__VAX1_NYAATTAN_eDBD_meth	3.49	0.151	DLX1	*	VAX1 (directAnnotation).	ALX4; BARHL1; BARHL2; BSX; DLX6; EMX1; EMX2; EN1; EN2; EVX1; EVX2; GBX1; GBX2; GSX1; GSX2; HOXA1; HOXA2; HOXA5; HOXA7; HOXB1; HOXB2; HOXB3; HOXB5; HOXD1; HOXD3; HOXD4; LHX1; LHX4; LHX6; LHX8; MEOX1; MEOX2; MNX1; MSX1; MSX2; NOTO; PDX1; PHOX2A; PHOX2B; PRRX2; TLX2; VAX2; VENTX; VSX1; VSX2 (inferredBy_MotifSimilarity). DLX1; DLX4; HOXA6; HOXB6; HOXB7; HOXC5; HOXC6; LHX5; NKX1-1; NKX1-2; UNCX (infer…	8	669	DLX1;DOCK10;IVNS1ABP;NHLH1;NOL4;OSR1;SP8;THSD7B
10kb	DLX1_top5perTarget	taipale_cyt_meth__VAX2_NYAATTAN_FL	3.99	0.167	DLX1	*	VAX2 (directAnnotation).	ALX3; ALX4; BSX; EMX1; EMX2; EN1; EN2; ESX1; EVX1; EVX2; GBX1; GBX2; GSX2; HOXA1; HOXA2; HOXA3; HOXA5; HOXB1; HOXB2; HOXB3; HOXB5; HOXD1; HOXD3; HOXD4; LHX4; LHX6; LHX8; LHX9; MEOX1; MNX1; MSX1; NOTO; PDX1; PHOX2A; PHOX2B; POU6F2; PRRX2; RAX; TLX2; VAX1; VENTX; VSX1; VSX2 (inferredBy_MotifSimilarity). DLX1; DLX4; DLX6; HOXA6; HOXA7; HOXB6; HOXB7; HOXC6; LHX3; NKX1-1; NKX1-2; UNCX (inferredBy_Moti…	7	585	DLX1;DLX2;DOCK10;NOL4;OSR1;SP8;THSD7B
10kb	DLX1_top5perTarget	taipale_cyt_meth__VENTX_NGYAATTAGN_FL_meth	3.61	0.155	DLX1	*	VENTX (directAnnotation).	EMX1; EMX2; EN1; GBX2; GSX1; GSX2; HOXA5; HOXB2; HOXB5; HOXD3; HOXD4; LHX4; LHX6; LMX1A; MNX1; PDX1; RAX; VAX1; VAX2; ZSCAN23 (inferredBy_MotifSimilarity). DLX1; DLX4; DLX6; EN2; GBX1; ISX; LBX1; LHX2; LHX9; NKX1-1; NKX1-2; OTP; PHOX2A; PHOX2B; UNCX (inferredBy_MotifSimilarity_n_Orthology).	5	313	DLX1;NOL4;OSR1;SP8;THSD7B
10kb	DLX1_top5perTarget	transfac_pro__M02051	4.02	0.168	DLX1	*		DLX1; DLX2; DLX3; DLX4; DLX5; DLX6; EVX1; HOXA1; HOXB5; MNX1 (inferredBy_MotifSimilarity).	6	432	DLX1;DLX2;DOCK10;NOL4;SP8;THSD7B
10kb	DLX1_top5perTarget	transfac_pro__M07828	3.18	0.141	DLX1	*	NKX1-1; NKX1-2 (inferredBy_Orthology).	ALX3; ALX4; BSX; DLX5; DRGX; EMX1; EMX2; EN1; EN2; ESX1; EVX1; EVX2; GBX1; GBX2; HOXA1; HOXA2; HOXA3; HOXA5; HOXB1; HOXB2; HOXB3; HOXB5; HOXD1; HOXD3; LBX2; LHX2; LHX4; LHX6; MEOX1; MNX1; MSX1; NOTO; PDX1; PHOX2A; PHOX2B; PRRX2; VAX1; VAX2; VENTX; VSX1; VSX2 (inferredBy_MotifSimilarity). DLX1; DLX4; DLX6; HOXA6; HOXA7; HOXB6; HOXB7; HOXC6; MEOX2; MSX2; NOBOX (inferredBy_MotifSimilarity_n_Ortholog…	7	589	DLX1;DOCK10;NOL4;OSR1;SLC38A4;SP8;THSD7B
10kb	DLX1_top5perTarget	transfac_pro__M07846	3.35	0.146	DLX1	*	LHX6; LHX8 (inferredBy_Orthology).	ALX3; EMX1; EMX2; EN1; EN2; ESX1; EVX2; GBX1; GBX2; GSX2; HOXA1; HOXB2; HOXB3; HOXD1; ISX; LBX2; LHX4; LHX9; MIXL1; MNX1; MSX2; NOTO; PAX4; PDX1; POU6F2; PRRX1; PRRX2; RAX2; SHOX; SHOX2; TLX2; UNCX; VAX1; VAX2; VSX1; VSX2; ZBTB49 (inferredBy_MotifSimilarity). ARX; DLX1; DLX4; DLX6; EVX1; HOXA6; HOXA7; HOXB6; HOXB7; HOXC6; HOXD3; LBX1; LHX3; NKX1-2; RAX (inferredBy_MotifSimilarity_n_Orthology).	10	1315	DLX1;DLX2;DOCK10;NHLH1;NOL4;OSR1;PRKG2;SLC38A4;SP8;THSD7B
10kb	DLX6_top5perTarget	cisbp__M0918	3.18	0.0716	DLX6	*	EVX1 (inferredBy_Orthology).	ALX3; BARHL2; BARX1; DRGX; EMX1; EMX2; EN1; EVX2; GBX1; GBX2; GSX2; HOXA1; HOXA2; HOXA3; HOXB2; HOXB3; HOXB4; HOXB5; HOXB7; HOXC4; HOXD3; HOXD4; ISL2; LBX2; LHX2; LHX9; LMX1A; NANOG; NOBOX; NOTO; PDX1; RAX; VAX1; VAX2; VSX1; VSX2 (inferredBy_MotifSimilarity). BARHL1; BARX2; BSX; DLX1; DLX4; DLX6; EN2; GSX1; HOXA4; HOXA5; HOXA6; HOXA7; HOXB6; HOXC6; HOXD1; LBX1; LHX3; LHX4; LHX6; LHX8; MEOX1; MNX1…	3	277	DLX6;ICMT;ZC3H3
10kb	DLX6_top5perTarget	cisbp__M0935	4.36	0.0929	DLX6	*	DLX4 (inferredBy_Orthology).	DLX5 (inferredBy_MotifSimilarity). DLX1; DLX2; DLX3; DLX6; NKX6-1 (inferredBy_MotifSimilarity_n_Orthology).	4	323	DLX6;ICMT;POMZP3;ZC3H3
10kb	DLX6_top5perTarget	cisbp__M0981	3.69	0.0809	DLX6	*	DLX5 (inferredBy_Orthology).	BSX; DLX1; DLX2; DLX3; DLX4; DLX6; EN1; GBX2; LHX1; MNX1; MSX1; MSX2; NANOG; PHOX2B; PROP1; PRRX2 (inferredBy_MotifSimilarity). BARHL1; DRGX; HOXA5; HOXA6; HOXA7; HOXB5; HOXB6; HOXB7; HOXC6; HOXD1; HOXD3; LHX5; NANOGP8; NKX1-2; NOBOX; PDX1; VAX1; VAX2 (inferredBy_MotifSimilarity_n_Orthology).	4	545	DLX6;ICMT;POMZP3;ZC3H3
10kb	DLX6_top5perTarget	cisbp__M4944	3.59	0.079	DLX6	*	EN1; EN2 (inferredBy_Orthology).	GSX1; LHX4; PDX1; PRRX2; RAX (inferredBy_MotifSimilarity). BSX; DLX1; DLX4; DLX6; EMX1; EMX2; GBX1; GBX2; HOXA1; HOXA6; HOXA7; HOXB1; HOXB6; HOXB7; HOXC5; HOXC6; HOXD1; MNX1; NKX1-1; NKX1-2; OTP; PROP1; UNCX; VSX2 (inferredBy_MotifSimilarity_n_Orthology).	3	157	DLX6;ICMT;ZC3H3
10kb	DLX6_top5perTarget	cisbp__M5340	3.4	0.0756	DLX6	*	DLX2 (directAnnotation).	DLX3; DLX4; DLX6; MSX1; PRRX1 (inferredBy_MotifSimilarity). DLX1; DLX5; MSX2 (inferredBy_MotifSimilarity_n_Orthology).	5	1083	DLX6;ICMT;LRRC4;POMZP3;ZC3H3
10kb	DLX6_top5perTarget	cisbp__M5631	3.18	0.0716	DLX6	*	MIXL1 (directAnnotation).	ALX1; ALX3; ALX4; ARGFX; ARX; EN2; HESX1; ISX; LHX2; LHX4; LHX9; LMX1A; LMX1B; NOTO; POU6F2; PRRX1; PRRX2; RAX2; SHOX; SHOX2; TLX2; TRAF4; UNCX (inferredBy_MotifSimilarity). DLX1; DLX4; DLX6; DRGX; EMX1; EMX2; EN1; GBX1; GBX2; ISL1; ISL2; LBX1; LHX1; LHX3; LHX5; LHX6; LHX8; MSX1; NKX1-1; NKX1-2; OTP; POU1F1; PROP1; VSX1; VSX2 (inferredBy_MotifSimilarity_n_Orthology).	4	508	DLX6;ICMT;LRRC4;ZC3H3
10kb	DLX6_top5perTarget	flyfactorsurvey__en_FlyReg_FBgn0000577	3.69	0.0808	DLX6	*	EN1; EN2 (inferredBy_Orthology).	ESX1; GSX1; LHX4; PDX1; PRRX2; RAX (inferredBy_MotifSimilarity). BSX; DLX1; DLX4; DLX6; EMX1; EMX2; GBX1; GBX2; HOXA1; HOXA6; HOXA7; HOXB1; HOXB6; HOXB7; HOXC5; HOXC6; HOXD1; LHX6; LHX8; MNX1; NKX1-1; NKX1-2; OTP; PROP1; UNCX; VSX2 (inferredBy_MotifSimilarity_n_Orthology).	3	152	DLX6;ICMT;ZC3H3
10kb	DLX6_top5perTarget	taipale__DLX2_DBD_NYAATTAN	3.33	0.0743	DLX6	*	DLX2 (directAnnotation).	DLX3; DLX4; DLX6; MSX1; PRRX1 (inferredBy_MotifSimilarity). DLX1; DLX5; MSX2 (inferredBy_MotifSimilarity_n_Orthology).	5	1035	DLX6;ICMT;LRRC4;POMZP3;ZC3H3
10kb	DLX6_top5perTarget	taipale_cyt_meth__LHX1_NYAATTAN_eDBD	3.15	0.0711	DLX6	*	LHX1 (directAnnotation).	BSX; DLX1; DLX3; DLX4; DLX5; DLX6; EN1; HOXA1; HOXA5; HOXB2; HOXB5; HOXD1; HOXD4; MEOX1; MEOX2; MNX1; MSX1; PHOX2B; PRRX2; VAX1 (inferredBy_MotifSimilarity). GBX1; GBX2; LHX5 (inferredBy_MotifSimilarity_n_Orthology).	3	310	DLX6;ICMT;ZC3H3
10kb	DLX6_top5perTarget	taipale_cyt_meth__MSX1_NCAATTAN_FL_meth	3.3	0.0738	DLX6	*	MSX1 (directAnnotation).	BSX; DLX2; DLX3; DLX4; DLX6; MSX2; PHOX2B; PRRX1; PRRX2 (inferredBy_MotifSimilarity). DLX1; DLX5; NKX1-1; NKX1-2 (inferredBy_MotifSimilarity_n_Orthology).	2	129	DLX6;ZC3H3
10kb	DLX6_top5perTarget	transfac_pro__M07836	3.19	0.0718	DLX6	*	GBX1; GBX2 (inferredBy_Orthology).	BARHL1; BSX; DLX6; EN1; EN2; HOXA5; HOXB5; HOXD4; LHX1; MEOX1; MEOX2; MNX1; MSX1; PHOX2B; PRRX2; VAX1 (inferredBy_MotifSimilarity). BARHL2; LHX5 (inferredBy_MotifSimilarity_n_Orthology).	4	594	DLX6;ICMT;LRRC4;ZC3H3
10kb	DLX6_top5perTarget	transfac_pro__M07848	3.03	0.069	DLX6	*	LHX1; LHX5 (inferredBy_Orthology).	BSX; DLX1; DLX3; DLX4; DLX5; DLX6; EN1; HOXA1; HOXA5; HOXA7; HOXB2; HOXB5; HOXB7; HOXD1; HOXD4; LHX4; MEOX1; MEOX2; MSX1; PHOX2B; PRRX2; VAX1 (inferredBy_MotifSimilarity). GBX1; GBX2 (inferredBy_MotifSimilarity_n_Orthology).	3	259	DLX6;ICMT;ZC3H3
10kb	E2F1_top5perTarget	cisbp__M0665	5.64	0.0822	E2F1	*		E2F1; E2F2 (inferredBy_MotifSimilarity).	6	523	ATAD5;CENPQ;E2F1;HELLS;OSR2;WDR76
10kb	E2F1_top5perTarget	cisbp__M1856	3.48	0.0546	E2F1	**	E2F1 (directAnnotation).	E2F4; E2F6 (inferredBy_MotifSimilarity). E2F3 (inferredBy_MotifSimilarity_n_Orthology).	7	703	ANAPC1;CCNE2;CDCA7;E2F1;GINS3;OSR2;WDR76
10kb	E2F1_top5perTarget	cisbp__M2272	4.33	0.0656	E2F1	*	E2F4 (directAnnotation).	E2F1; E2F6 (inferredBy_MotifSimilarity). E2F3 (inferredBy_MotifSimilarity_n_Orthology).	9	1843	ATAD5;CCNE2;CDCA7;GINS3;HELLS;LFNG;OSR2;WDR76;ZNF623
10kb	E2F1_top5perTarget	cisbp__M3133	5.52	0.0807	E2F1	**	E2F1 (directAnnotation).		5	396	CDCA7;E2F1;HELLS;OSR2;WDR76
10kb	E2F1_top5perTarget	cisbp__M3134	5.11	0.0755	E2F1	**	E2F1 (directAnnotation).	E2F2; E2F3; E2F4; E2F5; E2F7; E2F8; RB1; TFDP1 (inferredBy_MotifSimilarity).	12	1639	ATAD5;CCNE2;CDCA7;CENPQ;CES1;E2F1;FAM181A;HELLS;LPIN3;NPR1;OSR2;WDR76
10kb	E2F1_top5perTarget	cisbp__M4599	3.33	0.0527	E2F1	*	E2F6 (directAnnotation).	E2F1; E2F4; E2F7; TFDP1 (inferredBy_MotifSimilarity). E2F3 (inferredBy_MotifSimilarity_n_Orthology).	10	1464	ANAPC1;CCNE2;CDCA7;DOCK6;FAM110C;GINS3;LFNG;NPR1;OSR2;WDR76
10kb	E2F1_top5perTarget	cisbp__M5351	3	0.0486	E2F1	**	E2F1 (directAnnotation).	E2F2; E2F3; E2F4 (inferredBy_MotifSimilarity).	6	860	ANAPC1;CDCA7;CENPQ;E2F1;LPIN3;NPR1
10kb	E2F1_top5perTarget	cisbp__M5352	3.82	0.0591	E2F1	**	E2F1 (directAnnotation).	E2F2; E2F3; E2F4; E2F7; E2F8 (inferredBy_MotifSimilarity).	16	4856	ANAPC1;ATAD5;CDCA7;CENPQ;DENND5A;E2F1;INTS7;ITK;LFNG;LPIN3;NKX3-1;NPR1;OSR2;SLC13A5;SLC25A35;WDR76
10kb	E2F1_top5perTarget	cisbp__M5362	3.67	0.0571	E2F1	*	E2F7 (directAnnotation).	E2F1; E2F3; E2F4; E2F8 (inferredBy_MotifSimilarity).	3	215	E2F1;FAM181A;WDR76
10kb	E2F1_top5perTarget	cisbp__M6190	4.51	0.0678	E2F1	**	E2F1 (directAnnotation).	E2F3; E2F4; TFDP1 (inferredBy_MotifSimilarity).	9	1409	ANAPC1;ATAD5;CCNE2;CDCA7;DOCK6;E2F1;NPR1;OSR2;WDR76
10kb	E2F1_top5perTarget	cisbp__M6192	4.06	0.0621	E2F1	*	E2F3 (directAnnotation).	E2F1; E2F4; E2F5; E2F7; TFDP1 (inferredBy_MotifSimilarity). EVX1; EVX2 (inferredBy_MotifSimilarity_n_Orthology).	4	457	ATAD5;CDCA7;E2F1;OSR2
10kb	E2F1_top5perTarget	cisbp__M6193	8.05	0.113	E2F1	*	E2F4 (directAnnotation).	E2F1; E2F3; E2F7; E2F8; TFDP1 (inferredBy_MotifSimilarity).	12	1955	ANAPC1;ATAD5;CCNE2;CDCA7;CENPQ;DOCK6;E2F1;GINS3;HELLS;OSR2;WDR76;ZNF623
10kb	E2F1_top5perTarget	cisbp__M6194	6.24	0.0899	E2F1	*	E2F5 (directAnnotation).	E2F1; E2F2; E2F3; E2F4; E2F7; RB1; TFDP1 (inferredBy_MotifSimilarity). EVX1; EVX2 (inferredBy_MotifSimilarity_n_Orthology).	7	846	ATAD5;CDCA7;CENPQ;E2F1;GINS3;HELLS;OSR2
10kb	E2F1_top5perTarget	dbcorrdb__E2F4__ENCSR000DOR_1__m1	3.43	0.054	E2F1	*	E2F4 (directAnnotation).	E2F1; E2F6; SIN3A; TFDP1 (inferredBy_MotifSimilarity).	11	2508	ANAPC1;ANGEL1;ATAD5;CCNE2;CENPO;E2F1;GINS3;HELLS;NPR1;OSR2;WDR76
10kb	E2F1_top5perTarget	dbcorrdb__HA-E2F1__ENCSR000EWX_1__m1	3.2	0.051	E2F1	**	E2F1 (directAnnotation).	E2F6 (inferredBy_MotifSimilarity).	11	2966	ANAPC1;ATAD5;CCNE2;DOCK6;E2F1;L1TD1;LPIN3;NPR1;OSR2;WDR76;ZNF689
10kb	E2F1_top5perTarget	hocomoco__E2F3_HUMAN.H11MO.0.A	3.88	0.0598	E2F1	*	E2F3 (directAnnotation).	E2F1; E2F4; E2F6; TFDP1 (inferredBy_MotifSimilarity).	6	1055	ANAPC1;CCNE2;DOCK6;LPIN3;NPR1;OSR2
10kb	E2F1_top5perTarget	hocomoco__E2F5_HUMAN.H11MO.0.B	5.59	0.0815	E2F1	*	E2F5 (directAnnotation).	E2F1; E2F2; E2F3; E2F4; E2F7; RB1; TFDP1 (inferredBy_MotifSimilarity). EVX1; EVX2 (inferredBy_MotifSimilarity_n_Orthology).	8	1336	ATAD5;CDCA7;CENPQ;E2F1;GINS3;HELLS;OSR2;ZBTB42
10kb	E2F1_top5perTarget	hocomoco__E2F6_HUMAN.H11MO.0.A	3.32	0.0526	E2F1	*	E2F6 (directAnnotation).	E2F1; E2F3; E2F4; E2F7; TFDP1 (inferredBy_MotifSimilarity).	4	367	CCNE2;DOCK6;NPR1;OSR2
10kb	E2F1_top5perTarget	homer__TTCGCGCGAAAA_E2F	6.38	0.0917	E2F1	*		E2F1; E2F4; TFDP1; TFDP2 (inferredBy_MotifSimilarity).	11	1916	ATAD5;CCNE2;CDCA7;CENPQ;CES1;E2F1;FAM181A;GINS3;HELLS;OSR2;WDR76
10kb	E2F1_top5perTarget	jaspar__MA0470.1	4.69	0.0701	E2F1	*	E2F4 (directAnnotation).	E2F1; E2F6 (inferredBy_MotifSimilarity). E2F3 (inferredBy_MotifSimilarity_n_Orthology).	6	740	CCNE2;CDCA7;GINS3;HELLS;OSR2;WDR76
10kb	E2F1_top5perTarget	swissregulon__hs__E2F1..5.p2	5.44	0.0796	E2F1	**	E2F1; E2F2; E2F3; E2F4; E2F5 (directAnnotation).	RB1; TFDP1 (inferredBy_MotifSimilarity).	8	1433	ATAD5;CDCA7;CENPQ;E2F1;GINS3;HELLS;OSR2;ZBTB42
10kb	E2F1_top5perTarget	taipale__E2F1_DBD_AATGGCGCCAAA	3.01	0.0487	E2F1	**	E2F1 (directAnnotation).	E2F2; E2F3; E2F4 (inferredBy_MotifSimilarity).	15	4282	ANAPC1;ATAD5;CCNE2;CD19;CDCA7;CENPQ;DENND5A;E2F1;INTS7;LPIN3;NPR1;OSR2;PLEKHA7;SLC39A11;WDR76
10kb	E2F1_top5perTarget	taipale__E2F1_DBD_TTTGGCGCCAAA	3.03	0.0489	E2F1	**	E2F1 (directAnnotation).	E2F2; E2F3; E2F4 (inferredBy_MotifSimilarity).	6	703	ANAPC1;CDCA7;CENPQ;E2F1;LPIN3;NPR1
10kb	E2F1_top5perTarget	taipale__E2F3_DBD_NNAAATGGCGCCAAAANN_repr	5.44	0.0797	E2F1	*	E2F3 (directAnnotation).	E2F1; E2F2; E2F4 (inferredBy_MotifSimilarity). E2F6 (inferredBy_MotifSimilarity_n_Orthology).	10	2016	ANAPC1;ATAD5;CDCA7;CENPQ;CES1;E2F1;GINS3;INTS7;LFNG;WDR76
10kb	E2F1_top5perTarget	taipale__E2F3_DBD_NNAAATGGCGCCATTTNN	3.2	0.0511	E2F1	*	E2F3 (directAnnotation).	E2F1; E2F2 (inferredBy_MotifSimilarity).	11	2630	ANAPC1;ATAD5;CDCA7;CENPQ;CES1;E2F1;GINS3;HELLS;LFNG;NBPF14;WDR76
10kb	E2F1_top5perTarget	taipale__E2F3_DBD_NNTTTTGGCGCCAAAANN	4.37	0.066	E2F1	*	E2F3 (directAnnotation).	E2F1; E2F2; E2F4 (inferredBy_MotifSimilarity).	11	2558	ANAPC1;ATAD5;CENPQ;CES1;E2F1;GINS3;NDST2;NPR1;SLC13A5;SLC39A11;WDR76
10kb	E2F1_top5perTarget	taipale_cyt_meth__E2F1_NWTTTGGCGCCAWWWN_FL	6.39	0.0918	E2F1	**	E2F1 (directAnnotation).	E2F2; E2F3; E2F4 (inferredBy_MotifSimilarity). E2F6 (inferredBy_MotifSimilarity_n_Orthology).	13	2943	ANAPC1;ATAD5;CCNE2;CDCA7;CENPQ;DOCK6;E2F1;GINS3;LPIN3;NPR1;OSR2;SLC25A35;WDR76
10kb	E2F1_top5perTarget	taipale_cyt_meth__E2F2_NWTTTGGCGCCAWWWN_eDBD_repr	5.08	0.075	E2F1	*	E2F2 (directAnnotation).	E2F1; E2F3; E2F4 (inferredBy_MotifSimilarity).	16	3841	ANAPC1;ATAD5;CCNE2;CD19;CDCA7;CENPQ;DENND5A;DOCK6;E2F1;HELLS;INTS7;LPIN3;NPR1;OSR2;WDR76;ZNF623
10kb	E2F1_top5perTarget	taipale_cyt_meth__E2F3_NTTTTGGCGCCAAAAN_eDBD	3.9	0.0601	E2F1	*	E2F3 (directAnnotation).	E2F1; E2F2; E2F4; E2F7; E2F8 (inferredBy_MotifSimilarity).	14	2750	ATAD5;CCNE2;CDCA7;CENPQ;CES1;DENND5A;E2F1;GINS3;LFNG;LPIN3;NKX3-1;NPR1;OSR2;WDR76
10kb	E2F1_top5perTarget	taipale_cyt_meth__E2F4_WTTTGGCGCCAWWW_eDBD	6.92	0.0986	E2F1	*	E2F4 (directAnnotation).	E2F1; E2F2; E2F3 (inferredBy_MotifSimilarity).	9	1017	ANAPC1;ATAD5;CCNE2;CDCA7;CENPQ;E2F1;INTS7;LPIN3;WDR76
10kb	E2F1_top5perTarget	taipale_cyt_meth__E2F8_NTTTCCCGCCAAAN_eDBD	4.57	0.0686	E2F1	*	E2F8 (directAnnotation).	E2F1; E2F3; E2F4; E2F7 (inferredBy_MotifSimilarity).	12	2253	ANAPC1;ATAD5;CCNE2;CDCA7;CENPO;CENPQ;CES1;E2F1;FAM181A;HELLS;OSR2;WDR76
10kb	E2F1_top5perTarget	taipale_cyt_meth__E2F8_NTTTCCCGCCAAAN_eDBD_meth	4.45	0.0671	E2F1	*	E2F8 (directAnnotation).	E2F1; E2F3; E2F4; E2F7 (inferredBy_MotifSimilarity).	3	63	E2F1;FAM181A;WDR76
10kb	E2F1_top5perTarget	transfac_pro__M00425	5.57	0.0813	E2F1	*		E2F1; E2F2; E2F3; E2F4; E2F5; E2F6; E2F7; RB1; TFDP1 (inferredBy_MotifSimilarity). EVX1; EVX2 (inferredBy_MotifSimilarity_n_Orthology).	13	3487	ANAPC1;ATAD5;CCNE2;CDCA7;CENPQ;CES1;E2F1;HELLS;LFNG;NPR1;OSR2;PPP1R3G;ZBTB42
10kb	E2F1_top5perTarget	transfac_pro__M00426	4.35	0.0658	E2F1	*		E2F1; E2F2; E2F3; E2F4; E2F5; E2F6; E2F7; RB1; TFDP1 (inferredBy_MotifSimilarity). EVX1; EVX2 (inferredBy_MotifSimilarity_n_Orthology).	16	4867	ANAPC1;ATAD5;CCNE2;CDCA7;CENPQ;CES1;E2F1;GINS3;HELLS;ITK;LFNG;LPIN3;NKX3-1;NPR1;OSR2;ZBTB42
10kb	E2F1_top5perTarget	transfac_pro__M00427	4.84	0.0721	E2F1	*		E2F1; E2F2; E2F3; E2F4; E2F5; E2F6; E2F7; RB1; TFDP1 (inferredBy_MotifSimilarity). EVX1; EVX2 (inferredBy_MotifSimilarity_n_Orthology).	13	3266	ANAPC1;ATAD5;CCNE2;CDCA7;CENPQ;CES1;E2F1;GINS3;HELLS;LPIN3;NKX3-1;OSR2;ZBTB42
10kb	E2F1_top5perTarget	transfac_pro__M00431	4.93	0.0732	E2F1	**	E2F1 (directAnnotation).	E2F2; E2F3; E2F4; E2F5; E2F6; E2F7; RB1; TFDP1; TFDP2 (inferredBy_MotifSimilarity). EVX1; EVX2 (inferredBy_MotifSimilarity_n_Orthology).	14	3248	ANAPC1;ATAD5;CCNE2;CDCA7;CENPQ;CES1;E2F1;GINS3;HELLS;L1TD1;NPR1;OSR2;WDR76;ZBTB42
10kb	E2F1_top5perTarget	transfac_pro__M00736	6.32	0.0909	E2F1	*	TFDP1 (directAnnotation).	E2F1; E2F3; E2F4; TFDP2 (inferredBy_MotifSimilarity). EVX1; EVX2 (inferredBy_MotifSimilarity_n_Orthology).	10	1509	ATAD5;CCNE2;CDCA7;E2F1;GINS3;HELLS;LFNG;OSR2;WDR76;ZBTB42
10kb	E2F1_top5perTarget	transfac_pro__M00737	6.89	0.0983	E2F1	*	TFDP2 (directAnnotation).	E2F1; E2F4; TFDP1 (inferredBy_MotifSimilarity).	6	492	ATAD5;CDCA7;E2F1;GINS3;HELLS;OSR2
10kb	E2F1_top5perTarget	transfac_pro__M00738	5.9	0.0855	E2F1	*	TFDP1 (directAnnotation).	E2F1; E2F2; E2F3; E2F4; E2F5; RB1 (inferredBy_MotifSimilarity).	7	897	ATAD5;CCNE2;CDCA7;E2F1;GINS3;HELLS;OSR2
10kb	E2F1_top5perTarget	transfac_pro__M00740	6.31	0.0908	E2F1	*	RB1 (directAnnotation).	E2F1; E2F2; E2F3; E2F4; E2F5; TFDP1 (inferredBy_MotifSimilarity).	8	1311	ATAD5;CCNE2;CDCA7;E2F1;GINS3;HELLS;OSR2;PPP1R3G
10kb	E2F1_top5perTarget	transfac_pro__M00918	5.29	0.0778	E2F1	**	E2F1; E2F3; E2F4; TFDP1 (directAnnotation).	E2F2; E2F5; E2F7; RB1 (inferredBy_MotifSimilarity).	18	4488	ANAPC1;ATAD5;CCNE2;CDCA7;CENPQ;CES1;DENND5A;E2F1;GINS3;HELLS;LFNG;LPIN3;NKX3-1;NPR1;OSR2;PLEKHA7;WDR76;ZBTB42
10kb	E2F1_top5perTarget	transfac_pro__M00919	6.83	0.0975	E2F1	**	E2F1; E2F3; E2F4; TFDP1 (directAnnotation).	E2F2; E2F5; E2F7 (inferredBy_MotifSimilarity).	16	4030	ANAPC1;ATAD5;CCNE2;CDCA7;CENPQ;CES1;E2F1;FAM181A;GINS3;HELLS;LFNG;NKX3-1;NPR1;OSR2;WDR76;ZBTB42
10kb	E2F1_top5perTarget	transfac_pro__M00920	5.67	0.0826	E2F1	**	E2F1; E2F3; E2F4; E2F7; TFDP1 (directAnnotation).	E2F5 (inferredBy_MotifSimilarity).	18	4409	ANAPC1;ATAD5;CCNE2;CDCA7;CENPQ;CES1;E2F1;FAM181A;GINS3;HELLS;LFNG;LPIN3;NPR1;OSR2;PLEKHA7;WDR76;ZBTB42;ZIK1
10kb	E2F1_top5perTarget	transfac_pro__M00938	3.77	0.0584	E2F1	**	E2F1 (directAnnotation).	E2F3; E2F5 (inferredBy_MotifSimilarity). EVX1; EVX2 (inferredBy_MotifSimilarity_n_Orthology).	15	4964	ANAPC1;ANGEL1;ATAD5;CCNE2;CDCA7;DENND5A;E2F1;ITK;LPIN3;NDST2;NPR1;OSR2;SLC13A5;SLC25A35;WDR76
10kb	E2F1_top5perTarget	transfac_pro__M00939	5.31	0.078	E2F1	**	E2F1; E2F3; E2F4; TFDP1 (directAnnotation).	E2F2; E2F5; E2F7 (inferredBy_MotifSimilarity).	14	3090	ANAPC1;ATAD5;CCNE2;CDCA7;CES1;DENND5A;E2F1;GINS3;HELLS;LPIN3;NPR1;OSR2;WDR76;ZBTB42
10kb	E2F1_top5perTarget	transfac_pro__M00940	6.29	0.0906	E2F1	*	E2F3 (directAnnotation). EVX1; EVX2 (inferredBy_Orthology).	E2F1; E2F2; E2F4; E2F5; E2F7; TFDP1 (inferredBy_MotifSimilarity).	10	1727	ANAPC1;ATAD5;CCNE2;CDCA7;CENPQ;E2F1;GINS3;HELLS;OSR2;WDR76
10kb	E2F1_top5perTarget	transfac_pro__M04823	5.4	0.0791	E2F1	*	E2F4 (directAnnotation).	E2F1; E2F6; E2F7; TFDP1 (inferredBy_MotifSimilarity).	19	4849	ANAPC1;ANGEL1;ATAD5;CCNE2;CDCA7;CENPO;CES1;DOCK6;E2F1;GINS3;HELLS;LFNG;NPR1;OSR2;PLEKHA7;TPMT;WDR76;ZBTB42;ZNF623
10kb	E2F1_top5perTarget	transfac_pro__M05212	3.9	0.06	E2F1	*		BRF2; E2F1; ESRRA; EZH2 (inferredBy_MotifSimilarity).	6	797	ANGEL1;CD19;CES1;ITK;LFNG;UFSP1
10kb	E2F1_top5perTarget	transfac_pro__M07250	4.46	0.0672	E2F1	**	E2F1 (directAnnotation).		15	4034	ANAPC1;ATAD5;CCNE2;CDCA7;CENPQ;E2F1;GINS3;HELLS;LPIN3;NKX3-1;NPR1;OSR2;WDR76;ZBTB42;ZNF623
10kb	E2F1_top5perTarget	transfac_pro__M08874	7.78	0.11	E2F1	**	E2F1 (directAnnotation).	E2F2; E2F3; E2F4; E2F5; E2F6; E2F7; TFDP1 (inferredBy_MotifSimilarity).	7	405	ATAD5;CCNE2;CDCA7;E2F1;HELLS;OSR2;WDR76
10kb	E2F1_top5perTarget	transfac_pro__M08875	5.53	0.0808	E2F1	**	E2F1; E2F2; E2F3; E2F4; E2F5; E2F6; E2F7 (directAnnotation).		13	2541	ANAPC1;ATAD5;CCNE2;CDCA7;CES1;E2F1;GINS3;HELLS;LFNG;NPR1;OSR2;WDR76;ZBTB42
10kb	E2F1_top5perTarget	transfac_pro__M09193	3.09	0.0497	E2F1	*		E2F1; E2F2; E2F3; E2F4 (inferredBy_MotifSimilarity).	11	2666	ANAPC1;CCNE2;CDCA7;E2F1;INTS7;LPIN3;OSR2;SLC25A35;SLC39A11;WDR76;ZNF623
10kb	E2F1_top5perTarget	transfac_public__M00024	5.46	0.08	E2F1	**	E2F1 (directAnnotation).		5	333	CDCA7;E2F1;HELLS;OSR2;WDR76
10kb	E2F1_top5perTarget	transfac_public__M00050	5.58	0.0814	E2F1	**	E2F1; E2F2; E2F3; E2F4; E2F5 (directAnnotation).	RB1; TFDP1 (inferredBy_MotifSimilarity). EVX1; EVX2 (inferredBy_MotifSimilarity_n_Orthology).	4	133	ATAD5;CDCA7;E2F1;HELLS
10kb	E2F1_top5perTarget	transfac_public__M00516	4.13	0.063	E2F1	**	E2F1 (directAnnotation).	E2F2; E2F3; E2F4; E2F5; E2F7; E2F8; RB1; TFDP1 (inferredBy_MotifSimilarity).	12	1432	ATAD5;CCNE2;CDCA7;CENPQ;CES1;E2F1;FAM181A;HELLS;LPIN3;NPR1;OSR2;WDR76
10kb	E2F2_top5perTarget	cisbp__M0665	3.82	0.0917	E2F2	*		E2F1; E2F2 (inferredBy_MotifSimilarity).	2	27	E2F2;E2F3
10kb	E2F2_top5perTarget	cisbp__M0670	3.2	0.0789	E2F2	**	E2F2 (inferredBy_Orthology).	E2F3 (inferredBy_MotifSimilarity_n_Orthology).	10	3911	CYTIP;E2F2;E2F3;ERBB2;FAM57A;GPR157;HIST1H3C;MYBL2;RBBP8;SYCE2
10kb	E2F2_top5perTarget	cisbp__M3134	4.83	0.112	E2F2	*	E2F1 (directAnnotation).	E2F2; E2F3; E2F4; E2F5; E2F7; E2F8; RB1; TFDP1 (inferredBy_MotifSimilarity).	6	2074	E2F2;E2F3;FAM57A;GPR157;HIST1H3C;MYBL2
10kb	E2F2_top5perTarget	cisbp__M6194	3.94	0.0941	E2F2	*	E2F5 (directAnnotation).	E2F1; E2F2; E2F3; E2F4; E2F7; RB1; TFDP1 (inferredBy_MotifSimilarity). EVX1; EVX2 (inferredBy_MotifSimilarity_n_Orthology).	10	4897	CYTIP;E2F2;E2F3;ERBB2;FAM57A;GPR157;HIST1H3C;RBBP8;SCYL1;TMEM232
10kb	E2F2_top5perTarget	hocomoco__E2F2_HUMAN.H11MO.0.B	3.24	0.0797	E2F2	**	E2F2 (directAnnotation).	E2F3 (inferredBy_MotifSimilarity). EVX1; EVX2 (inferredBy_MotifSimilarity_n_Orthology).	2	183	E2F2;E2F3
10kb	E2F2_top5perTarget	hocomoco__E2F5_HUMAN.H11MO.0.B	3.95	0.0944	E2F2	*	E2F5 (directAnnotation).	E2F1; E2F2; E2F3; E2F4; E2F7; RB1; TFDP1 (inferredBy_MotifSimilarity). EVX1; EVX2 (inferredBy_MotifSimilarity_n_Orthology).	2	11	E2F2;E2F3
10kb	E2F2_top5perTarget	swissregulon__hs__E2F1..5.p2	3.89	0.0931	E2F2	**	E2F1; E2F2; E2F3; E2F4; E2F5 (directAnnotation).	RB1; TFDP1 (inferredBy_MotifSimilarity).	2	28	E2F2;E2F3
10kb	E2F2_top5perTarget	taipale__E2F3_DBD_NNTTTTGGCGCCAAAANN	4.23	0.1	E2F2	*	E2F3 (directAnnotation).	E2F1; E2F2; E2F4 (inferredBy_MotifSimilarity).	3	241	CYTIP;E2F2;TMEM232
10kb	E2F2_top5perTarget	taipale_cyt_meth__E2F1_NWTTTGGCGCCAWWWN_FL	3.98	0.095	E2F2	*	E2F1 (directAnnotation).	E2F2; E2F3; E2F4 (inferredBy_MotifSimilarity). E2F6 (inferredBy_MotifSimilarity_n_Orthology).	3	370	E2F2;E2F3;HIST1H3C
10kb	E2F2_top5perTarget	transfac_pro__M00425	3.96	0.0945	E2F2	*		E2F1; E2F2; E2F3; E2F4; E2F5; E2F6; E2F7; RB1; TFDP1 (inferredBy_MotifSimilarity). EVX1; EVX2 (inferredBy_MotifSimilarity_n_Orthology).	12	4439	CYTIP;DNMBP;E2F2;E2F3;ERBB2;FAM57A;GPR157;HIST1H3C;MYBL2;RBBP8;STK33;TMEM232
10kb	E2F2_top5perTarget	transfac_pro__M00426	3.98	0.095	E2F2	*		E2F1; E2F2; E2F3; E2F4; E2F5; E2F6; E2F7; RB1; TFDP1 (inferredBy_MotifSimilarity). EVX1; EVX2 (inferredBy_MotifSimilarity_n_Orthology).	2	6	E2F2;E2F3
10kb	E2F2_top5perTarget	transfac_pro__M00427	3.98	0.095	E2F2	*		E2F1; E2F2; E2F3; E2F4; E2F5; E2F6; E2F7; RB1; TFDP1 (inferredBy_MotifSimilarity). EVX1; EVX2 (inferredBy_MotifSimilarity_n_Orthology).	2	6	E2F2;E2F3
10kb	E2F2_top5perTarget	transfac_pro__M00431	3.97	0.0947	E2F2	*	E2F1 (directAnnotation).	E2F2; E2F3; E2F4; E2F5; E2F6; E2F7; RB1; TFDP1; TFDP2 (inferredBy_MotifSimilarity). EVX1; EVX2 (inferredBy_MotifSimilarity_n_Orthology).	2	7	E2F2;E2F3
10kb	E2F2_top5perTarget	transfac_pro__M00738	3.91	0.0934	E2F2	*	TFDP1 (directAnnotation).	E2F1; E2F2; E2F3; E2F4; E2F5; RB1 (inferredBy_MotifSimilarity).	10	4897	CYTIP;E2F2;E2F3;FAM57A;GPR157;HIST1H3C;MYBL2;RBBP8;SCYL1;TMEM232
10kb	E2F2_top5perTarget	transfac_pro__M00740	3.92	0.0937	E2F2	*	RB1 (directAnnotation).	E2F1; E2F2; E2F3; E2F4; E2F5; TFDP1 (inferredBy_MotifSimilarity).	10	4543	CYTIP;E2F2;E2F3;FAM57A;GPR157;HIST1H3C;MYBL2;RBBP8;SCYL1;TMEM232
10kb	E2F2_top5perTarget	transfac_pro__M00918	5	0.116	E2F2	*	E2F1; E2F3; E2F4; TFDP1 (directAnnotation).	E2F2; E2F5; E2F7; RB1 (inferredBy_MotifSimilarity).	10	4952	CYTIP;DNMBP;E2F2;E2F3;FAM57A;GPR157;HIST1H3C;MYBL2;RBBP8;SCYL1
10kb	E2F2_top5perTarget	transfac_pro__M00919	4.41	0.104	E2F2	*	E2F1; E2F3; E2F4; TFDP1 (directAnnotation).	E2F2; E2F5; E2F7 (inferredBy_MotifSimilarity).	2	6	E2F2;E2F3
10kb	E2F2_top5perTarget	transfac_pro__M00939	5.35	0.123	E2F2	*	E2F1; E2F3; E2F4; TFDP1 (directAnnotation).	E2F2; E2F5; E2F7 (inferredBy_MotifSimilarity).	3	278	E2F2;E2F3;HIST1H3C
10kb	E2F2_top5perTarget	transfac_pro__M00940	3.97	0.0948	E2F2	*	E2F3 (directAnnotation). EVX1; EVX2 (inferredBy_Orthology).	E2F1; E2F2; E2F4; E2F5; E2F7; TFDP1 (inferredBy_MotifSimilarity).	2	6	E2F2;E2F3
10kb	E2F2_top5perTarget	transfac_pro__M08874	3.71	0.0895	E2F2	*	E2F1 (directAnnotation).	E2F2; E2F3; E2F4; E2F5; E2F6; E2F7; TFDP1 (inferredBy_MotifSimilarity).	9	4385	CYTIP;E2F2;E2F3;ERBB2;FAM57A;MYBL2;PLAGL2;RBBP8;SYCE2
10kb	E2F2_top5perTarget	transfac_pro__M08875	3.89	0.0932	E2F2	**	E2F1; E2F2; E2F3; E2F4; E2F5; E2F6; E2F7 (directAnnotation).		2	26	E2F2;E2F3
10kb	E2F2_top5perTarget	transfac_public__M00050	4.41	0.104	E2F2	**	E2F1; E2F2; E2F3; E2F4; E2F5 (directAnnotation).	RB1; TFDP1 (inferredBy_MotifSimilarity). EVX1; EVX2 (inferredBy_MotifSimilarity_n_Orthology).	11	4783	CYTIP;E2F2;E2F3;ERBB2;GPR157;HIST1H3C;MYBL2;RBBP8;SCYL1;TMEM185B;TMEM232
10kb	E2F2_top5perTarget	transfac_public__M00516	4.53	0.106	E2F2	*	E2F1 (directAnnotation).	E2F2; E2F3; E2F4; E2F5; E2F7; E2F8; RB1; TFDP1 (inferredBy_MotifSimilarity).	8	3210	E2F2;E2F3;ERBB2;FAM57A;GPR157;HIST1H3C;MYBL2;STK33
10kb	E2F3_top5perTarget	cisbp__M0670	3.07	0.0641	E2F3	*	E2F2 (inferredBy_Orthology).	E2F3 (inferredBy_MotifSimilarity_n_Orthology).	3	548	E2F2;E2F3;NFYC
10kb	E2F3_top5perTarget	cisbp__M2272	3.07	0.0643	E2F3	*	E2F4 (directAnnotation).	E2F1; E2F6 (inferredBy_MotifSimilarity). E2F3 (inferredBy_MotifSimilarity_n_Orthology).	2	55	E2F3;FHOD1
10kb	E2F3_top5perTarget	cisbp__M3134	3.31	0.0682	E2F3	*	E2F1 (directAnnotation).	E2F2; E2F3; E2F4; E2F5; E2F7; E2F8; RB1; TFDP1 (inferredBy_MotifSimilarity).	5	1114	CDC45;E2F2;E2F3;NEXN;RFC5
10kb	E2F3_top5perTarget	cisbp__M6192	3.32	0.0684	E2F3	**	E2F3 (directAnnotation).	E2F1; E2F4; E2F5; E2F7; TFDP1 (inferredBy_MotifSimilarity). EVX1; EVX2 (inferredBy_MotifSimilarity_n_Orthology).	6	1670	CDC45;COL27A1;E2F2;E2F3;NEXN;ZNF646
10kb	E2F3_top5perTarget	cisbp__M6193	4.11	0.0815	E2F3	*	E2F4 (directAnnotation).	E2F1; E2F3; E2F7; E2F8; TFDP1 (inferredBy_MotifSimilarity).	3	318	E2F2;E2F3;FHOD1
10kb	E2F3_top5perTarget	cisbp__M6194	3.31	0.0681	E2F3	*	E2F5 (directAnnotation).	E2F1; E2F2; E2F3; E2F4; E2F7; RB1; TFDP1 (inferredBy_MotifSimilarity). EVX1; EVX2 (inferredBy_MotifSimilarity_n_Orthology).	2	14	E2F2;E2F3
10kb	E2F3_top5perTarget	hocomoco__E2F5_HUMAN.H11MO.0.B	3.32	0.0683	E2F3	*	E2F5 (directAnnotation).	E2F1; E2F2; E2F3; E2F4; E2F7; RB1; TFDP1 (inferredBy_MotifSimilarity). EVX1; EVX2 (inferredBy_MotifSimilarity_n_Orthology).	2	11	E2F2;E2F3
10kb	E2F3_top5perTarget	homer__GGCGGGAAAH_E2F4	4.62	0.09	E2F3	*	E2F4 (directAnnotation).	E2F3; E2F6; E2F7; TFDP1 (inferredBy_MotifSimilarity). EVX1; EVX2 (inferredBy_MotifSimilarity_n_Orthology).	3	239	E2F2;E2F3;FHOD1
10kb	E2F3_top5perTarget	jaspar__MA0470.1	3.14	0.0654	E2F3	*	E2F4 (directAnnotation).	E2F1; E2F6 (inferredBy_MotifSimilarity). E2F3 (inferredBy_MotifSimilarity_n_Orthology).	2	41	E2F3;FHOD1
10kb	E2F3_top5perTarget	swissregulon__hs__E2F1..5.p2	3.26	0.0674	E2F3	**	E2F1; E2F2; E2F3; E2F4; E2F5 (directAnnotation).	RB1; TFDP1 (inferredBy_MotifSimilarity).	7	2453	E2F2;E2F3;FEN1;FHOD1;MTMR3;NEXN;STOML3
10kb	E2F3_top5perTarget	taipale_cyt_meth__E2F8_NTTTCCCGCCAAAN_eDBD	4.78	0.0927	E2F3	*	E2F8 (directAnnotation).	E2F1; E2F3; E2F4; E2F7 (inferredBy_MotifSimilarity).	3	166	CDC45;E2F2;E2F3
10kb	E2F3_top5perTarget	transfac_pro__M00425	3.32	0.0685	E2F3	*		E2F1; E2F2; E2F3; E2F4; E2F5; E2F6; E2F7; RB1; TFDP1 (inferredBy_MotifSimilarity). EVX1; EVX2 (inferredBy_MotifSimilarity_n_Orthology).	2	9	E2F2;E2F3
10kb	E2F3_top5perTarget	transfac_pro__M00426	3.34	0.0688	E2F3	*		E2F1; E2F2; E2F3; E2F4; E2F5; E2F6; E2F7; RB1; TFDP1 (inferredBy_MotifSimilarity). EVX1; EVX2 (inferredBy_MotifSimilarity_n_Orthology).	2	5	E2F2;E2F3
10kb	E2F3_top5perTarget	transfac_pro__M00427	3.34	0.0688	E2F3	*		E2F1; E2F2; E2F3; E2F4; E2F5; E2F6; E2F7; RB1; TFDP1 (inferredBy_MotifSimilarity). EVX1; EVX2 (inferredBy_MotifSimilarity_n_Orthology).	2	5	E2F2;E2F3
10kb	E2F3_top5perTarget	transfac_pro__M00431	3.33	0.0686	E2F3	*	E2F1 (directAnnotation).	E2F2; E2F3; E2F4; E2F5; E2F6; E2F7; RB1; TFDP1; TFDP2 (inferredBy_MotifSimilarity). EVX1; EVX2 (inferredBy_MotifSimilarity_n_Orthology).	2	7	E2F2;E2F3
10kb	E2F3_top5perTarget	transfac_pro__M00736	3.31	0.0682	E2F3	*	TFDP1 (directAnnotation).	E2F1; E2F3; E2F4; TFDP2 (inferredBy_MotifSimilarity). EVX1; EVX2 (inferredBy_MotifSimilarity_n_Orthology).	2	10	E2F2;E2F3
10kb	E2F3_top5perTarget	transfac_pro__M00738	3.28	0.0676	E2F3	*	TFDP1 (directAnnotation).	E2F1; E2F2; E2F3; E2F4; E2F5; RB1 (inferredBy_MotifSimilarity).	9	3598	E2F2;E2F3;FEN1;FHOD1;GFRA1;KIF13B;MTMR3;NEXN;STOML3
10kb	E2F3_top5perTarget	transfac_pro__M00740	3.29	0.0679	E2F3	*	RB1 (directAnnotation).	E2F1; E2F2; E2F3; E2F4; E2F5; TFDP1 (inferredBy_MotifSimilarity).	11	4885	COL27A1;E2F2;E2F3;FEN1;FHOD1;GFRA1;KIF13B;MTMR3;NEXN;NFYC;STOML3
10kb	E2F3_top5perTarget	transfac_pro__M00918	3.35	0.0688	E2F3	**	E2F1; E2F3; E2F4; TFDP1 (directAnnotation).	E2F2; E2F5; E2F7; RB1 (inferredBy_MotifSimilarity).	2	3	E2F2;E2F3
10kb	E2F3_top5perTarget	transfac_pro__M00919	6.09	0.115	E2F3	**	E2F1; E2F3; E2F4; TFDP1 (directAnnotation).	E2F2; E2F5; E2F7 (inferredBy_MotifSimilarity).	5	453	CDC45;E2F2;E2F3;GFRA1;NEXN
10kb	E2F3_top5perTarget	transfac_pro__M00920	6.07	0.114	E2F3	**	E2F1; E2F3; E2F4; E2F7; TFDP1 (directAnnotation).	E2F5 (inferredBy_MotifSimilarity).	4	239	CDC45;E2F2;E2F3;NEXN
10kb	E2F3_top5perTarget	transfac_pro__M00939	3.63	0.0735	E2F3	**	E2F1; E2F3; E2F4; TFDP1 (directAnnotation).	E2F2; E2F5; E2F7 (inferredBy_MotifSimilarity).	10	4459	CDC45;COL27A1;E2F2;E2F3;FEN1;FHOD1;GFRA1;MATN3;NEXN;ZNF646
10kb	E2F3_top5perTarget	transfac_pro__M00940	3.44	0.0703	E2F3	**	E2F3 (directAnnotation). EVX1; EVX2 (inferredBy_Orthology).	E2F1; E2F2; E2F4; E2F5; E2F7; TFDP1 (inferredBy_MotifSimilarity).	4	679	E2F2;E2F3;FEN1;FHOD1
10kb	E2F3_top5perTarget	transfac_pro__M08874	3.75	0.0756	E2F3	*	E2F1 (directAnnotation).	E2F2; E2F3; E2F4; E2F5; E2F6; E2F7; TFDP1 (inferredBy_MotifSimilarity).	2	49	E2F2;E2F3
10kb	E2F3_top5perTarget	transfac_pro__M08875	3.47	0.0709	E2F3	**	E2F1; E2F2; E2F3; E2F4; E2F5; E2F6; E2F7 (directAnnotation).		2	26	E2F2;E2F3
10kb	E2F3_top5perTarget	transfac_public__M00050	3.32	0.0684	E2F3	**	E2F1; E2F2; E2F3; E2F4; E2F5 (directAnnotation).	RB1; TFDP1 (inferredBy_MotifSimilarity). EVX1; EVX2 (inferredBy_MotifSimilarity_n_Orthology).	2	10	E2F2;E2F3
10kb	E2F3_top5perTarget	transfac_public__M00516	3.31	0.0682	E2F3	*	E2F1 (directAnnotation).	E2F2; E2F3; E2F4; E2F5; E2F7; E2F8; RB1; TFDP1 (inferredBy_MotifSimilarity).	6	1364	CDC45;E2F2;E2F3;GFRA1;NEXN;RFC5
10kb	E2F8_top5perTarget	cisbp__M3134	3.58	0.0923	E2F8	*	E2F1 (directAnnotation).	E2F2; E2F3; E2F4; E2F5; E2F7; E2F8; RB1; TFDP1 (inferredBy_MotifSimilarity).	13	3585	E2F8;FOXI3;HAUS4;MED27;MPPED1;ORC1;OSBPL11;PACSIN3;SASS6;SOX3;SYT10;TBC1D1;ZNF395
10kb	E2F8_top5perTarget	cisbp__M5352	3.26	0.086	E2F8	*	E2F1 (directAnnotation).	E2F2; E2F3; E2F4; E2F7; E2F8 (inferredBy_MotifSimilarity).	13	3761	ADK;CCDC33;E2F8;FOXI3;HAUS4;KIF27;MPPED1;ORC1;OSBPL11;SOX3;SYT10;TBC1D1;ZNF395
10kb	E2F8_top5perTarget	transfac_public__M00516	3.43	0.0893	E2F8	*	E2F1 (directAnnotation).	E2F2; E2F3; E2F4; E2F5; E2F7; E2F8; RB1; TFDP1 (inferredBy_MotifSimilarity).	8	1490	E2F8;HAUS4;MPPED1;ORC1;OSBPL11;SASS6;SOX3;TBC1D1
10kb	EGR1_top5perTarget	transfac_pro__M04918	3.39	0.0842	EGR1	**	EGR1 (directAnnotation).		7	297	BCL6;CBX4;EGR1;INO80D;KLF3;MICAL2;STXBP6
10kb	EGR2_top5perTarget	idmmpmm__hkb	3.06	0.0542	EGR2	*	KLF17; KLF18 (inferredBy_Orthology).	EGR2; EGR3; EGR4 (inferredBy_MotifSimilarity_n_Orthology).	4	529	ITPRIPL2;PTCH1;PTH2;RWDD3
10kb	EGR2_top5perTarget	transfac_pro__M05334	3.18	0.0558	EGR2	*	EGR4 (directAnnotation).	BRF1; BRF2; CTCF; EGR1; EGR2; EGR3; HDAC2; MAZ; NELFE; PATZ1; RBBP5; SMARCA4; SP2; SP3; SREBF1; SREBF2; SUPT20H; XRCC4 (inferredBy_MotifSimilarity).	6	678	AXL;OPHN1;PDK2;PTCH1;SDC1;SLC29A3
10kb	EGR3_top5perTarget	c2h2_zfs__M0462	3.19	0.0896	EGR3	*		EGR1; EGR2; EGR3; EGR4; WT1 (inferredBy_MotifSimilarity_n_Orthology).	3	193	EGR3;ISM1;RASGRP3
10kb	EHF_top5perTarget	transfac_pro__M02278	3.02	0.101	EHF	*	SPI1 (directAnnotation).	EHF; ELF5; ETS2 (inferredBy_MotifSimilarity). ERG (inferredBy_MotifSimilarity_n_Orthology).	6	678	ACO1;AHNAK;EHF;LRRN2;SLC7A7;TNFRSF1A
10kb	ELK1_top5perTarget	cisbp__M0706	3.11	0.0859	ELK1	*	ELF4 (inferredBy_Orthology).	EHF; ELF1; ELF2; ELF3; ELF5; ELK1; ELK3; EP300; ERG; ETS1; ETV1; ETV2; ETV4; ETV6; FLI1; GABPA; SRF (inferredBy_MotifSimilarity). ELK4; ERF; ETV3; ETV3L; ETV5; ETV7; SPDEF (inferredBy_MotifSimilarity_n_Orthology).	4	495	COL27A1;ETV3;SAMSN1;SLC39A9
10kb	ELK1_top5perTarget	cisbp__M0711	3.37	0.0916	ELK1	*		BCLAF1; EHF; ELF1; ELF2; ELF3; ELF4; ELF5; ELK1; ELK3; ELK4; ERF; ERG; ETS1; ETS2; ETV1; ETV2; ETV3; ETV4; ETV5; FEV; FLI1; GABPA; GABPB1; SRF (inferredBy_MotifSimilarity). ETV3L; ETV6; ETV7 (inferredBy_MotifSimilarity_n_Orthology).	10	3146	CSMD3;EHBP1L1;EME1;ETV3;GTF2F2;MED18;SLC39A9;SUDS3;TMEM179;WDR45
10kb	ELK1_top5perTarget	cisbp__M0714	3.25	0.089	ELK1	*		ELF1; ELK1; ELK3; ELK4; ERF; ERG; ETS1; ETS2; ETV1; ETV2; ETV3; ETV4; ETV5; FEV; FLI1; GABPA; SRF (inferredBy_MotifSimilarity). ELF2; ELF4; ETV3L; ETV6; ETV7; SPDEF (inferredBy_MotifSimilarity_n_Orthology).	9	2446	COL27A1;CSMD3;EME1;ETV3;GTF2F2;SAMSN1;SLC39A9;UBE3B;WDR45
10kb	ELK1_top5perTarget	cisbp__M1891	4.05	0.106	ELK1	*	GABPA (inferredBy_Orthology).	BCLAF1; EGR1; ELF1; ELF2; ELK1; ELK3; ELK4; ETS1; ETV1; ETV3; GABPB1; HCFC1; PHF8; PML; POLR2A; SIN3A; SRF; TAF1 (inferredBy_MotifSimilarity). ERF; ERG; ETV2; ETV3L; ETV4; ETV5; FLI1 (inferredBy_MotifSimilarity_n_Orthology).	10	2262	CSMD3;EME1;ETV3;GTF2F2;MED18;SAMSN1;SLC39A9;SUDS3;UBE3B;WDR45
10kb	ELK1_top5perTarget	cisbp__M1903	3.71	0.0988	ELK1	*	ELK4 (directAnnotation).	BCLAF1; EGR1; ELF1; ELF2; ELF4; ELK1; ELK3; ERF; ERG; ETS1; ETS2; ETV1; ETV2; ETV3; ETV4; ETV5; FEV; FLI1; GABPA; GABPB1; HCFC1; PHF8; PML; POLR2A; SIN3A; SRF; TAF1 (inferredBy_MotifSimilarity). ETV3L; ETV6; ETV7 (inferredBy_MotifSimilarity_n_Orthology).	10	2660	CSMD3;EME1;ETV3;GTF2F2;MED18;SAMSN1;SLC39A9;SUDS3;UBE3B;WDR45
10kb	ELK1_top5perTarget	cisbp__M2275	3.06	0.0848	ELK1	*	ELF1 (directAnnotation).	EGR1; EHF; ELF2; ELF3; ELF4; ELF5; ELK1; ELK3; ERF; ERG; ETS1; ETS2; ETV2; ETV4; FEV; FLI1; GABPA; IKZF1; POLR2A; RELA; SRF (inferredBy_MotifSimilarity).	3	300	ETV3;SAMSN1;SLC39A9
10kb	ELK1_top5perTarget	cisbp__M3186	3.56	0.0956	ELK1	**	ELK1 (directAnnotation).	BCLAF1; ELF1; ELF2; ELF4; ELK4; ERG; ETS1; ETV1; ETV4; FLI1; GABPA; GABPB1 (inferredBy_MotifSimilarity). ELK3; ERF; ETV3; ETV3L; ETV5; ETV6; ETV7 (inferredBy_MotifSimilarity_n_Orthology).	3	172	ETV3;SLC39A9;WDR45
10kb	ELK1_top5perTarget	cisbp__M4460	3.74	0.0996	ELK1	*	ELF1 (directAnnotation).	BCLAF1; EGR1; EHF; ELF2; ELF3; ELF4; ELF5; ELK1; ELK3; ELK4; ETS1; ETV6; GABPA; GABPB1; HCFC1; NR2C2; PHF8; PML; POLR2A; SIN3A; TAF1 (inferredBy_MotifSimilarity). ERF; ETV3; ETV3L; FLI1 (inferredBy_MotifSimilarity_n_Orthology).	7	1703	EME1;ETV3;GTF2F2;SAMSN1;SLC39A9;SUDS3;WDR45
10kb	ELK1_top5perTarget	cisbp__M4505	3.14	0.0865	ELK1	*	GABPA (directAnnotation).	BCLAF1; EGR1; ELF1; ELF2; ELF4; ELF5; ELK1; ELK3; ELK4; EP300; ERF; ERG; ETS1; ETS2; ETV1; ETV2; ETV3; ETV4; ETV5; ETV6; FEV; FLI1; GABPB1; HCFC1; PHF8; PML; POLR2A; SIN3A; SRF; TAF1 (inferredBy_MotifSimilarity). ETV3L; ETV7 (inferredBy_MotifSimilarity_n_Orthology).	9	2132	CSMD3;EME1;ETV3;GTF2F2;MED18;SLC39A9;SUDS3;UBE3B;WDR45
10kb	ELK1_top5perTarget	cisbp__M4540	3.22	0.0882	ELK1	*	GABPA (directAnnotation).	BCLAF1; EGR1; ELF1; ELF2; ELF5; ELK1; ELK3; ELK4; ERF; ERG; ETS1; ETV1; ETV2; ETV3; ETV4; ETV5; FEV; FLI1; GABPB1; HCFC1; NR2C2; PHF8; PML; POLR2A; RELA; SIN3A; SRF; TAF1; ZNF143 (inferredBy_MotifSimilarity). ETS2; ETV3L; ETV6; ETV7 (inferredBy_MotifSimilarity_n_Orthology).	8	1505	CSMD3;EME1;ETV3;MED18;SLC39A9;SUDS3;UBE3B;WDR45
10kb	ELK1_top5perTarget	cisbp__M4563	4.25	0.11	ELK1	*	ELF1 (directAnnotation).	BCLAF1; EGR1; EHF; ELF2; ELF3; ELF4; ELF5; ELK1; ELK3; ELK4; ETV6; GABPA; GABPB1; HCFC1; PHF8; POLR2A; SIN3A (inferredBy_MotifSimilarity). ERF; ETS1; ETV3; ETV3L; FLI1 (inferredBy_MotifSimilarity_n_Orthology).	7	817	EME1;ETV3;GTF2F2;SAMSN1;SLC39A9;SUDS3;WDR45
10kb	ELK1_top5perTarget	cisbp__M4568	4.52	0.116	ELK1	*	GABPA (directAnnotation).	BCLAF1; EGR1; ELF1; ELF2; ELF4; ELF5; ELK1; ELK3; ELK4; ERF; ERG; ETS1; ETS2; ETV1; ETV2; ETV3; ETV4; ETV5; ETV6; FEV; FLI1; GABPB1; HCFC1; KDM5A; NR2C2; PHF8; PML; POLR2A; RBBP5; RELA; SIN3A; SRF; TAF1; ZNF143 (inferredBy_MotifSimilarity). ETV3L; ETV7 (inferredBy_MotifSimilarity_n_Orthology).	5	529	EME1;ETV3;SLC39A9;UBE3B;WDR45
10kb	ELK1_top5perTarget	cisbp__M4617	3.83	0.102	ELK1	*	ELF1 (directAnnotation).	EGR1; EHF; ELF2; ELF3; ELF4; ELF5; ELK1; ELK3; ELK4; ETV6; GABPA; GABPB1; NR2C2; POLR2A; SIN3A; SRF (inferredBy_MotifSimilarity). ERF; ETV3; ETV3L (inferredBy_MotifSimilarity_n_Orthology).	14	4780	ANKRD20A1;CSMD3;EME1;ETV3;FAM135B;GTF2F2;KIAA0513;MED18;SAMSN1;SLC39A9;SUDS3;TOR1A;UBE3B;WDR45
10kb	ELK1_top5perTarget	cisbp__M4620	3.7	0.0986	ELK1	*	GABPA (directAnnotation).	BCLAF1; EGR1; ELF1; ELF2; ELF5; ELK1; ELK3; ELK4; ERF; ERG; ETS1; ETS2; ETV1; ETV2; ETV3; ETV4; ETV5; ETV6; FEV; FLI1; GABPB1; HCFC1; NR2C2; PHF8; PML; POLR2A; RBBP5; SIN3A; SRF; TAF1 (inferredBy_MotifSimilarity). ETV3L; ETV7 (inferredBy_MotifSimilarity_n_Orthology).	8	1439	CSMD3;EME1;ETV3;MED18;SLC39A9;SUDS3;UBE3B;WDR45
10kb	ELK1_top5perTarget	cisbp__M5373	4.64	0.119	ELK1	*	ELF1 (directAnnotation).	EGR1; EHF; ELF2; ELF3; ELF4; ELF5; ELK1; ELK3; ETV6 (inferredBy_MotifSimilarity). ERF; ETV3; ETV3L; ETV7 (inferredBy_MotifSimilarity_n_Orthology).	6	962	EME1;ETV3;GTF2F2;SLC39A9;SUDS3;WDR45
10kb	ELK1_top5perTarget	cisbp__M5374	4.23	0.11	ELK1	*	ELF1 (directAnnotation).	EGR1; EHF; ELF2; ELF3; ELF4; ELF5; ELK1; ELK3; ETV6 (inferredBy_MotifSimilarity). ERF; ETV3; ETV3L; ETV7 (inferredBy_MotifSimilarity_n_Orthology).	6	665	EME1;ETV3;GTF2F2;SLC39A9;SUDS3;WDR45
10kb	ELK1_top5perTarget	cisbp__M5377	4.74	0.121	ELK1	*	ELF4 (directAnnotation).	EHF; ELF1; ELF2; ELF3; ELF5; ELK1; ELK3; ETV6 (inferredBy_MotifSimilarity). ERF; ETV3; ETV3L; ETV7 (inferredBy_MotifSimilarity_n_Orthology).	7	1075	EME1;ETV3;GTF2F2;SAMSN1;SLC39A9;SUDS3;WDR45
10kb	ELK1_top5perTarget	cisbp__M5378	4.12	0.108	ELK1	*	ELF5 (directAnnotation).	EHF; ELF1; ELF2; ELF3; ELF4; ELK1; ELK3; ETV6; FLI1; GABPA; NR2C2; SPDEF (inferredBy_MotifSimilarity). ETV5; ETV7 (inferredBy_MotifSimilarity_n_Orthology).	5	641	EME1;ETV3;SAMSN1;SLC39A9;SUDS3
10kb	ELK1_top5perTarget	cisbp__M5379	3.52	0.0947	ELK1	*	ELF5 (directAnnotation).	EHF; ELF1; ELF2; ELF3; ELF4; ELK1; ELK3; ETV6; FLI1; GABPA; NR2C2; SPDEF (inferredBy_MotifSimilarity). ERF; ETV3; ETV3L; ETV5; ETV7 (inferredBy_MotifSimilarity_n_Orthology).	7	1703	EME1;ETV3;FAM135B;GTF2F2;SAMSN1;SLC39A9;SUDS3
10kb	ELK1_top5perTarget	cisbp__M5423	3.13	0.0864	ELK1	*	ETV4 (directAnnotation).	BCLAF1; ELK1; ELK3; ELK4; ERF; ERG; ETS1; ETS2; ETV1; ETV2; ETV3; ETV5; FEV; FLI1; GABPA; SRF (inferredBy_MotifSimilarity). ELF2; ETV3L; ETV6; ETV7; SPIC (inferredBy_MotifSimilarity_n_Orthology).	10	2764	CSMD3;EME1;ETV3;GTF2F2;JAG2;MED18;SLC39A9;SUDS3;UBE3B;WDR45
10kb	ELK1_top5perTarget	cisbp__M5426	5.34	0.134	ELK1	*	ETV6 (directAnnotation).	EGR1; ELF1; ELF2; ELF4; ELK1; ELK3; ELK4; ERF; ERG; ETS1; ETV1; ETV2; ETV3; ETV4; ETV5; FEV; FLI1; GABPA; GABPB1; POLR2A; SRF; TAF1 (inferredBy_MotifSimilarity). ETS2 (inferredBy_MotifSimilarity_n_Orthology).	6	545	EME1;ETV3;SAMSN1;SLC39A9;UBE3B;WDR45
10kb	ELK1_top5perTarget	cisbp__M5475	3.38	0.0918	ELK1	*	GABPA (directAnnotation).	BCLAF1; ELF1; ELF2; ELF5; ELK1; ELK3; ELK4; ERF; ERG; ETS1; ETS2; ETV1; ETV2; ETV3; ETV4; ETV5; ETV6; FEV; FLI1; GABPB1; SRF (inferredBy_MotifSimilarity). ETV3L; ETV7 (inferredBy_MotifSimilarity_n_Orthology).	8	1703	CSMD3;EME1;ETV3;GTF2F2;MED18;SLC39A9;SUDS3;WDR45
10kb	ELK1_top5perTarget	cisbp__M6252	4.14	0.108	ELK1	*	GABPA (directAnnotation).	BCLAF1; EGR1; ELF1; ELF2; ELF5; ELK1; ELK3; ELK4; ERF; ERG; ETS1; ETS2; ETV1; ETV2; ETV3; ETV4; ETV5; ETV6; FEV; FLI1; GABPB1; HCFC1; NR2C2; PHF8; PML; POLR2A; RELA; SIN3A; SRF; TAF1 (inferredBy_MotifSimilarity). ETV3L; ETV7 (inferredBy_MotifSimilarity_n_Orthology).	9	1869	CSMD3;EME1;ETV3;MED18;SAMSN1;SLC39A9;SUDS3;UBE3B;WDR45
10kb	ELK1_top5perTarget	dbcorrdb__ELF1__ENCSR000BMB_1__m1	3.26	0.0892	ELK1	*	ELF1 (directAnnotation).	BCLAF1; E2F4; E2F6; EGR1; EHF; ELF2; ELF4; ELF5; ELK1; ELK3; ELK4; ERG; ETS1; ETV2; ETV6; EZH2; FOXP2; GABPA; GABPB1; HCFC1; IRF1; MXI1; MYC; NR2C2; PHF8; PML; POLR2A; RBBP5; RELA; SIN3A; SMARCA4; SREBF1; SREBF2; SRF; TAF1; XRCC4; ZNF143; ZNF274 (inferredBy_MotifSimilarity). ERF; ETV3; ETV3L; FLI1 (inferredBy_MotifSimilarity_n_Orthology).	12	4188	CSMD3;E2F8;EHBP1L1;EME1;ETV3;GTF2F2;JAG2;SAMSN1;SLC39A9;SUDS3;UBE3B;WDR45
10kb	ELK1_top5perTarget	dbcorrdb__ELF1__ENCSR000BMD_1__m1	3.03	0.0842	ELK1	*	ELF1 (directAnnotation).	BCLAF1; EGR1; EHF; ELF2; ELF3; ELF4; ELF5; ELK1; ELK3; ELK4; ERG; ETS1; ETV2; ETV6; GABPA; GABPB1; HCFC1; MYC; PHF8; PML; POLR2A; RELA; SIN3A; SRF; TAF1; ZNF143 (inferredBy_MotifSimilarity). ERF; ETV3; ETV3L; FLI1 (inferredBy_MotifSimilarity_n_Orthology).	3	292	ETV3;SLC39A9;WDR45
10kb	ELK1_top5perTarget	dbcorrdb__ELF1__ENCSR000BPT_1__m1	3.8	0.101	ELK1	*	ELF1 (directAnnotation).	BCLAF1; E2F6; EGR1; EHF; ELF2; ELF3; ELF4; ELF5; ELK1; ELK3; ELK4; ETS1; ETV2; ETV6; GABPA; GABPB1; HCFC1; IRF1; PHF8; PML; POLR2A; RBBP5; RELA; SIN3A; TAF1 (inferredBy_MotifSimilarity). ERG; FLI1 (inferredBy_MotifSimilarity_n_Orthology).	5	517	EME1;ETV3;SAMSN1;SLC39A9;WDR45
10kb	ELK1_top5perTarget	dbcorrdb__ELK1__ENCSR000EFU_1__m1	3.47	0.0938	ELK1	**	ELK1 (directAnnotation).	BCLAF1; BHLHE40; CTCF; EGR1; ELF1; ELF2; ELK3; ELK4; ERF; ERG; ETS1; ETV1; ETV2; ETV3; ETV4; ETV5; FEV; FLI1; GABPA; GABPB1; HCFC1; MAX; MYC; PHF8; POLR2A; RBBP5; SIN3A; SRF; TAF1; YY1; ZNF143 (inferredBy_MotifSimilarity). ETS2; ETV3L; ETV6; ETV7 (inferredBy_MotifSimilarity_n_Orthology).	13	4391	CSMD3;EME1;ETV3;FAM135B;GTF2F2;JAG2;MED18;SAMSN1;SLC39A9;SUDS3;TOR1A;UBE3B;WDR45
10kb	ELK1_top5perTarget	dbcorrdb__ELK1__ENCSR000EFU_1__m2	3.13	0.0863	ELK1	**	ELK1 (directAnnotation).	BCLAF1; EGR1; ELF1; ELK4; ETS1; GABPA; GABPB1; HCFC1; MXI1; PHF8; POLR2A; SIN3A; TAF1 (inferredBy_MotifSimilarity).	8	2034	COL27A1;CSMD3;EME1;ETV3;SLC39A9;SUDS3;UBE3B;WDR45
10kb	ELK1_top5perTarget	dbcorrdb__ETS1__ENCSR000BKQ_1__m3	3.45	0.0932	ELK1	*	ETS1 (directAnnotation).	BCLAF1; BRF1; E2F4; E2F6; ELF1; ELK1; ELK3; ELK4; ERG; ESRRA; ETV1; ETV5; EZH2; FOXP2; GABPA; GABPB1; HCFC1; KDM5A; MAX; MXI1; MYC; PHF8; PML; POLR2A; RBBP5; RELA; SIN3A; SMARCA4; SREBF1; SREBF2; SUPT20H; TAF1; XRCC4; ZMIZ1; ZNF143; ZNF274 (inferredBy_MotifSimilarity). FLI1 (inferredBy_MotifSimilarity_n_Orthology).	6	776	EME1;ETV3;JAG2;SLC39A9;UBE3B;WDR45
10kb	ELK1_top5perTarget	dbcorrdb__GABPA__ENCSR000BJK_1__m1	3	0.0836	ELK1	*	GABPA (directAnnotation).	BCLAF1; BRF1; CEBPB; CTCF; E2F6; EGR1; ELF1; ELF2; ELK1; ELK3; ELK4; ERF; ERG; ESRRA; ETS1; ETV1; ETV2; ETV3; ETV4; ETV5; ETV6; EZH2; FEV; FLI1; GABPB1; GTF2F1; HCFC1; HDAC2; KDM5B; MAX; MXI1; MYC; NELFE; NR2C2; PHF8; PML; POLR2A; RAD21; RBBP5; RELA; SIN3A; SMARCA4; SREBF1; SREBF2; TAF1; UBTF; XRCC4; ZMIZ1; ZNF143 (inferredBy_MotifSimilarity). ETS2; ETV3L; ETV7 (inferredBy_MotifSimilarity_n_Ortho…	9	2047	CSMD3;E2F8;EME1;ETV3;JAG2;SLC39A9;SUDS3;UBE3B;WDR45
10kb	ELK1_top5perTarget	dbcorrdb__GABPA__ENCSR000BLO_1__m1	3.11	0.0859	ELK1	*	GABPA (directAnnotation).	BCLAF1; CREB1; E2F4; E2F6; EGR1; ELF1; ELF2; ELF4; ELK1; ELK3; ELK4; ERF; ERG; ESRRA; ETS1; ETS2; ETV1; ETV2; ETV3; ETV4; ETV5; ETV6; EZH2; FEV; FLI1; FOXP2; GABPB1; HCFC1; IRF1; KDM5A; KDM5B; MAX; MXI1; MYC; NR2C2; PHF8; PML; POLR2A; RBBP5; RELA; SIN3A; SMARCA4; SREBF1; SREBF2; SRF; SUPT20H; TAF1; UBTF; XRCC4; ZMIZ1; ZNF143; ZNF274 (inferredBy_MotifSimilarity). ETV3L; ETV7 (inferredBy_MotifSimil…	10	2622	CSMD3;EME1;ETV3;GTF2F2;JAG2;SAMSN1;SLC39A9;SUDS3;UBE3B;WDR45
10kb	ELK1_top5perTarget	dbcorrdb__POLR2A__ENCSR000EHP_1__m1	3.05	0.0846	ELK1	*	POLR2A (directAnnotation).	BCLAF1; BRF1; CREB1; E2F6; ELF1; ELF2; ELK1; ELK3; ELK4; ETS1; ETV1; ETV5; ETV6; EZH2; GABPA; GABPB1; GTF2F1; HCFC1; MXI1; NR2C2; PHF8; PML; SIN3A; TAF1; XRCC4; ZNF143; ZNF274 (inferredBy_MotifSimilarity). FLI1 (inferredBy_MotifSimilarity_n_Orthology).	7	1512	E2F8;EME1;ETV3;JAG2;SLC39A9;SUDS3;UBE3B
10kb	ELK1_top5perTarget	dbcorrdb__SRF__ENCSR000BGE_1__m2	4.35	0.113	ELK1	*	SRF (directAnnotation).	BCLAF1; EGR1; ELF1; ELF2; ELF4; ELK1; ELK3; ELK4; ERF; ERG; ETS1; ETS2; ETV1; ETV2; ETV3; ETV4; ETV5; ETV6; FEV; FLI1; GABPA; GABPB1; POLR2A; RELA; SIN3A (inferredBy_MotifSimilarity). ETV3L; ETV7 (inferredBy_MotifSimilarity_n_Orthology).	3	146	ETV3;SLC39A9;WDR45
10kb	ELK1_top5perTarget	dbcorrdb__TAF1__ENCSR000BGS_1__m2	3.48	0.0938	ELK1	*	TAF1 (directAnnotation).	BCLAF1; BRF1; CREB1; E2F6; EGR1; ELF1; ELK1; ELK3; ELK4; ERG; ETS1; ETV1; ETV3; ETV4; ETV5; ETV6; EZH2; FEV; FLI1; GABPA; GABPB1; GTF2F1; HCFC1; MXI1; NELFE; NR2C2; PHF8; PML; POLR2A; RBBP5; SIN3A; XRCC4; ZNF143; ZNF274 (inferredBy_MotifSimilarity). ETS2; ETV2; ETV7 (inferredBy_MotifSimilarity_n_Orthology).	5	557	EME1;JAG2;SLC39A9;SUDS3;UBE3B
10kb	ELK1_top5perTarget	dbcorrdb__TAF1__ENCSR000BKS_1__m2	3.15	0.0869	ELK1	*	TAF1 (directAnnotation).	BCLAF1; ELF1; ELK1; ELK4; ETS1; ETV6; EZH2; GABPA; GABPB1; GTF2F1; HCFC1; MXI1; PHF8; PML; POLR2A; RBBP5; SIN3A (inferredBy_MotifSimilarity). FLI1 (inferredBy_MotifSimilarity_n_Orthology).	14	4171	ANKRD20A1;CSMD3;E2F8;EME1;ETV3;FAM135B;GTF2F2;JAG2;KIAA0513;MED18;SLC39A9;SUDS3;UBE3B;WDR45
10kb	ELK1_top5perTarget	factorbook__ELF1	3.61	0.0968	ELK1	*	ELF1 (directAnnotation).	BCLAF1; EGR1; ELF2; ELF4; ELK1; ELK3; ELK4; ERF; ERG; ETS1; ETS2; ETV1; ETV2; ETV3; ETV4; ETV5; FEV; FLI1; GABPA; GABPB1; HCFC1; PHF8; PML; POLR2A; SIN3A; SRF; TAF1 (inferredBy_MotifSimilarity). ETV3L; ETV6; ETV7 (inferredBy_MotifSimilarity_n_Orthology).	10	2223	CSMD3;EME1;ETV3;GTF2F2;MED18;SAMSN1;SLC39A9;SUDS3;UBE3B;WDR45
10kb	ELK1_top5perTarget	flyfactorsurvey__Ets96B_SANGER_5_FBgn0039225	3.01	0.0838	ELK1	*	ETV1; ETV4; ETV5 (inferredBy_Orthology).	BCLAF1; ELF1; ELF2; ELK1; ELK3; ELK4; ERF; ERG; ETS1; ETS2; ETV2; ETV3; FEV; FLI1; GABPA; GABPB1; SRF (inferredBy_MotifSimilarity). ETV3L; ETV6; ETV7 (inferredBy_MotifSimilarity_n_Orthology).	10	3126	CEPT1;CSMD3;EME1;ETV3;JAG2;KIAA0513;MED18;SLC39A9;SUDS3;WDR45
10kb	ELK1_top5perTarget	hdpi__FLI1	4.37	0.113	ELK1	*	FLI1 (directAnnotation).	ELF1; ELF2; ELF3; ELF4; ELF5; ELK1; ELK3; ETV3; ETV5 (inferredBy_MotifSimilarity). EHF; ETV6 (inferredBy_MotifSimilarity_n_Orthology).	8	1869	COL27A1;EME1;ETV3;GTF2F2;SAMSN1;SLC39A9;UBE3B;WDR45
10kb	ELK1_top5perTarget	hocomoco__ELF2_HUMAN.H11MO.0.C	4.09	0.107	ELK1	*	ELF2 (directAnnotation).	BCLAF1; EGR1; EHF; ELF1; ELF3; ELF4; ELF5; ELK1; ELK3; ELK4; EP300; ERF; ERG; ETS1; ETS2; ETV1; ETV2; ETV3; ETV4; ETV5; ETV6; FEV; FLI1; GABPA; GABPB1; HCFC1; NR2C2; PHF8; PML; POLR2A; RELA; SIN3A; SPDEF; SRF (inferredBy_MotifSimilarity). ETV7 (inferredBy_MotifSimilarity_n_Orthology).	12	4424	COL27A1;CSMD3;EME1;ETV3;FAM135B;GTF2F2;MED18;SAMSN1;SLC39A9;SUDS3;UBE3B;WDR45
10kb	ELK1_top5perTarget	hocomoco__ELK1_HUMAN.H11MO.0.B	3.72	0.0992	ELK1	**	ELK1 (directAnnotation).	BCLAF1; EGR1; ELF1; ELF2; ELK3; ELK4; EP300; ERF; ERG; ETS1; ETS2; ETV1; ETV2; ETV3; ETV4; ETV5; ETV6; FEV; FLI1; GABPA; GABPB1; HCFC1; PML; POLR2A; SRF; TAF1 (inferredBy_MotifSimilarity). ETV3L; ETV7 (inferredBy_MotifSimilarity_n_Orthology).	8	1441	CSMD3;EME1;ETV3;MED18;SAMSN1;SLC39A9;UBE3B;WDR45
10kb	ELK1_top5perTarget	hocomoco__ELK1_MOUSE.H11MO.0.B	4.04	0.106	ELK1	**	ELK1 (inferredBy_Orthology).	BCLAF1; EGR1; ELF1; ELF2; ELK3; ELK4; ERF; ERG; ETS1; ETS2; ETV1; ETV2; ETV3; ETV4; ETV5; ETV6; FEV; FLI1; GABPA; GABPB1; HCFC1; PHF8; PML; POLR2A; SRF; TAF1 (inferredBy_MotifSimilarity). ETV3L; ETV7 (inferredBy_MotifSimilarity_n_Orthology).	10	2688	CSMD3;EME1;ETV3;GTF2F2;MED18;SAMSN1;SLC39A9;SUDS3;UBE3B;WDR45
10kb	ELK1_top5perTarget	hocomoco__ELK4_HUMAN.H11MO.0.A	4.41	0.114	ELK1	*	ELK4 (directAnnotation).	BCLAF1; EGR1; ELF1; ELF2; ELF4; ELK1; ELK3; ERF; ERG; ETS1; ETS2; ETV1; ETV2; ETV3; ETV4; ETV5; FEV; FLI1; GABPA; GABPB1; HCFC1; PHF8; PML; POLR2A; SIN3A; SRF; TAF1 (inferredBy_MotifSimilarity). ETV3L; ETV6; ETV7 (inferredBy_MotifSimilarity_n_Orthology).	13	4424	ANKRD20A1;CSMD3;EME1;ETV3;GTF2F2;JAG2;KIAA0513;MED18;SAMSN1;SLC39A9;SUDS3;UBE3B;WDR45
10kb	ELK1_top5perTarget	hocomoco__ERG_HUMAN.H11MO.0.A	3.21	0.0881	ELK1	*	ERG (directAnnotation).	BCLAF1; ELF1; ELF2; ELF4; ELF5; ELK1; ELK3; ELK4; ERF; ETS1; ETS2; ETV1; ETV2; ETV4; ETV5; ETV6; ETV7; FEV; FLI1; GABPA; GABPB1; POLR2A; PSMD12; SPI1; SPIB; SRF (inferredBy_MotifSimilarity).	3	301	COL27A1;ETV3;SAMSN1
10kb	ELK1_top5perTarget	hocomoco__FLI1_HUMAN.H11MO.1.A	4.03	0.106	ELK1	*	FLI1 (directAnnotation).	ELF1; ELF2; ELF4; ELF5; ELK1; ELK3; ELK4; ERF; ERG; ETS1; ETS2; ETV1; ETV2; ETV4; ETV5; ETV6; ETV7; FEV; GABPA; GABPB1; POLR2A; PSMD12; SPI1; SPIB; SRF (inferredBy_MotifSimilarity).	3	97	COL27A1;ETV3;SAMSN1
10kb	ELK1_top5perTarget	hocomoco__FLI1_MOUSE.H11MO.0.A	3.13	0.0862	ELK1	*	FLI1 (inferredBy_Orthology).	BCLAF1; EGR1; ELF1; ELF2; ELF4; ELK1; ELK3; ELK4; ERF; ERG; ETS1; ETV1; ETV2; ETV3; ETV4; ETV5; FEV; GABPA; GABPB1; HCFC1; KDM5A; PHF8; PML; POLR2A; SIN3A; SRF; TAF1; ZNF143 (inferredBy_MotifSimilarity). ETS2; ETV6; ETV7 (inferredBy_MotifSimilarity_n_Orthology).	11	3914	COL27A1;E2F8;EHBP1L1;EME1;ETV3;GTF2F2;MED18;SAMSN1;SLC39A9;UBE3B;WDR45
10kb	ELK1_top5perTarget	hocomoco__GABPA_HUMAN.H11MO.0.A	4.7	0.12	ELK1	*	GABPA (directAnnotation).	BCLAF1; EGR1; ELF1; ELF2; ELF5; ELK1; ELK3; ELK4; ERF; ERG; ETS1; ETS2; ETV1; ETV2; ETV3; ETV4; ETV5; ETV6; FEV; FLI1; GABPB1; HCFC1; NR2C2; PHF8; PML; POLR2A; RELA; SIN3A; SRF; TAF1; ZNF143 (inferredBy_MotifSimilarity). ETV3L; ETV7 (inferredBy_MotifSimilarity_n_Orthology).	10	2810	CSMD3;EME1;ETV3;GTF2F2;MED18;SAMSN1;SLC39A9;SUDS3;UBE3B;WDR45
10kb	ELK1_top5perTarget	hocomoco__GABPA_MOUSE.H11MO.0.A	5.13	0.13	ELK1	*	GABPA (inferredBy_Orthology).	BCLAF1; EGR1; ELF1; ELF2; ELF5; ELK1; ELK3; ELK4; ERF; ERG; ETS1; ETS2; ETV1; ETV2; ETV3; ETV4; ETV5; ETV6; FEV; FLI1; GABPB1; HCFC1; NR2C2; PHF8; PML; POLR2A; RELA; SIN3A; SRF; TAF1; ZNF143 (inferredBy_MotifSimilarity). ETV3L; ETV7 (inferredBy_MotifSimilarity_n_Orthology).	10	2603	CSMD3;EME1;ETV3;GTF2F2;MED18;SAMSN1;SLC39A9;SUDS3;UBE3B;WDR45
10kb	ELK1_top5perTarget	homer__AACCGGAAGT_ELF1	3.37	0.0915	ELK1	*	ELF1 (directAnnotation).	BCLAF1; EHF; ELF2; ELF3; ELF4; ELF5; ELK1; ELK3; ELK4; EP300; ERG; ETS2; ETV1; ETV4; ETV6; FEV; FLI1; GABPA; GABPB1; SRF (inferredBy_MotifSimilarity). ERF; ETS1; ETV3; ETV3L; ETV5; ETV7 (inferredBy_MotifSimilarity_n_Orthology).	14	4734	ANKRD20A1;CSMD3;EME1;ETV3;FAM135B;GTF2F2;JAG2;MED18;SAMSN1;SLC39A9;SUDS3;TOR1A;UBE3B;WDR45
10kb	ELK1_top5perTarget	homer__AACCGGAAGT_ETS	3.71	0.099	ELK1	*		BCLAF1; ELF1; ELF2; ELF4; ELF5; ELK1; ELK3; ELK4; EP300; ERF; ERG; ETS1; ETS2; ETV1; ETV2; ETV3; ETV4; ETV5; FEV; FLI1; GABPA; GABPB1; SRF (inferredBy_MotifSimilarity). ETV3L; ETV6; ETV7 (inferredBy_MotifSimilarity_n_Orthology).	9	1849	CSMD3;EME1;ETV3;GTF2F2;MED18;SLC39A9;SUDS3;UBE3B;WDR45
10kb	ELK1_top5perTarget	homer__AACCGGAAGT_ETV1	3.23	0.0886	ELK1	*	ETV1 (directAnnotation).	BCLAF1; ELF1; ELF2; ELF4; ELK1; ELK3; ELK4; ERF; ERG; ETS1; ETS2; ETV2; ETV3; ETV4; ETV5; FEV; FLI1; GABPA; GABPB1; RELA; SRF (inferredBy_MotifSimilarity). ETV3L; ETV6; ETV7 (inferredBy_MotifSimilarity_n_Orthology).	8	2070	CSMD3;EME1;ETV3;FAM135B;GTF2F2;SAMSN1;SLC39A9;WDR45
10kb	ELK1_top5perTarget	homer__ACVAGGAAGT_ELF5	3.47	0.0937	ELK1	*	ELF5 (directAnnotation).	EHF; ELF1; ELF2; ELF3; ELF4; ELK1; ELK3; ELK4; ERG; ETS1; ETS2; ETV4; ETV6; ETV7; FLI1; GABPA; GABPB1; PSMD12; SPI1; SPIB (inferredBy_MotifSimilarity).	2	50	ETV3;SLC39A9
10kb	ELK1_top5perTarget	homer__NRYTTCCGGH_Fli1	3.08	0.0853	ELK1	*	FLI1 (inferredBy_Orthology).	BCLAF1; EGR1; ELF1; ELF2; ELF4; ELK1; ELK3; ELK4; ERF; ERG; ETS1; ETS2; ETV1; ETV2; ETV3; ETV4; ETV5; ETV6; FEV; GABPA; GABPB1; GATA2; HCFC1; PML; POLR2A; SRF; TAF1 (inferredBy_MotifSimilarity). ETV3L; ETV7 (inferredBy_MotifSimilarity_n_Orthology).	12	4562	COL27A1;CSMD3;EHBP1L1;EME1;ETV3;FAM135B;GTF2F2;JAG2;SAMSN1;SLC39A9;UBE3B;WDR45
10kb	ELK1_top5perTarget	jaspar__MA0062.2	3.94	0.104	ELK1	*	GABPA (inferredBy_Orthology).	BCLAF1; EGR1; ELF1; ELF2; ELK1; ELK3; ELK4; ETS1; ETV1; ETV3; GABPB1; HCFC1; PHF8; PML; POLR2A; SIN3A; SRF; TAF1 (inferredBy_MotifSimilarity). ERF; ERG; ETV2; ETV3L; ETV4; ETV5; FLI1 (inferredBy_MotifSimilarity_n_Orthology).	10	2244	CSMD3;EME1;ETV3;GTF2F2;MED18;SAMSN1;SLC39A9;SUDS3;UBE3B;WDR45
10kb	ELK1_top5perTarget	jaspar__MA0076.2	3.52	0.0949	ELK1	*	ELK4 (directAnnotation).	BCLAF1; EGR1; ELF1; ELF2; ELF4; ELK1; ELK3; ERF; ERG; ETS1; ETS2; ETV1; ETV2; ETV3; ETV4; ETV5; FEV; FLI1; GABPA; GABPB1; HCFC1; PHF8; PML; POLR2A; SIN3A; SRF; TAF1 (inferredBy_MotifSimilarity). ETV3L; ETV6; ETV7 (inferredBy_MotifSimilarity_n_Orthology).	10	2698	CSMD3;EME1;ETV3;GTF2F2;MED18;SAMSN1;SLC39A9;SUDS3;UBE3B;WDR45
10kb	ELK1_top5perTarget	taipale__ELF1_DBD_AACCCGGAAGTN	4.69	0.12	ELK1	*	ELF1 (directAnnotation).	EGR1; EHF; ELF2; ELF3; ELF4; ELF5; ELK1; ELK3; ETV6 (inferredBy_MotifSimilarity). ERF; ETV3; ETV3L; ETV7 (inferredBy_MotifSimilarity_n_Orthology).	4	334	EME1;ETV3;SLC39A9;SUDS3
10kb	ELK1_top5perTarget	taipale__ELF1_full_AACCCGGAAGTR	4.08	0.107	ELK1	*	ELF1 (directAnnotation).	EGR1; EHF; ELF2; ELF3; ELF4; ELF5; ELK1; ELK3; ETV6 (inferredBy_MotifSimilarity). ERF; ETV3; ETV3L; ETV7 (inferredBy_MotifSimilarity_n_Orthology).	6	625	EME1;ETV3;GTF2F2;SLC39A9;SUDS3;WDR45
10kb	ELK1_top5perTarget	taipale__ELF4_full_AACCCGGAAGTR_repr	4.82	0.123	ELK1	*	ELF4 (directAnnotation).	EHF; ELF1; ELF2; ELF3; ELF5; ELK1; ELK3; ETV6 (inferredBy_MotifSimilarity). ERF; ETV3; ETV3L; ETV7 (inferredBy_MotifSimilarity_n_Orthology).	7	1059	EME1;ETV3;GTF2F2;SAMSN1;SLC39A9;SUDS3;WDR45
10kb	ELK1_top5perTarget	taipale__ELF5_DBD_ACCCGGAAGTN	4.13	0.108	ELK1	*	ELF5 (directAnnotation).	EHF; ELF1; ELF2; ELF3; ELF4; ELK1; ELK3; ETV6; FLI1; GABPA; NR2C2; SPDEF (inferredBy_MotifSimilarity). ETV5; ETV7 (inferredBy_MotifSimilarity_n_Orthology).	5	595	EME1;ETV3;SAMSN1;SLC39A9;SUDS3
10kb	ELK1_top5perTarget	taipale__ELF5_full_ACCCGGAAGTN	3.4	0.0922	ELK1	*	ELF5 (directAnnotation).	EHF; ELF1; ELF2; ELF3; ELF4; ELK1; ELK3; ETV6; FLI1; GABPA; NR2C2; SPDEF (inferredBy_MotifSimilarity). ERF; ETV3; ETV3L; ETV5; ETV7 (inferredBy_MotifSimilarity_n_Orthology).	7	1703	EME1;ETV3;FAM135B;GTF2F2;SAMSN1;SLC39A9;SUDS3
10kb	ELK1_top5perTarget	taipale__ELK1_full_NACTTCCGSCGGAARMN_repr	3.17	0.0872	ELK1	**	ELK1 (directAnnotation).	EGR1; ELK4; GABPA; GABPB1 (inferredBy_MotifSimilarity). FLI1 (inferredBy_MotifSimilarity_n_Orthology).	3	297	COL27A1;SLC39A9;WDR45
10kb	ELK1_top5perTarget	taipale__ETV4_DBD_ACCGGAAGTN	3	0.0835	ELK1	*	ETV4 (directAnnotation).	BCLAF1; ELK1; ELK3; ELK4; ERF; ERG; ETS1; ETS2; ETV1; ETV2; ETV3; ETV5; FEV; FLI1; GABPA; SRF (inferredBy_MotifSimilarity). ELF1; ELF2; ETV3L; ETV6; ETV7; SPIC (inferredBy_MotifSimilarity_n_Orthology).	10	2603	CSMD3;EME1;ETV3;GTF2F2;JAG2;MED18;SLC39A9;SUDS3;UBE3B;WDR45
10kb	ELK1_top5perTarget	taipale__ETV6_full_KSYGGAAGTN	5.32	0.134	ELK1	*	ETV6 (directAnnotation).	EGR1; ELF1; ELF2; ELF4; ELK1; ELK3; ELK4; ERF; ERG; ETS1; ETV1; ETV2; ETV3; ETV4; ETV5; FEV; FLI1; GABPA; GABPB1; POLR2A; SRF; TAF1 (inferredBy_MotifSimilarity). ETS2 (inferredBy_MotifSimilarity_n_Orthology).	6	517	EME1;ETV3;SAMSN1;SLC39A9;UBE3B;WDR45
10kb	ELK1_top5perTarget	taipale__GABPA_full_ACCGGAAGTN_repr	3.37	0.0915	ELK1	*	GABPA (directAnnotation).	BCLAF1; ELF1; ELF2; ELF4; ELF5; ELK1; ELK3; ELK4; ERF; ERG; ETS1; ETS2; ETV1; ETV2; ETV3; ETV4; ETV5; ETV6; FEV; FLI1; GABPB1; SRF (inferredBy_MotifSimilarity). ETV3L; ETV7 (inferredBy_MotifSimilarity_n_Orthology).	8	1579	CSMD3;EME1;ETV3;GTF2F2;MED18;SLC39A9;SUDS3;WDR45
10kb	ELK1_top5perTarget	taipale_cyt_meth__ELF1_NACCCGGAAGTN_eDBD	4.42	0.114	ELK1	*	ELF1 (directAnnotation).	EHF; ELF2; ELF3; ELF4; ELF5; ELK1; ELK3; ELK4; EP300; ETV4; ETV6; ETV7; GABPA; NR2C2 (inferredBy_MotifSimilarity). ERF; ETV3; ETV3L; ETV5 (inferredBy_MotifSimilarity_n_Orthology).	7	1026	EME1;ETV3;GTF2F2;SAMSN1;SLC39A9;SUDS3;WDR45
10kb	ELK1_top5perTarget	taipale_cyt_meth__ELF1_NACCCGGAAGTN_FL	4.11	0.108	ELK1	*	ELF1 (directAnnotation).	EHF; ELF2; ELF3; ELF4; ELF5; ELK1; ELK3; ELK4; EP300; ERG; ETS2; ETV2; ETV5; ETV6; ETV7; GABPA; NR2C2; SPDEF (inferredBy_MotifSimilarity). ERF; ETV1; ETV3; ETV3L (inferredBy_MotifSimilarity_n_Orthology).	7	1021	EME1;ETV3;GTF2F2;SAMSN1;SLC39A9;SUDS3;WDR45
10kb	ELK1_top5perTarget	taipale_cyt_meth__ELF1_NACCMGGAAGTN_eDBD_meth	3.96	0.104	ELK1	*	ELF1 (directAnnotation).	EHF; ELF2; ELF3; ELF4; ELF5; ELK1; ELK3; ERF; ERG; ETS1; ETS2; ETV2; ETV4; FEV; FLI1; GABPA; SRF (inferredBy_MotifSimilarity). ETV6; ETV7 (inferredBy_MotifSimilarity_n_Orthology).	3	123	ETV3;SAMSN1;SLC39A9
10kb	ELK1_top5perTarget	taipale_cyt_meth__ELF1_NACCMGGAAGTN_FL_meth	3.84	0.102	ELK1	*	ELF1 (directAnnotation).	EHF; ELF2; ELF3; ELF4; ELF5; ELK1; ELK3; ELK4; ETV4; ETV6; ETV7; FLI1; GABPA; NR2C2; SPDEF (inferredBy_MotifSimilarity). ERF; ETV3; ETV3L; ETV5 (inferredBy_MotifSimilarity_n_Orthology).	7	1135	EME1;ETV3;GTF2F2;SAMSN1;SLC39A9;SUDS3;WDR45
10kb	ELK1_top5perTarget	taipale_cyt_meth__ELF2_NACCCGGAAGTN_eDBD	4.06	0.106	ELK1	*	ELF2 (directAnnotation).	EGR1; EHF; ELF1; ELF3; ELF4; ELF5; ELK1; ELK3; EP300; ETV6; GABPA; SPI1; SPIB (inferredBy_MotifSimilarity). ETV5; ETV7 (inferredBy_MotifSimilarity_n_Orthology).	6	681	EME1;ETV3;SAMSN1;SLC39A9;SUDS3;WDR45
10kb	ELK1_top5perTarget	taipale_cyt_meth__ELF2_NACCCGGAAGTN_FL	4.42	0.114	ELK1	*	ELF2 (directAnnotation).	EHF; ELF1; ELF3; ELF4; ELF5; ELK1; ELK3; ETV6; GABPA (inferredBy_MotifSimilarity). ERF; ETV3; ETV3L; ETV5; ETV7 (inferredBy_MotifSimilarity_n_Orthology).	7	1449	EME1;ETV3;GTF2F2;SAMSN1;SLC39A9;SUDS3;WDR45
10kb	ELK1_top5perTarget	taipale_cyt_meth__ELF2_NACCMGGAAGTN_eDBD_meth_repr	3.68	0.0982	ELK1	*	ELF2 (directAnnotation).	EHF; ELF1; ELF3; ELF4; ELF5; ELK1; ELK3; ERG; ETS1; ETV1; ETV2; GABPA; SRF (inferredBy_MotifSimilarity). ETV5; ETV6; ETV7 (inferredBy_MotifSimilarity_n_Orthology).	3	213	ETV3;SAMSN1;SLC39A9
10kb	ELK1_top5perTarget	taipale_cyt_meth__ELF4_NACCCGGAAGTN_eDBD	4.82	0.123	ELK1	*	ELF4 (directAnnotation).	EGR1; EHF; ELF1; ELF2; ELF3; ELF5; ELK1; ELK3; EP300; ETV6; GABPA; SPIB (inferredBy_MotifSimilarity). ETV5; ETV7 (inferredBy_MotifSimilarity_n_Orthology).	6	603	EME1;ETV3;SAMSN1;SLC39A9;SUDS3;WDR45
10kb	ELK1_top5perTarget	taipale_cyt_meth__ELF4_NACCMGGAAGTN_eDBD_meth	3.73	0.0993	ELK1	*	ELF4 (directAnnotation).	EHF; ELF1; ELF2; ELF3; ELF5; ELK1; ELK3; ETS1; ETV4; GABPA (inferredBy_MotifSimilarity). ETV6; ETV7 (inferredBy_MotifSimilarity_n_Orthology).	3	193	ETV3;SAMSN1;SLC39A9
10kb	ELK1_top5perTarget	taipale_cyt_meth__ELF5_NAMCCGGAAGTN_FL	4.27	0.111	ELK1	*	ELF5 (directAnnotation).	EHF; ELF1; ELF2; ELF3; ELF4; ELK1; ELK3; ELK4; ETS1; ETV4; ETV5; ETV6; GABPA; NR2C2; SPDEF (inferredBy_MotifSimilarity). ERF; ERG; ETS2; ETV1; ETV3; ETV3L (inferredBy_MotifSimilarity_n_Orthology).	3	160	EME1;SLC39A9;SUDS3
10kb	ELK1_top5perTarget	taipale_cyt_meth__ERG_NACMGGAARTN_FL_meth	3	0.0836	ELK1	*	ERG (directAnnotation).	ELF1; ELK1; ELK3; ELK4; ERF; ETS1; ETS2; ETV1; ETV2; ETV3; ETV4; ETV5; FEV; FLI1; GABPA; GABPB1; GATA2; SRF (inferredBy_MotifSimilarity). ELF2; ELF4; ETV3L; ETV6; ETV7 (inferredBy_MotifSimilarity_n_Orthology).	5	747	ETV3;GTF2F2;SAMSN1;SLC39A9;WDR45
10kb	ELK1_top5perTarget	taipale_tf_pairs__FOXO1_ELK1_TGTTGCCGGANNN_CAP	3.08	0.0853	ELK1	**	ELK1; FOXO1 (directAnnotation).		10	3253	CEPT1;CSMD3;EME1;ETV3;JAG2;KIAA0513;SLC39A9;SUDS3;TMEM179;WDR45
10kb	ELK1_top5perTarget	transfac_pro__M01258	3.13	0.0864	ELK1	*		BCLAF1; EGR1; ELF1; ELF2; ELF4; ELF5; ELK1; ELK3; ELK4; ERF; ERG; ETS1; ETS2; ETV1; ETV2; ETV3; ETV4; ETV5; ETV6; FEV; FLI1; GABPA; GABPB1; HCFC1; NR2C2; PHF8; PML; POLR2A; RBBP5; SIN3A; SRF; TAF1 (inferredBy_MotifSimilarity). ETV3L; ETV7 (inferredBy_MotifSimilarity_n_Orthology).	10	2618	CSMD3;EME1;ETV3;GTF2F2;MED18;SAMSN1;SLC39A9;SUDS3;UBE3B;WDR45
10kb	ELK1_top5perTarget	transfac_pro__M01975	3.59	0.0962	ELK1	*	ELF1 (inferredBy_Orthology).	EHF; ELF2; ELF3; ELF4; ELF5; ELK3; ELK4; ERF; ERG; ETS1; ETS2; ETV1; ETV2; ETV4; ETV5; ETV6; ETV7; FEV; FLI1; GABPA (inferredBy_MotifSimilarity). ELK1; ETV3; ETV3L (inferredBy_MotifSimilarity_n_Orthology).	7	1379	CSMD3;EME1;ETV3;GTF2F2;SLC39A9;SUDS3;WDR45
10kb	ELK1_top5perTarget	transfac_pro__M01976	3.61	0.0967	ELK1	*	ELF2 (inferredBy_Orthology).	EHF; ELF1; ELF3; ELF4; ELF5; ELK1; ELK3; ELK4; ERF; ERG; ETS1; ETS2; ETV1; ETV2; ETV3; ETV4; ETV5; ETV6; ETV7; FEV; FLI1; GABPA; NR2C2; SPDEF (inferredBy_MotifSimilarity). ETV3L (inferredBy_MotifSimilarity_n_Orthology).	10	2191	CSMD3;EME1;ETV3;GTF2F2;JAG2;SAMSN1;SLC39A9;SUDS3;UBE3B;WDR45
10kb	ELK1_top5perTarget	transfac_pro__M01981	3.7	0.0988	ELK1	**	ELK1 (inferredBy_Orthology).	BCLAF1; ELF1; ELF2; ELK3; ELK4; ERF; ERG; ETS1; ETS2; ETV1; ETV2; ETV3; ETV4; ETV5; FEV; FLI1; GABPA; SPDEF (inferredBy_MotifSimilarity). ETV3L; ETV6; ETV7 (inferredBy_MotifSimilarity_n_Orthology).	10	2446	CSMD3;EME1;ETV3;GTF2F2;JAG2;MED18;SLC39A9;SUDS3;UBE3B;WDR45
10kb	ELK1_top5perTarget	transfac_pro__M01982	3.11	0.0859	ELK1	*	ELK3 (inferredBy_Orthology).	BCLAF1; ELF1; ELF2; ELF4; ELK1; ELK4; ERF; ERG; ETS1; ETS2; ETV1; ETV2; ETV3; ETV4; ETV5; ETV6; FEV; FLI1; GABPA; GABPB1; SRF (inferredBy_MotifSimilarity). ETV3L; ETV7 (inferredBy_MotifSimilarity_n_Orthology).	9	2017	CSMD3;EME1;ETV3;JAG2;MED18;SLC39A9;SUDS3;UBE3B;WDR45
10kb	ELK1_top5perTarget	transfac_pro__M01983	3.54	0.0953	ELK1	*	ELK4 (inferredBy_Orthology).	BCLAF1; ELF1; ELF2; ELF5; ELK1; ELK3; ERF; ERG; ETS1; ETS2; ETV1; ETV2; ETV3; ETV4; ETV5; ETV6; FEV; FLI1; GABPA; GABPB1; SPDEF; SRF (inferredBy_MotifSimilarity). ETV3L; ETV7 (inferredBy_MotifSimilarity_n_Orthology).	10	2241	CSMD3;EME1;ETV3;GTF2F2;JAG2;MED18;SLC39A9;SUDS3;UBE3B;WDR45
10kb	ELK1_top5perTarget	transfac_pro__M01984	3.44	0.093	ELK1	*	ERF (inferredBy_Orthology).	BCLAF1; ELF1; ELF2; ELK1; ELK3; ELK4; ERG; ETS1; ETS2; ETV1; ETV2; ETV3; ETV4; ETV5; ETV6; FEV; FLI1; GABPA; GABPB1; SRF (inferredBy_MotifSimilarity). ELF3; ETV3L; ETV7; SPIC (inferredBy_MotifSimilarity_n_Orthology).	7	1308	CSMD3;EME1;ETV3;JAG2;SLC39A9;UBE3B;WDR45
10kb	ELK1_top5perTarget	transfac_pro__M01992	3.59	0.0963	ELK1	*	ETV5 (inferredBy_Orthology).	BCLAF1; EHF; ELF1; ELF2; ELF3; ELF4; ELF5; ELK1; ELK3; ELK4; ERF; ERG; ETS1; ETS2; ETV1; ETV2; ETV3; ETV4; ETV6; ETV7; FEV; FLI1; GABPA; GABPB1; SPDEF; SRF (inferredBy_MotifSimilarity). ETV3L; SPIC (inferredBy_MotifSimilarity_n_Orthology).	9	2223	CSMD3;EME1;ETV3;GTF2F2;JAG2;SLC39A9;SUDS3;UBE3B;WDR45
10kb	ELK1_top5perTarget	transfac_pro__M02053	3.7	0.0987	ELK1	*	ELF1 (directAnnotation).	EHF; ELF2; ELF3; ELF4; ELF5; ELK3; ELK4; ERF; ERG; ETS1; ETS2; ETV2; ETV5; ETV6; ETV7; FEV; FLI1; GABPA (inferredBy_MotifSimilarity). ELK1; ETV1; ETV3; ETV3L (inferredBy_MotifSimilarity_n_Orthology).	9	1703	CSMD3;EME1;ETV3;GTF2F2;JAG2;SLC39A9;SUDS3;UBE3B;WDR45
10kb	ELK1_top5perTarget	transfac_pro__M02054	3.41	0.0924	ELK1	*	ELF2 (directAnnotation).	EHF; ELF1; ELF3; ELF4; ELF5; ELK3; ELK4; ERF; ETS2; ETV2; ETV5; ETV6; ETV7; FEV; FLI1; NR2C2; SPDEF (inferredBy_MotifSimilarity). ELK1; ETS1; ETV1; ETV3; ETV3L (inferredBy_MotifSimilarity_n_Orthology).	11	3501	CSMD3;EME1;ETV3;FAM135B;GTF2F2;JAG2;SAMSN1;SLC39A9;SUDS3;UBE3B;WDR45
10kb	ELK1_top5perTarget	transfac_pro__M02059	3.05	0.0846	ELK1	**	ELK1 (directAnnotation).	BCLAF1; ELF1; ELF5; ELK3; ELK4; ERF; ERG; ETS1; ETS2; ETV1; ETV2; ETV3; ETV4; ETV5; ETV6; FEV; FLI1; GABPA; GABPB1; SRF (inferredBy_MotifSimilarity). ELF2; ELF4; ETV3L; ETV7 (inferredBy_MotifSimilarity_n_Orthology).	10	2075	CSMD3;EME1;ETV3;GTF2F2;JAG2;MED18;SLC39A9;SUDS3;UBE3B;WDR45
10kb	ELK1_top5perTarget	transfac_pro__M02060	3.42	0.0926	ELK1	*	ELK3 (directAnnotation).	BCLAF1; ELF1; ELF5; ELK1; ELK4; ERF; ERG; ETS1; ETS2; ETV1; ETV2; ETV3; ETV4; ETV5; FEV; FLI1; GABPA; GABPB1; SRF (inferredBy_MotifSimilarity). ELF2; ETV3L; ETV6; ETV7 (inferredBy_MotifSimilarity_n_Orthology).	10	2108	CSMD3;EME1;ETV3;GTF2F2;JAG2;MED18;SLC39A9;SUDS3;UBE3B;WDR45
10kb	ELK1_top5perTarget	transfac_pro__M02064	3.47	0.0937	ELK1	*	ETS2 (directAnnotation).	BCLAF1; ELF1; ELF2; ELF4; ELK1; ELK3; ELK4; ERF; ERG; ETS1; ETV1; ETV2; ETV3; ETV4; ETV5; ETV6; FEV; FLI1; GABPA; GABPB1; SPDEF; SRF (inferredBy_MotifSimilarity). ELF3; ETV3L; ETV7; SPIC (inferredBy_MotifSimilarity_n_Orthology).	7	1136	CSMD3;EME1;ETV3;JAG2;SAMSN1;SLC39A9;WDR45
10kb	ELK1_top5perTarget	transfac_pro__M02069	3.45	0.0932	ELK1	*	ETV5 (directAnnotation).	BCLAF1; ELF1; ELF2; ELF5; ELK1; ELK3; ELK4; ERF; ERG; ETS1; ETS2; ETV1; ETV2; ETV3; ETV4; ETV6; FEV; FLI1; GABPA; GABPB1; SPDEF; SRF (inferredBy_MotifSimilarity). EHF; ETV3L; ETV7; SPIC (inferredBy_MotifSimilarity_n_Orthology).	10	2388	CSMD3;EME1;ETV3;GTF2F2;JAG2;MED18;SLC39A9;SUDS3;UBE3B;WDR45
10kb	ELK1_top5perTarget	transfac_pro__M02072	3.4	0.0922	ELK1	*	FEV (directAnnotation).	ELF1; ELF2; ELK1; ELK3; ELK4; ERF; ERG; ETS1; ETS2; ETV1; ETV2; ETV3; ETV4; ETV5; FLI1; GABPA; SPDEF (inferredBy_MotifSimilarity). ETV3L; ETV6; ETV7 (inferredBy_MotifSimilarity_n_Orthology).	6	967	CSMD3;EME1;ETV3;SAMSN1;SLC39A9;WDR45
10kb	ELK1_top5perTarget	transfac_pro__M03832	3.61	0.0968	ELK1	*	ELK3 (directAnnotation).	BCLAF1; EGR1; ELF1; ELF2; ELF4; ELF5; ELK1; ELK4; ERF; ERG; ETS1; ETS2; ETV1; ETV2; ETV3; ETV4; ETV5; ETV6; FEV; FLI1; GABPA; GABPB1; SRF (inferredBy_MotifSimilarity). ELF3; ETV3L; ETV7 (inferredBy_MotifSimilarity_n_Orthology).	4	451	ETV3;SAMSN1;SLC39A9;WDR45
10kb	ELK1_top5perTarget	transfac_pro__M04698	3.93	0.104	ELK1	*	GABPA (directAnnotation).	BCLAF1; EGR1; ELF1; ELF2; ELF4; ELK1; ELK3; ELK4; ERF; ERG; ETS1; ETV1; ETV2; ETV3; ETV4; ETV5; FEV; FLI1; GABPB1; HCFC1; PHF8; POLR2A; SIN3A; SRF; TAF1 (inferredBy_MotifSimilarity). ETS2; ETV3L (inferredBy_MotifSimilarity_n_Orthology).	11	2223	CSMD3;EME1;ETV3;GTF2F2;MED18;SAMSN1;SLC39A9;SUDS3;TMEM179;UBE3B;WDR45
10kb	ELK1_top5perTarget	transfac_pro__M04704	3.21	0.0881	ELK1	*	BCLAF1 (directAnnotation).	ELF1; ELF2; ELK1; ELK3; ELK4; ERF; ERG; ETS1; ETS2; ETV1; ETV2; ETV3; ETV4; ETV5; FEV; FLI1; GABPA; GABPB1; HCFC1; SRF; TAF1 (inferredBy_MotifSimilarity). ETV3L; ETV6; ETV7 (inferredBy_MotifSimilarity_n_Orthology).	12	3383	CSMD3;EME1;ETV3;FAM135B;GTF2F2;JAG2;MED18;SAMSN1;SLC39A9;SUDS3;UBE3B;WDR45
10kb	ELK1_top5perTarget	transfac_pro__M04832	4.44	0.115	ELK1	*	EGR1 (directAnnotation).	ELF1; ELF2; ELF4; ELK1; ELK3; ELK4; ERF; ERG; ETS1; ETV1; ETV2; ETV3; ETV5; ETV6; FEV; GABPA; GABPB1; HCFC1; POLR2A; SRF; TAF1 (inferredBy_MotifSimilarity). FLI1 (inferredBy_MotifSimilarity_n_Orthology).	4	302	ETV3;SAMSN1;SLC39A9;WDR45
10kb	ELK1_top5perTarget	transfac_pro__M07415	3.79	0.101	ELK1	*	ELF1 (directAnnotation).	EHF; ELF2; ELF3; ELF4; ELF5; ELK1; ELK3 (inferredBy_MotifSimilarity). ERF; ETV3; ETV3L; ETV5; ETV6; ETV7 (inferredBy_MotifSimilarity_n_Orthology).	8	1737	CSMD3;EME1;ETV3;GTF2F2;SAMSN1;SLC39A9;SUDS3;WDR45
10kb	ELK1_top5perTarget	transfac_pro__M07700	4.92	0.125	ELK1	*	ELF1; ELF2; ELF4 (inferredBy_Orthology).	EHF; ELF3; ELF5; ELK1; ELK3; ETV6; GABPA (inferredBy_MotifSimilarity). ERF; ETV3; ETV3L; ETV5; ETV7 (inferredBy_MotifSimilarity_n_Orthology).	6	723	EME1;ETV3;GTF2F2;SAMSN1;SLC39A9;SUDS3
10kb	ELK1_top5perTarget	transfac_pro__M08824	3.15	0.0869	ELK1	*	ELK3 (directAnnotation).	EGR1; EHF; ELF1; ELF2; ELF3; ELF4; ELF5; ELK1; ELK4; ERF; ERG; ETS1; ETS2; ETV1; ETV2; ETV3; ETV4; ETV5; ETV6; ETV7; FEV; FLI1; GABPA; GATA2; SRF (inferredBy_MotifSimilarity). ETV3L (inferredBy_MotifSimilarity_n_Orthology).	5	905	COL27A1;ETV3;SAMSN1;SLC39A9;WDR45
10kb	ELK1_top5perTarget	transfac_pro__M08913	3.12	0.0861	ELK1	*	FLI1 (directAnnotation).	BCLAF1; ELF1; ELF4; ELK1; ELK3; ELK4; ERF; ERG; ETS1; ETS2; ETV1; ETV2; ETV3; ETV4; ETV5; ETV6; FEV; GABPA; GABPB1; SRF (inferredBy_MotifSimilarity). ELF2; ETV3L; ETV7 (inferredBy_MotifSimilarity_n_Orthology).	6	857	CSMD3;EME1;ETV3;SAMSN1;SLC39A9;WDR45
10kb	ELK1_top5perTarget	transfac_pro__M08917	3.67	0.098	ELK1	*	GABPA (directAnnotation).	BCLAF1; ELF1; ELF2; ELF4; ELK1; ELK3; ELK4; ERF; ERG; ETS1; ETS2; ETV1; ETV2; ETV3; ETV4; ETV5; ETV6; FEV; FLI1; GABPB1; SRF; TAF1 (inferredBy_MotifSimilarity). ELF3; ETV3L; ETV7; SPIC (inferredBy_MotifSimilarity_n_Orthology).	10	2520	CSMD3;EME1;ETV3;GTF2F2;MED18;SAMSN1;SLC39A9;SUDS3;UBE3B;WDR45
10kb	ELK1_top5perTarget	transfac_public__M00025	3.63	0.0971	ELK1	**	ELK1 (directAnnotation).	BCLAF1; ELF1; ELF2; ELF4; ELK4; ERG; ETS1; ETV1; ETV4; FLI1; GABPA (inferredBy_MotifSimilarity). ELK3; ERF; ETV3; ETV3L; ETV5; ETV6; ETV7 (inferredBy_MotifSimilarity_n_Orthology).	7	1765	CSMD3;ETV3;FAM135B;GTF2F2;SLC39A9;UBE3B;WDR45
10kb	ELK3_top5perTarget	cisbp__M6226	3.64	0.0839	ELK3	*	FEV (directAnnotation).	ELK3 (inferredBy_MotifSimilarity).	3	145	ELK3;ETV3;SLC20A2
10kb	ELK3_top5perTarget	swissregulon__hs__FEV.p2	3.39	0.0792	ELK3	*	FEV (directAnnotation).	EHF; ELK3; ERG; ETS1; ETV2; FLI1 (inferredBy_MotifSimilarity). ELF3 (inferredBy_MotifSimilarity_n_Orthology).	3	262	ELK3;ETV3;SHROOM4
10kb	EN1_top5perTarget	cisbp__M1143	3.03	0.0732	EN1	*		ALX3; ARX; EMX1; EMX2; EN1; ESX1; GBX1; GBX2; GSX2; HESX1; HOXA1; HOXA3; HOXB2; HOXB3; HOXB5; HOXB7; HOXD1; ISX; LBX1; LBX2; LHX2; LHX4; LHX5; LHX6; LHX8; LHX9; MEOX1; MNX1; MSX1; MSX2; NKX6-1; NKX6-2; NOBOX; NOTO; PAX4; PDX1; PRRX1; PRRX2; RAX; RAX2; SHOX; SHOX2; VAX1; VENTX; VSX1; VSX2; ZFHX2 (inferredBy_MotifSimilarity). ALX1; DRGX; EN2; EVX1; EVX2; HOXA2; HOXA5; HOXA6; HOXA7; HOXB1; HOXB6; HO…	4	458	EN1;HDAC4;SLIT3;THSD7B
10kb	EN1_top5perTarget	cisbp__M4852	3.12	0.0747	EN1	*		ALX3; ARX; EN1; HOXA1; ISX; LHX2; LHX4; LHX9; LMX1B; MIXL1; NOBOX; PRRX1; PRRX2; RAX; RAX2; SHOX; SHOX2; UNCX (inferredBy_MotifSimilarity). ALX1; ALX4; BSX; DLX1; DLX4; DLX6; DRGX; EN2; GBX1; GBX2; HOXA6; HOXA7; HOXB6; HOXB7; HOXC6; HOXD1; LHX3; NKX1-1; NKX1-2; OTP; PROP1; VSX1; VSX2 (inferredBy_MotifSimilarity_n_Orthology).	3	75	EN1;HDAC4;THSD7B
10kb	EN1_top5perTarget	flyfactorsurvey__CG33980_SOLEXA_2_0_FBgn0053980	3.06	0.0736	EN1	*	VSX2 (inferredBy_Orthology).	ALX3; ARX; EN1; ISX; LHX2; LHX4; LHX9; LMX1B; MIXL1; NOBOX; PRRX1; PRRX2; RAX; RAX2; SHOX; SHOX2; UNCX (inferredBy_MotifSimilarity). ALX1; ALX4; BSX; DLX1; DLX4; DLX6; DRGX; EN2; GBX1; GBX2; HOXA6; HOXA7; HOXB6; HOXB7; HOXC6; HOXD1; LHX3; NKX1-1; NKX1-2; OTP; PAX6; PROP1; VSX1 (inferredBy_MotifSimilarity_n_Orthology).	3	80	EN1;HDAC4;THSD7B
10kb	EN1_top5perTarget	taipale_cyt_meth__LHX6_CYAATTAN_FL_meth	3.05	0.0735	EN1	*	LHX6 (directAnnotation).	ALX3; ALX4; ARX; EMX1; HOXA1; HOXA2; HOXB2; HOXD1; LHX4; LHX8; MNX1; PHOX2A; TLX2; VAX1; VAX2; VSX1 (inferredBy_MotifSimilarity). EN1; EN2; LHX3; NKX1-1; NKX1-2 (inferredBy_MotifSimilarity_n_Orthology).	4	495	EN1;HDAC4;SLIT3;THSD7B
10kb	EOMES_top5perTarget	hocomoco__BRAC_HUMAN.H11MO.0.A	3.49	0.0705	EOMES	*	T (directAnnotation).	EOMES; TBX19; TBX2; TBX20; TBX3; TBX6 (inferredBy_MotifSimilarity). TBR1; TBX1; TBX10 (inferredBy_MotifSimilarity_n_Orthology).	8	384	ABR;ADCY3;KANK4;RAB40C;RNF152;SCN1A;SERPINE2;TMEM150C
10kb	EOMES_top5perTarget	taipale_tf_pairs__TEAD4_EOMES_RGAATGYGTGA_CAP_repr	3.72	0.0737	EOMES	**	EOMES; TEAD4 (directAnnotation).		7	359	ADCY3;MAPK9;OPCML;RAB40C;RYR2;SOX5;TTBK2
10kb	EOMES_top5perTarget	transfac_pro__M07894	3.06	0.0647	EOMES	*	T; TBX19 (inferredBy_Orthology).	EOMES; MGA; TBR1; TBX1; TBX15; TBX18; TBX2; TBX20; TBX22; TBX3; TBX4; TBX5 (inferredBy_MotifSimilarity). TBX10; TBX21; TBX6 (inferredBy_MotifSimilarity_n_Orthology).	6	238	ADCY3;KCNK9;NPPA;OPN4;RNF152;TMEM150C
10kb	EPAS1_top5perTarget	hocomoco__EPAS1_HUMAN.H11MO.0.B	3.73	0.113	EPAS1	**	EPAS1 (directAnnotation).	ARNT (inferredBy_MotifSimilarity).	3	216	ADARB2;PGF;USP2
10kb	EPAS1_top5perTarget	homer__GCACGTACCC_HIF2a	4.1	0.122	EPAS1	**	EPAS1 (directAnnotation).		3	143	ADARB2;PGF;USP2
10kb	ERF_top5perTarget	hocomoco__ETV6_HUMAN.H11MO.0.D	3.25	0.0757	ERF	*	ETV6 (directAnnotation).	ERF; ERG; ETS1; ETS2; ETV2; ETV4; FEV; FLI1; GABPA (inferredBy_MotifSimilarity).	11	1950	CRYGN;EFNA1;IER3;KRT80;MERTK;PAPPA2;PSD2;SIK1;SMARCD2;TRAF3IP3;VSIG8
10kb	ERF_top5perTarget	taipale_tf_pairs__ERF_HOXB13_NNMGGAARNNRTAAAN_CAP_repr	3.99	0.0882	ERF	**	ERF; HOXB13 (directAnnotation).		5	360	CAPN3;HRK;MERTK;SLC9A9;STRN
10kb	ESRRB_top5perTarget	hocomoco__NR5A2_HUMAN.H11MO.0.B	3.65	0.0792	ESRRB	*	NR5A2 (directAnnotation).	ESRRA; ESRRB; NR5A1; NR6A1 (inferredBy_MotifSimilarity). RXRA; RXRG (inferredBy_MotifSimilarity_n_Orthology).	5	322	FDXR;IQCJ-SCHIP1;MEGF11;RHOF;ZFPM1
10kb	ESRRB_top5perTarget	hocomoco__NR5A2_MOUSE.H11MO.0.A	3.42	0.0754	ESRRB	*	NR5A2 (inferredBy_Orthology).	ESRRA; ESRRB; NR5A1; NR6A1; PPARGC1A (inferredBy_MotifSimilarity). RARA; RARG; RXRA; RXRG (inferredBy_MotifSimilarity_n_Orthology).	5	346	FDXR;IQCJ-SCHIP1;MEGF11;RHOF;ZFPM1
10kb	ESRRB_top5perTarget	taipale_cyt_meth__ESRRG_NYCAAGGTCAN_FL	3.14	0.0709	ESRRB	*	ESRRG (directAnnotation).	ESRRA; ESRRB; NR5A1; NR5A2 (inferredBy_MotifSimilarity).	6	483	ESRRB;IQCJ-SCHIP1;MEGF11;RHOF;TPPP;ZFPM1
10kb	ESRRB_top5perTarget	taipale_cyt_meth__NR5A1_NYCAAGGTCAN_FL	3.36	0.0745	ESRRB	*	NR5A1 (directAnnotation).	ESRRA; ESRRB; ESRRG; NR5A2; NR6A1 (inferredBy_MotifSimilarity).	9	1229	ESRRB;FDXR;GPR68;IQCJ-SCHIP1;MEGF11;RHOF;SLC6A4;SPSB1;ZFPM1
10kb	ESRRB_top5perTarget	transfac_pro__M08809	3.4	0.0752	ESRRB	**	ESRRB (directAnnotation).	ESRRA; ESRRG; NR5A1; NR5A2 (inferredBy_MotifSimilarity).	5	450	FAM160A1;IQCJ-SCHIP1;MEGF11;RHOF;ZFPM1
10kb	ESRRG_top5perTarget	cisbp__M5404	3.63	0.0953	ESRRG	*	ESRRA (directAnnotation).	ESRRB; ESRRG; NR5A1; NR5A2 (inferredBy_MotifSimilarity).	5	142	CALN1;CPEB3;GNAL;KCNN2;PLXNA4
10kb	ESRRG_top5perTarget	cisbp__M5407	3.91	0.101	ESRRG	*	ESRRA (directAnnotation).	ESRRB; ESRRG; NR5A1; NR5A2 (inferredBy_MotifSimilarity).	9	560	CALN1;CPEB3;ESRRG;GNAL;KCNN2;LPIN1;LRRC3B;PLXNA4;PPM1L
10kb	ESRRG_top5perTarget	cisbp__M5410	3.24	0.0882	ESRRG	*	ESRRB (directAnnotation).	ESRRA; ESRRG; NR5A1; NR5A2 (inferredBy_MotifSimilarity).	30	4896	CA9;CALN1;CEL;CLSTN2;CPEB3;CSGALNACT1;EPDR1;EPS15;ESRRG;FAM101A;FSD2;GNAL;KCNN2;LPIN1;LRRC3B;LUZP2;MRRF;MSL1;OPCML;PANK1;PLXNA4;PPM1L;PTPRG;RGS7;SAMD14;SCN4B;SOX5;SYN3;TEF;TMEM63C
10kb	ESRRG_top5perTarget	cisbp__M5413	3.53	0.0934	ESRRG	**	ESRRG (directAnnotation).	ESRRA; ESRRB; NR5A1; NR5A2 (inferredBy_MotifSimilarity).	7	376	CALN1;CPEB3;GNAL;KCNN2;LPIN1;LRRC3B;PLXNA4
10kb	ESRRG_top5perTarget	cisbp__M6216	3.61	0.0949	ESRRG	**	ESRRG (directAnnotation).	ESRRA; ESRRB; NR5A1; NR5A2 (inferredBy_MotifSimilarity). RARA; RXRA; RXRG (inferredBy_MotifSimilarity_n_Orthology).	27	4364	CA9;CALN1;CPEB3;CSGALNACT1;EPDR1;EPS15;ESRRG;FAM101A;GNAL;KCNN2;LPIN1;LRRC3B;LUZP2;MRRF;OPCML;PANK1;PLXNA4;PPM1L;RGS7;SAMD14;SCN4B;SOX5;SYN3;TEF;TMEM63C;UCP3;ZDHHC14
10kb	ESRRG_top5perTarget	taipale__ESRRA_DBD_NTCAAGGTCAN	3.72	0.0971	ESRRG	*	ESRRA (directAnnotation).	ESRRB; ESRRG; NR5A1; NR5A2 (inferredBy_MotifSimilarity).	15	1539	CALN1;CPEB3;EPDR1;ESRRG;FAM101A;GNAL;KCNN2;LPIN1;LRRC3B;OPCML;PLXNA4;PPM1L;PTPRG;SCN4B;TEF
10kb	ESRRG_top5perTarget	taipale__ESRRB_DBD_TCAAGGTCAWN	3.44	0.0918	ESRRG	*	ESRRB (directAnnotation).	ESRRA; ESRRG; NR5A1; NR5A2 (inferredBy_MotifSimilarity).	8	531	CALN1;CPEB3;ESRRG;GNAL;KCNN2;LPIN1;PLXNA4;SCN4B
10kb	ESRRG_top5perTarget	taipale__ESRRG_full_TSAAGGTCAN	3.7	0.0965	ESRRG	**	ESRRG (directAnnotation).	ESRRA; ESRRB; NR5A1; NR5A2 (inferredBy_MotifSimilarity).	7	344	CALN1;CPEB3;GNAL;KCNN2;LPIN1;LRRC3B;PLXNA4
10kb	ESRRG_top5perTarget	taipale_cyt_meth__ESRRA_NYCAAGGTCAN_eDBD	3.05	0.0846	ESRRG	*	ESRRA (directAnnotation).	ESRRB; ESRRG; NR5A1; NR5A2 (inferredBy_MotifSimilarity).	15	1592	CALN1;CPEB3;CSGALNACT1;EPDR1;ESRRG;GNAL;KCNN2;LPIN1;LRRC3B;OPCML;PLXNA4;PPM1L;RGS7;SCN4B;TEF
10kb	ESRRG_top5perTarget	taipale_cyt_meth__ESRRA_NYCAAGGTCAN_FL	3.57	0.0942	ESRRG	*	ESRRA (directAnnotation).	ESRRB; ESRRG; NR5A1; NR5A2 (inferredBy_MotifSimilarity).	6	217	CALN1;CPEB3;GNAL;KCNN2;LRRC3B;PLXNA4
10kb	ESRRG_top5perTarget	taipale_cyt_meth__ESRRA_NYCAAGGTCAN_FL_meth	3.15	0.0866	ESRRG	*	ESRRA (directAnnotation).	ESRRB; ESRRG; NR5A1; NR5A2 (inferredBy_MotifSimilarity). RARG (inferredBy_MotifSimilarity_n_Orthology).	6	255	CALN1;CPEB3;GNAL;KCNN2;LRRC3B;PLXNA4
10kb	ESRRG_top5perTarget	taipale_cyt_meth__ESRRB_NYCAAGGTCAN_eDBD_meth	3.14	0.0864	ESRRG	*	ESRRB (directAnnotation).	ESRRA; ESRRG; NR5A1; NR5A2 (inferredBy_MotifSimilarity).	5	177	CALN1;CPEB3;GNAL;KCNN2;PLXNA4
10kb	ESRRG_top5perTarget	taipale_cyt_meth__ESRRG_NYCAAGGTCAN_eDBD_meth_repr	3.24	0.0881	ESRRG	**	ESRRG (directAnnotation).	ESRRA; ESRRB; NR5A1; NR5A2 (inferredBy_MotifSimilarity).	6	231	CALN1;CPEB3;GNAL;KCNN2;LRRC3B;PLXNA4
10kb	ESRRG_top5perTarget	taipale_cyt_meth__ESRRG_NYCAAGGTCAN_FL_meth	3.07	0.0851	ESRRG	**	ESRRG (directAnnotation).	ESRRA; ESRRB; NR5A1; NR5A2 (inferredBy_MotifSimilarity).	6	236	CALN1;CPEB3;GNAL;KCNN2;LRRC3B;PLXNA4
10kb	ESRRG_top5perTarget	transfac_pro__M02094	3.44	0.0918	ESRRG	**	ESRRG (directAnnotation).	ESRRA; ESRRB; NR5A1; NR5A2 (inferredBy_MotifSimilarity).	10	667	CALN1;CPEB3;ESRRG;GNAL;KCNN2;LUZP2;MRRF;PLXNA4;PPM1L;SCN4B
10kb	ETS1_top5perTarget	tfdimers__MD00505	3.01	0.0748	ETS1	**	ETS1; TCF7L2 (directAnnotation).		9	1134	CALCR;DCN;ETS1;NKD1;NOSTRIN;PGAP2;PRG4;PRRX1;TGFBR2
10kb	ETV1_top5perTarget	cisbp__M5419	3.22	0.0795	ETV1	*	ETS1 (directAnnotation).	BCLAF1; ELK1; ELK3; ELK4; ERF; ERG; ETS2; ETV1; ETV2; ETV3; ETV4; ETV5; ETV7; GABPA (inferredBy_MotifSimilarity).	4	218	CYTIP;IL4I1;PLEKHG5;ZSCAN20
10kb	ETV1_top5perTarget	homer__ACAGGAAGTG_ETS1	3.52	0.0849	ETV1	*	ETS1 (directAnnotation).	ELF1; ELK1; ELK3; ELK4; ERF; ERG; ETS2; ETV1; ETV2; ETV3; ETV4; ETV5; FEV; FLI1; GABPA; GABPB1; GATA2; RELA; SRF (inferredBy_MotifSimilarity).	6	528	ETV1;FRMD6;RBMS2;SETD7;TNNI3;ZSCAN20
10kb	ETV1_top5perTarget	swissregulon__hs__ETS1_2.p2	3.26	0.0802	ETV1	*	ETS1; ETS2 (directAnnotation).	ELF1; ELF2; ELK1; ELK3; ELK4; ERF; ERG; ETV1; ETV2; ETV4; ETV5; FEV; FLI1; GABPA; GATA2 (inferredBy_MotifSimilarity).	5	476	CYTIP;FRMD6;RBMS2;TNNI3;ZSCAN20
10kb	ETV1_top5perTarget	transfac_pro__M00341	3.59	0.086	ETV1	*	GABPA; GABPB1 (directAnnotation).	BCLAF1; EGR1; ELF1; ELK1; ELK3; ELK4; ERF; ERG; ETS1; ETV1; ETV2; ETV3; ETV4; ETV5; FEV; FLI1; PML (inferredBy_MotifSimilarity). ETS2; ETV6; ETV7 (inferredBy_MotifSimilarity_n_Orthology).	6	503	FAM200A;PLEKHG5;RBMS2;SETD7;TNNI3;ZSCAN20
10kb	ETV1_top5perTarget	transfac_public__M00007	3.65	0.0871	ETV1	*	ELK1 (directAnnotation).	BCLAF1; ELF1; ELF2; ELK3; ELK4; ERG; ETS1; ETV1; ETV2; FLI1; GABPA; GABPB1; SPIB (inferredBy_MotifSimilarity). ETV3; ETV4; ETV5; ETV6; ETV7 (inferredBy_MotifSimilarity_n_Orthology).	11	1692	BCAR3;EMID1;ETV1;FAM200A;FRMD6;IL4I1;KIRREL;RBMS2;SMAD6;TNNI3;ZSCAN20
10kb	EZH2_top5perTarget	dbcorrdb__EZH2__ENCSR000ARD_1__m5	4.13	0.13	EZH2	**	EZH2 (directAnnotation).		6	687	EZH2;FAT4;LRRC20;SAMD13;SIN3A;USP13
10kb	FOS_top5perTarget	cisbp__M0259	3.82	0.0517	FOS	*		ATF1; ATF2; ATF3; ATF4; ATF5; ATF6; ATF6B; ATF7; BATF3; CREB1; CREB3; CREB3L4; CREB5; CREM; E2F1; FOS; FOSB; FOSL1; FOSL2; JDP2; JUN; JUNB; JUND; XBP1 (inferredBy_MotifSimilarity). CREB3L1; CREB3L2; NPDC1 (inferredBy_MotifSimilarity_n_Orthology).	37	674	ACAD9;ATF3;BIRC2;BNIP3L;CBWD2;CDC42EP4;CREB5;DUSP1;ELFN2;EPHA2;FLT1;FOS;FOSB;FOXO3;FOXP2;GNL1;HES4;ID1;IER2;ITPRIP;JUN;JUND;MCAM;NEDD9;PEA15;PMEPA1;PNRC1;PPP1R15A;PPP2CA;PTP4A1;RBM23;SEMA3B;SIK1;SLITRK2;SOX9;TMEM39A;ZNF184
10kb	FOS_top5perTarget	cisbp__M0265	3.61	0.05	FOS	*		ATF1; ATF2; ATF3; ATF4; ATF6; ATF6B; ATF7; BATF3; CREB1; CREB3; CREB3L4; CREB5; CREM; FOS; FOSB; FOSL1; FOSL2; JDP2; JUN; JUNB; JUND; XBP1 (inferredBy_MotifSimilarity). CREB3L1; CREB3L2; CREBL2; NPDC1 (inferredBy_MotifSimilarity_n_Orthology).	37	638	ACAD9;ALDH18A1;ATF3;BIRC2;BNIP3L;BTG1;CBWD2;CDC42EP4;CDK2AP2;CREB5;DUSP1;EGR1;ELFN2;EPHA2;FLT1;FOSB;FOXP2;GNL1;HES4;ID1;IER2;JUND;MCAM;NCALD;PMEPA1;PNRC1;PPP1R15A;PPP2CA;RBM23;SEMA3B;SIK1;SLITRK2;SOX9;STAT3;TMEM39A;TOPORS;ZNF184
10kb	FOS_top5perTarget	cisbp__M0269	3.98	0.0528	FOS	*		ATF1; ATF2; ATF3; ATF4; ATF5; ATF6; ATF6B; ATF7; BATF3; CREB1; CREB3; CREB3L4; CREB5; CREM; E2F1; FOS; FOSB; FOSL1; FOSL2; JDP2; JUN; JUNB; JUND; XBP1 (inferredBy_MotifSimilarity). CREB3L1; CREB3L2 (inferredBy_MotifSimilarity_n_Orthology).	42	819	ACAD9;ALDH18A1;ATF3;BIRC2;BNIP3L;BTG1;CCDC47;CDC42EP4;CREB5;DUSP1;EGR1;ELFN2;EPHA2;FLT1;FOS;FOSB;FOXO3;GNL1;HES4;ID1;IER2;ITPRIP;JUN;JUND;MCAM;MID1;PEA15;PMEPA1;PNRC1;PPP1R15A;PPP2CA;PTP4A1;RBM23;SEMA3B;SIK1;SLITRK2;SOX9;TMEM39A;TOPORS;UBAP2L;ZFP36L1;ZNF184
10kb	FOS_top5perTarget	cisbp__M0273	3.96	0.0527	FOS	*		ATF1; ATF2; ATF3; ATF4; ATF5; ATF6; ATF6B; ATF7; BATF3; CREB1; CREB3; CREB3L4; CREB5; CREM; E2F1; FOS; FOSB; FOSL1; FOSL2; JDP2; JUN; JUNB; JUND; MAF; MAFA; MAFF; MAFG; XBP1 (inferredBy_MotifSimilarity). CREB3L1; CREB3L2; MAFB; NPDC1 (inferredBy_MotifSimilarity_n_Orthology).	30	479	ALDH18A1;ATF3;BIRC2;BNIP3L;CCDC47;CDC42EP4;CREB5;DUSP1;ELFN2;EPHA2;FLT1;FOS;FOSB;FOXO3;GNL1;HES4;JUN;JUND;MCAM;NCALD;PNRC1;PPP2CA;PTP4A1;RBM23;SEMA3B;SIK1;SOX9;TMEM39A;UBAP2L;ZNF184
10kb	FOS_top5perTarget	cisbp__M0283	3.83	0.0517	FOS	*		ATF1; ATF2; ATF3; ATF4; ATF5; ATF6; ATF6B; ATF7; BACH2; BATF3; CREB1; CREB3; CREB3L4; CREB5; CREM; FOS; FOSB; FOSL1; FOSL2; JDP2; JUN; JUNB; JUND; XBP1 (inferredBy_MotifSimilarity). BACH1; CREB3L1; CREB3L2; CREBL2; NFE2; NFE2L1; NFE2L2; NFE2L3; NPDC1 (inferredBy_MotifSimilarity_n_Orthology).	35	677	ATF3;BIRC2;BNIP3L;CAMK1;CBWD2;CCNL1;CDC42EP4;CREB5;DUSP1;ELFN2;EPHA2;FLT1;FOS;FOSB;FOXP2;GNL1;HES4;ID1;IER2;JUND;MCAM;NCALD;PEA15;PMEPA1;PNRC1;PPP1R15A;PPP2CA;RBM23;SEMA3B;SIK1;SLITRK2;SOX9;STAT3;TMEM39A;ZNF184
10kb	FOS_top5perTarget	cisbp__M0300	3.83	0.0517	FOS	*	ATF2 (inferredBy_Orthology).	ATF1; ATF3; ATF4; ATF5; ATF6; ATF6B; ATF7; BATF3; CREB1; CREB3; CREB3L4; CREB5; CREM; FOS; FOSB; FOSL1; FOSL2; JDP2; JUN; JUNB; JUND; RFX5; XBP1 (inferredBy_MotifSimilarity). CREB3L1; CREB3L2; CREBL2; NFIL3; NPDC1 (inferredBy_MotifSimilarity_n_Orthology).	38	753	ACAD9;ALDH18A1;ATF3;BAMBI;BIRC2;BNIP3L;BTG1;CBWD2;CCDC47;CDC42EP4;CREB5;DUSP1;ELFN2;FLT1;FOS;FOSB;FOXO3;GNL1;HES4;IER2;ITPRIP;JUN;JUND;MCAM;NEDD9;PEA15;PPP2CA;PTP4A1;RBM23;SIK1;SOX9;TMEM39A;TRIB3;UBAP2L;VIPR2;WWTR1;ZFP36L1;ZNF131
10kb	FOS_top5perTarget	cisbp__M0309	3.56	0.0497	FOS	*	ATF7 (inferredBy_Orthology).	ATF1; ATF2; ATF3; ATF4; ATF5; ATF6; ATF6B; BATF3; CREB1; CREB3; CREB3L4; CREB5; CREM; FOS; FOSB; FOSL1; FOSL2; JDP2; JUN; JUNB; JUND; XBP1 (inferredBy_MotifSimilarity). CREB3L1; CREB3L2; CREBL2; NFIL3; NPDC1 (inferredBy_MotifSimilarity_n_Orthology).	43	863	ACAD9;ALDH18A1;ATF3;BAMBI;BIRC2;BNIP3L;BTG1;CAMK1;CBWD2;CCDC47;CDC42EP4;CREB5;DUSP1;ELFN2;FLT1;FOS;FOSB;FOXO3;FOXP2;GNL1;HES4;IER2;ITPRIP;JUN;JUND;LUM;MCAM;NEDD9;PEA15;PNRC1;PPP2CA;PTP4A1;RBM23;SEMA3B;SIK1;SLITRK2;SOX9;TJP2;TMEM39A;UBAP2L;VIPR2;ZFP36L1;ZNF184
10kb	FOS_top5perTarget	cisbp__M0319	3.24	0.0473	FOS	*	CREM (inferredBy_Orthology).	CREB1; FOS; FOSL1; FOSL2; JUN; JUNB (inferredBy_MotifSimilarity). ATF2; ATF7; CREBL2; JDP2; NFIL3 (inferredBy_MotifSimilarity_n_Orthology).	123	3698	ACAD9;ADRB2;AFTPH;ALDH18A1;ATF3;BAMBI;BCHE;BIRC2;BNIP3L;BTG1;CBWD2;CCDC47;CCNL1;CD164;CDC42EP4;CDK2AP2;CDON;CHMP2B;CLN5;CLVS1;CREB5;CSE1L;CYR61;DARS;DDAH1;DDX42;DFNB59;DPM1;DUSP1;DUSP10;EGR1;ELFN2;ELMO2;EPHA2;ERCC4;FAM69C;FBXO18;FGFR4;FLT1;FOS;FOSB;FOXO3;FOXP2;FXYD3;FZD7;GNL1;GRIA1;GRID2;GULP1;HES4;HEY2;ID1;IER2;INF2;ITPRIP;JUN;JUND;MAGT1;MAN1A2;MAP2K1;MBD1;MCAM;MCL1;MID1;MPP5;MYO3A;N4BP2L2;NCALD…
10kb	FOS_top5perTarget	cisbp__M0342	4.15	0.0541	FOS	*		ATF1; ATF2; ATF3; ATF4; ATF6; ATF6B; ATF7; BATF3; CREB1; CREB3; CREB3L4; CREB5; CREM; FOS; FOSB; FOSL1; FOSL2; JDP2; JUN; JUNB; JUND; XBP1 (inferredBy_MotifSimilarity). CREB3L1; CREB3L2; NPDC1 (inferredBy_MotifSimilarity_n_Orthology).	22	262	ACAD9;ALDH18A1;ATF3;BIRC2;BNIP3L;CBWD2;CREB5;DUSP1;ELFN2;FOXP2;GNL1;JUND;MCAM;NCALD;PMEPA1;PNRC1;PPP1R15A;PPP2CA;RBM23;SEMA3B;SIK1;TMEM39A
10kb	FOS_top5perTarget	cisbp__M0361	4.08	0.0536	FOS	*		ATF1; ATF2; ATF3; ATF4; ATF6; ATF6B; ATF7; BATF3; CREB1; CREB5; CREM; FOS; FOSB; FOSL1; FOSL2; HLF; JDP2; JUN; JUNB; JUND; NFIL3; TEF; XBP1 (inferredBy_MotifSimilarity). BACH1; BACH2; CEBPA; CREB3L1; CREB3L2; CREBL2; DBP; NFE2; NFE2L1; NFE2L2; NFE2L3; NPDC1 (inferredBy_MotifSimilarity_n_Orthology).	66	1561	ALDH18A1;ALDH1A2;ATF3;ATF7;BAMBI;BCHE;BIRC2;BNIP3L;BTG1;CBWD2;CCDC47;CDC42EP4;CDH23;CREB5;DDAH1;DPM1;DUSP1;DUSP10;EGR1;ELFN2;ERRFI1;FBXO18;FLT1;FOS;FOSB;FOXO3;FOXP2;GNL1;GRN;HES1;HES4;ID1;IER2;INF2;JUN;JUND;KLF4;MAN1A2;MCAM;MCL1;NEDD9;P4HB;PEA15;PLSCR4;PPP2CA;PTP4A1;PXN;RBM23;RHEB;SEMA3B;SH3GL1;SIK1;SLITRK2;SOX9;SRF;TBX2;TCF4;TGFB2;TMEM39A;TOPORS;TRIB3;UBAP2L;VIM;VIPR2;ZFP36L1;ZFP36L2
10kb	FOS_top5perTarget	cisbp__M0362	4.39	0.0558	FOS	*		ATF1; ATF2; ATF3; ATF4; ATF5; ATF6; ATF6B; ATF7; BATF3; CREB1; CREB3; CREB3L4; CREB5; CREM; E4F1; FOS; FOSB; FOSL1; FOSL2; JDP2; JUN; JUNB; JUND; XBP1 (inferredBy_MotifSimilarity). BACH1; BACH2; CREB3L1; CREB3L2; CREBL2; NFE2; NFE2L1; NFE2L2; NFE2L3; NPDC1 (inferredBy_MotifSimilarity_n_Orthology).	77	2046	ACAD9;AFTPH;ALDH18A1;ATF3;BAMBI;BCHE;BIRC2;BNIP3L;BTG1;CBWD2;CCDC47;CCNL1;CDC42EP4;CDK2AP2;CREB5;DDX42;DUSP1;DUSP10;EGR1;ELFN2;EPHA2;ERRFI1;FLT1;FOS;FOSB;FOXO3;FOXP2;FXYD1;GNL1;GRN;HERPUD1;HES4;HEY2;ID1;IER2;INF2;ITPRIP;JUN;JUND;MAP2K1;MCAM;MID1;NCALD;NEDD9;NFKB2;P4HB;PEA15;PIP5K1B;PLSCR4;PMEPA1;PNRC1;PPP1R15A;PPP2CA;PRSS35;PTP4A1;PXN;RBM23;RHEB;RTN4;SAT1;SCAF1;SEMA3B;SH3GL1;SIK1;SLITRK2;SOX9;STA…
10kb	FOS_top5perTarget	cisbp__M3083	4.56	0.0572	FOS	*	CREB1 (directAnnotation).	ATF1; ATF2; ATF3; ATF4; ATF5; ATF6; ATF6B; ATF7; BATF3; CREB3; CREB3L4; CREB5; CREM; FOS; FOSB; FOSL1; FOSL2; JDP2; JUN; JUNB; JUND; MAFA; MAFF; MAFG; XBP1 (inferredBy_MotifSimilarity). CREB3L1; CREB3L2; CREBL2; MAFB; MEIS1; MEIS2; MEIS3; PKNOX1; PKNOX2; TGIF1; TGIF2; TGIF2LX; TGIF2LY (inferredBy_MotifSimilarity_n_Orthology).	39	673	ALDH18A1;ATF3;BIRC2;BNIP3L;BTG1;CBWD2;CCDC47;CCNL1;CDK2AP2;CREB5;DDX42;DUSP1;ELFN2;EPHA2;FLT1;FOS;FOSB;FOXP2;GNL1;HES4;ID1;IER2;JUND;MCAM;NCALD;NFIA;PMEPA1;PNRC1;PPP1R15A;PPP2CA;RBM23;SEMA3B;SIK1;SLITRK2;SOX9;STAT3;TMEM39A;TOPORS;ZNF184
10kb	FOS_top5perTarget	cisbp__M4624	3.18	0.0469	FOS	*	JUND (directAnnotation).	ATF1; ATF2; ATF3; ATF4; ATF5; ATF6; ATF6B; ATF7; BATF3; CREB1; CREB3; CREB3L4; CREB5; CREM; FOS; FOSB; FOSL1; FOSL2; JDP2; JUN; JUNB; XBP1 (inferredBy_MotifSimilarity). CREB3L1; CREB3L2; CREBL2; NPDC1 (inferredBy_MotifSimilarity_n_Orthology).	38	866	ACAD9;AMZ2;ATF3;BIRC2;CBWD2;CCNL1;CDC42EP4;CFL2;CNDP2;CREB5;DUSP1;DUSP10;ELFN2;EPHA2;FLT1;FOS;FOSB;FOXO3;GNL1;HES4;ID1;IER2;ITPRIP;JUN;JUND;LAMP2;MCAM;PPP1R15A;PPP2CA;RARB;SAT1;SIK1;SLITRK2;SOX9;ST5;TMEM39A;ZFP36L1;ZNF184
10kb	FOS_top5perTarget	cisbp__M5590	3.08	0.0461	FOS	*	JDP2 (directAnnotation).	ATF1; ATF2; ATF3; ATF4; ATF5; ATF6; ATF6B; ATF7; BACH2; BATF3; CREB1; CREB3; CREB3L4; CREB5; CREM; FOS; FOSB; FOSL1; FOSL2; JUN; JUNB; JUND; XBP1 (inferredBy_MotifSimilarity). CREB3L1; CREB3L2; CREBL2; NPDC1 (inferredBy_MotifSimilarity_n_Orthology).	21	351	ACAD9;ATF3;BIRC2;BTG1;CREB5;DUSP1;DUSP10;ELFN2;EPHA2;FOSB;FOXO3;GNL1;HES4;JUN;JUND;MCAM;PPP2CA;SEMA3B;SLITRK2;ST5;TMEM39A
10kb	FOS_top5perTarget	cisbp__M5952	3.9	0.0522	FOS	*	XBP1 (directAnnotation).	ATF1; ATF2; ATF3; ATF4; ATF6; ATF6B; ATF7; BACH2; BATF3; CREB1; CREB3; CREB3L4; CREB5; CREM; FOS; FOSB; FOSL1; FOSL2; JDP2; JUN; JUNB; JUND (inferredBy_MotifSimilarity). CREB3L1; CREB3L2; CREBL2; NPDC1 (inferredBy_MotifSimilarity_n_Orthology).	27	412	ACAD9;ATF3;BIRC2;BTG1;CBWD2;CREB5;DUSP1;ELFN2;EPHA2;FOSB;FOXO3;FOXP2;GNL1;HES4;ID1;JUN;JUND;MCAM;PMEPA1;PNRC1;PPP1R15A;PPP2CA;SEMA3B;SIK1;SLITRK2;TMEM39A;ZNF184
10kb	FOS_top5perTarget	cisbp__M5998	3.36	0.0482	FOS	*	CREB5 (inferredBy_Orthology).	ATF1; ATF2; ATF3; ATF4; ATF5; ATF6; ATF6B; ATF7; BATF3; CREB1; CREB3; CREB3L4; CREM; FOS; FOSB; FOSL1; FOSL2; JDP2; JUN; JUNB; JUND; XBP1 (inferredBy_MotifSimilarity). CREB3L1; CREB3L2; CREBL2; NPDC1 (inferredBy_MotifSimilarity_n_Orthology).	27	523	ACAD9;ATF3;BIRC2;BNIP3L;BTG1;CBWD2;CCDC47;CREB5;DUSP1;DUSP10;ELFN2;EPHA2;FLT1;FOSB;FOXO3;FOXP2;GNL1;HES4;IER2;JUN;JUND;MCAM;NUAK2;PPP2CA;SLITRK2;ST5;TMEM39A
10kb	FOS_top5perTarget	elemento__TGACGTCA	3.73	0.0509	FOS	*		ATF1; ATF2; ATF3; ATF4; ATF5; ATF6; ATF6B; ATF7; BACH2; BATF3; CREB1; CREB3; CREB3L4; CREB5; CREM; FOS; FOSB; FOSL1; FOSL2; JDP2; JUN; JUNB; JUND; XBP1 (inferredBy_MotifSimilarity). BACH1; CREB3L1; CREB3L2; CREBL2; NFE2; NFE2L1; NFE2L2; NFE2L3; NPDC1 (inferredBy_MotifSimilarity_n_Orthology).	47	1121	ACAD9;ALDH18A1;ATF3;BIRC2;BNIP3L;CAMK1;CBWD2;CCDC47;CCNL1;CDC42EP4;CDK2AP2;CREB5;DUSP1;ELFN2;EPHA2;FLT1;FOS;FOSB;FOXO3;FOXP2;GNL1;HES1;HES4;ID1;IER2;IRF2BP2;JUN;JUND;MCAM;NCALD;PEA15;PMEPA1;PNRC1;PPP1R15A;PPP2CA;RARB;RBM23;RTN4;SEMA3B;SIK1;SLC2A1;SLITRK2;SOX9;STAT3;TMEM39A;ZFP36L1;ZNF184
10kb	FOS_top5perTarget	hocomoco__ATF2_HUMAN.H11MO.2.C	3.78	0.0513	FOS	*	ATF2 (directAnnotation).	ATF1; ATF3; ATF4; ATF5; ATF6; ATF6B; ATF7; BATF3; CREB1; CREB3; CREB3L4; CREB5; CREM; FOS; FOSB; FOSL1; FOSL2; JDP2; JUN; JUNB; JUND; RFX5; XBP1 (inferredBy_MotifSimilarity). CREB3L1; CREB3L2; CREBL2 (inferredBy_MotifSimilarity_n_Orthology).	38	717	ACAD9;ATF3;BIRC2;BTG1;CBWD2;CCNL1;CDK2AP2;CFL2;CREB5;DUSP1;DUSP10;ELFN2;EPHA2;FLT1;FOS;FOSB;FOXO3;FOXP2;GNL1;HES4;ID1;IER2;JUN;JUND;MCAM;PMEPA1;PNRC1;PPP1R15A;PPP2CA;RBM23;SEMA3B;SIK1;SLITRK2;SOX9;STAT3;TMEM39A;ZFP36L1;ZNF184
10kb	FOS_top5perTarget	hocomoco__CREB1_HUMAN.H11MO.0.A	3.47	0.049	FOS	*	CREB1 (directAnnotation).	ATF1; ATF2; ATF3; ATF4; ATF5; ATF6; ATF6B; ATF7; BATF3; CREB3; CREB3L4; CREB5; CREM; FOS; FOSB; FOSL1; FOSL2; JDP2; JUN; JUNB; JUND; RFX5; XBP1 (inferredBy_MotifSimilarity). CREB3L1; CREB3L2; CREBL2; NPDC1 (inferredBy_MotifSimilarity_n_Orthology).	17	194	ACAD9;ATF3;BIRC2;CREB5;DUSP1;ELFN2;FLT1;FOSB;FOXO3;GNL1;HES4;JUND;MCAM;PPP2CA;RBM23;SIK1;TMEM39A
10kb	FOS_top5perTarget	hocomoco__CREB5_HUMAN.H11MO.0.D	3.51	0.0493	FOS	*	CREB5 (directAnnotation).	ATF1; ATF2; ATF3; ATF4; ATF5; ATF6; ATF6B; ATF7; BATF3; CREB1; CREB3; CREB3L4; CREM; FOS; FOSB; FOSL1; FOSL2; JDP2; JUN; JUNB; JUND; XBP1 (inferredBy_MotifSimilarity). BACH1; BACH2; CREB3L1; CREB3L2; CREBL2; NFE2; NFE2L1; NFE2L2; NFE2L3; NPDC1 (inferredBy_MotifSimilarity_n_Orthology).	45	993	ACAD9;ATF3;BIRC2;BNIP3L;BTG1;CBWD2;CCDC47;CCNL1;CDC42EP4;CDK2AP2;CLVS1;CREB5;DPM1;DUSP1;DUSP10;ELFN2;EPHA2;ERRFI1;FLT1;FOS;FOSB;FOXO3;FOXP2;GNL1;HES4;ID1;IER2;JUN;JUND;MCAM;MID1;NFIA;PEA15;PNRC1;PPP1R15A;PPP2CA;SEMA3B;SIK1;SLITRK2;SOX9;ST5;TMEM39A;WWTR1;ZFP36L1;ZNF184
10kb	FOS_top5perTarget	hocomoco__JDP2_HUMAN.H11MO.0.D	3.69	0.0507	FOS	*	JDP2 (directAnnotation).	ATF1; ATF2; ATF3; ATF4; ATF5; ATF6; ATF6B; ATF7; BACH2; BATF3; CREB1; CREB3; CREB3L4; CREB5; CREM; FOS; FOSB; FOSL1; FOSL2; JUN; JUNB; JUND; XBP1 (inferredBy_MotifSimilarity). BACH1; CREB3L1; CREB3L2; CREBL2; NFE2; NFE2L1; NFE2L2; NFE2L3; NPDC1 (inferredBy_MotifSimilarity_n_Orthology).	30	551	ACAD9;ATF3;BIRC2;BTG1;CBWD2;CCNL1;CREB5;DUSP1;ELFN2;EPHA2;FLT1;FOSB;FOXO3;FOXP2;GNL1;HES4;ID1;JUN;JUND;MCAM;PNRC1;PPP1R15A;PPP2CA;SEMA3B;SIK1;SLITRK2;SOX9;ST5;TMEM39A;ZNF184
10kb	FOS_top5perTarget	homer__GATGACGTCA_Atf1	4.59	0.0573	FOS	*	ATF1 (directAnnotation).	ATF2; ATF3; ATF4; ATF5; ATF6; ATF6B; ATF7; BATF3; CREB1; CREB3; CREB3L4; CREB5; CREM; FOS; FOSB; FOSL1; FOSL2; JDP2; JUN; JUNB; JUND; XBP1 (inferredBy_MotifSimilarity). BACH1; BACH2; CREB3L1; CREB3L2; CREBL2; NFE2; NFE2L1; NFE2L2; NFE2L3; NPDC1 (inferredBy_MotifSimilarity_n_Orthology).	45	833	ACAD9;ATF3;BIRC2;BNIP3L;BTG1;CBWD2;CCDC47;CDC42EP4;CREB5;DUSP1;DUSP10;ELFN2;EPHA2;FLT1;FOS;FOSB;FOXO3;FOXP2;GNL1;HES1;HES4;ITPRIP;JUN;JUND;MCAM;NCALD;NEDD9;NFE2L2;PEA15;PMEPA1;PNRC1;PPP1R15A;PPP2CA;RBM23;SEMA3B;SIK1;SLC2A1;SLITRK2;SOX9;TMEM39A;TRIB3;UBAP2L;VIPR2;ZFP36L1;ZNF184
10kb	FOS_top5perTarget	jaspar__MA0018.2	3.76	0.0512	FOS	*	CREB1 (directAnnotation).	ATF1; ATF2; ATF3; ATF4; ATF5; ATF6; ATF6B; ATF7; BATF3; CREB3; CREB3L4; CREB5; CREM; FOS; FOSB; FOSL1; FOSL2; JDP2; JUN; JUNB; JUND; XBP1 (inferredBy_MotifSimilarity). CREB3L1; CREB3L2; NPDC1 (inferredBy_MotifSimilarity_n_Orthology).	26	402	ALDH18A1;ATF3;BIRC2;BNIP3L;CDC42EP4;CREB5;DUSP1;ELFN2;FLT1;FOSB;GNL1;HES4;ID1;JUN;JUND;MCAM;PMEPA1;PNRC1;PPP1R15A;PPP2CA;RBM23;SEMA3B;SIK1;SLITRK2;SOX9;TMEM39A
10kb	FOS_top5perTarget	jaspar__MA0967.1	4.14	0.054	FOS	*		ATF1; ATF2; ATF3; ATF4; ATF5; ATF6; ATF6B; ATF7; BATF3; CREB1; CREB3; CREB3L4; CREB5; CREM; FOS; FOSB; FOSL1; FOSL2; JDP2; JUN; JUNB; JUND; MAFF; XBP1 (inferredBy_MotifSimilarity). BACH1; BACH2; CREB3L1; CREB3L2; CREBL2; NFE2; NFE2L1; NFE2L2; NFE2L3; NPDC1 (inferredBy_MotifSimilarity_n_Orthology).	39	763	ATF3;BIRC2;BNIP3L;CAMK1;CBWD2;CDC42EP4;CPEB1;CREB5;DUSP1;ELFN2;EPHA2;FLT1;FOS;FOSB;FOXO3;FOXP2;GNL1;HES1;HES4;ID1;ITPRIP;JUN;JUND;MCAM;NCALD;NEDD9;PEA15;PMEPA1;PNRC1;PPP1R15A;PPP2CA;RBM23;SEMA3B;SIK1;SLITRK2;SOX9;STAT3;TMEM39A;ZFP36L1
10kb	FOS_top5perTarget	jaspar__MA1069.1	3.41	0.0486	FOS	*		ATF1; ATF2; ATF3; ATF4; ATF6; ATF6B; ATF7; BATF3; CREB1; CREB3; CREB3L4; CREB5; CREM; FOS; FOSB; FOSL1; FOSL2; JDP2; JUN; JUNB; JUND; XBP1 (inferredBy_MotifSimilarity). CREB3L1; CREB3L2; CREBL2; NPDC1 (inferredBy_MotifSimilarity_n_Orthology).	36	658	ACAD9;ALDH18A1;ATF3;BIRC2;BNIP3L;BTG1;CBWD2;CDC42EP4;CDK2AP2;CREB5;DUSP1;EGR1;ELFN2;EPHA2;FLT1;FOSB;FOXP2;GNL1;ID1;IER2;JUND;MCAM;NCALD;PMEPA1;PNRC1;PPP1R15A;PPP2CA;RBM23;SEMA3B;SIK1;SLITRK2;SOX9;STAT3;TMEM39A;TOPORS;ZNF184
10kb	FOS_top5perTarget	jaspar__MA1070.1	3.8	0.0515	FOS	*		ATF1; ATF2; ATF3; ATF4; ATF5; ATF6; ATF6B; ATF7; BATF3; CREB1; CREB3; CREB3L4; CREB5; CREM; E2F1; FOS; FOSB; FOSL1; FOSL2; JDP2; JUN; JUNB; JUND; XBP1 (inferredBy_MotifSimilarity). CREB3L1; CREB3L2; NPDC1 (inferredBy_MotifSimilarity_n_Orthology).	38	695	ACAD9;ATF3;BIRC2;BNIP3L;BTG1;CBWD2;CDC42EP4;CREB5;DUSP1;ELFN2;EPHA2;FLT1;FOS;FOSB;FOXO3;FOXP2;GNL1;HES4;ID1;IER2;ITPRIP;JUN;JUND;MCAM;NEDD9;PEA15;PMEPA1;PNRC1;PPP1R15A;PPP2CA;PTP4A1;RBM23;SEMA3B;SIK1;SLITRK2;SOX9;TMEM39A;ZNF184
10kb	FOS_top5perTarget	swissregulon__hs__JUN.p2	4.17	0.0543	FOS	*	JUN (directAnnotation).	ATF1; ATF2; ATF3; ATF4; ATF5; ATF6; ATF6B; ATF7; BACH2; BATF3; CREB1; CREB3; CREB3L4; CREB5; CREM; FOS; FOSB; FOSL1; FOSL2; JDP2; JUNB; JUND; XBP1 (inferredBy_MotifSimilarity). BACH1; CREB3L1; CREB3L2; NFE2; NFE2L1; NFE2L2; NFE2L3; NPDC1 (inferredBy_MotifSimilarity_n_Orthology).	38	730	ATF3;BIRC2;BNIP3L;CAMK1;CBWD2;CCNL1;CDC42EP4;CPEB1;CREB5;DUSP1;ELFN2;EPHA2;FLT1;FOS;FOXO3;FOXP2;GNL1;HES1;HES4;ID1;ITPRIP;JUN;JUND;MCAM;NCALD;PEA15;PMEPA1;PNRC1;PPP1R15A;PPP2CA;RBM23;SEMA3B;SIK1;SLITRK2;SOX9;STAT3;TMEM39A;ZFP36L1
10kb	FOS_top5perTarget	taipale__ATF7_DBD_NNATGACGTCATNN_repr	3.08	0.0461	FOS	*	ATF7 (directAnnotation).	ATF1; ATF2; ATF3; ATF4; ATF6; ATF6B; BATF3; CREB1; CREB3; CREB3L4; CREB5; CREM; FOS; FOSB; FOSL1; FOSL2; JDP2; JUN; JUNB; JUND; XBP1 (inferredBy_MotifSimilarity). CREB3L1; CREB3L2; CREBL2; NPDC1 (inferredBy_MotifSimilarity_n_Orthology).	26	444	ACAD9;ATF3;BIRC2;BTG1;CBWD2;CREB5;DUSP1;DUSP10;ELFN2;EPHA2;FLT1;FOSB;FOXO3;FOXP2;GNL1;HES4;ID1;JUN;JUND;MCAM;PPP2CA;SLITRK2;SOX9;ST5;TMEM39A;ZNF184
10kb	FOS_top5perTarget	taipale__CREB3_full_NNRTGACGTCAYCN	3.02	0.0457	FOS	*	CREB3 (directAnnotation).	ATF1; ATF2; ATF3; ATF4; ATF5; ATF6; ATF6B; ATF7; BACH2; BATF3; CREB1; CREB3L4; CREB5; CREM; FOS; FOSB; FOSL1; FOSL2; JDP2; JUN; JUNB; JUND; XBP1 (inferredBy_MotifSimilarity). BACH1; CREB3L1; CREB3L2; CREBL2; NFE2; NFE2L1; NFE2L2; NFE2L3; NPDC1 (inferredBy_MotifSimilarity_n_Orthology).	23	414	ACAD9;ATF3;BIRC2;CBWD2;CCNL1;CREB5;DUSP1;ELFN2;EPHA2;FLT1;GNL1;HES4;ID1;IER2;JUND;MCAM;PPP1R15A;PPP2CA;SEMA3B;SLITRK2;SOX9;TMEM39A;ZNF184
10kb	FOS_top5perTarget	taipale__Creb5_DBD_NATGACGTCAYN	3.03	0.0458	FOS	*	CREB5 (inferredBy_Orthology).	ATF1; ATF2; ATF3; ATF4; ATF5; ATF6; ATF6B; ATF7; BATF3; CREB1; CREB3; CREB3L4; CREM; FOS; FOSB; FOSL1; FOSL2; JDP2; JUN; JUNB; JUND; XBP1 (inferredBy_MotifSimilarity). CREB3L1; CREB3L2; CREBL2; NPDC1 (inferredBy_MotifSimilarity_n_Orthology).	40	844	ACAD9;ATF3;BIRC2;BNIP3L;BTG1;CBWD2;CCDC47;CLVS1;CREB5;DPM1;DUSP1;DUSP10;ELFN2;EPHA2;FLT1;FOS;FOSB;FOXO3;FOXP2;GNL1;HES4;ID1;IER2;ITPRIP;JUN;JUND;LUM;MCAM;MID1;NUAK2;PEA15;PPP2CA;SEMA3B;SIK1;SLITRK2;SOX9;ST5;TMEM39A;WWTR1;ZNF184
10kb	FOS_top5perTarget	taipale__XBP1_DBD_GATGACGTCATC	3.72	0.0509	FOS	*	XBP1 (directAnnotation).	ATF1; ATF2; ATF3; ATF4; ATF6; ATF6B; ATF7; BACH2; BATF3; CREB1; CREB3; CREB3L4; CREB5; CREM; FOS; FOSB; FOSL1; FOSL2; JDP2; JUN; JUNB; JUND (inferredBy_MotifSimilarity). CREB3L1; CREB3L2; CREBL2; NPDC1 (inferredBy_MotifSimilarity_n_Orthology).	26	443	ACAD9;ATF3;BIRC2;BTG1;CBWD2;CREB5;DUSP1;ELFN2;EPHA2;FOSB;FOXP2;GNL1;HES4;ID1;JUN;JUND;MCAM;PMEPA1;PNRC1;PPP1R15A;PPP2CA;SEMA3B;SIK1;SLITRK2;TMEM39A;ZNF184
10kb	FOS_top5perTarget	taipale_cyt_meth__ATF2_NRTGAYGTCAYN_eDBD	3.99	0.0529	FOS	*	ATF2 (directAnnotation).	ATF1; ATF3; ATF4; ATF5; ATF6; ATF6B; ATF7; BACH2; BATF3; CREB1; CREB3; CREB3L4; CREB5; CREM; DBP; E2F1; FOS; FOSB; FOSL1; FOSL2; HLF; JDP2; JUN; JUNB; JUND; TEF; XBP1 (inferredBy_MotifSimilarity). BACH1; CREB3L1; CREB3L2; CREBL2; NFE2; NFE2L1; NFE2L2; NFE2L3; NFIL3; NPDC1 (inferredBy_MotifSimilarity_n_Orthology).	37	723	ACAD9;ALDH18A1;ATF3;BIRC2;BNIP3L;BTG1;CBWD2;CCDC47;CDC42EP4;CREB5;DUSP1;ELFN2;EPHA2;FLT1;FOSB;FOXO3;FOXP2;GNL1;HES4;ID1;ITPRIP;JUN;JUND;MCAM;NEDD9;PNRC1;PPP1R15A;PPP2CA;RBM23;SEMA3B;SIK1;SLITRK2;SOX9;TMEM39A;UBAP2L;ZFP36L1;ZNF184
10kb	FOS_top5perTarget	taipale_cyt_meth__ATF2_NRTGAYGTMAYN_FL	3.72	0.0509	FOS	*	ATF2 (directAnnotation).	ATF1; ATF3; ATF4; ATF5; ATF6; ATF6B; ATF7; BACH2; BATF3; CREB1; CREB3; CREB3L4; CREB5; CREM; DBP; E4F1; FOS; FOSB; FOSL1; FOSL2; HLF; JDP2; JUN; JUNB; JUND; TEF; XBP1 (inferredBy_MotifSimilarity). BACH1; CREB3L1; CREB3L2; CREBL2; NFE2; NFE2L1; NFE2L2; NFE2L3; NFIL3 (inferredBy_MotifSimilarity_n_Orthology).	40	752	ACAD9;ALDH18A1;ATF3;BIRC2;BNIP3L;BTG1;CBWD2;CCDC47;CDC42EP4;CREB5;DUSP1;ELFN2;EPHA2;FLT1;FOSB;FOXO3;FOXP2;GNL1;HES4;ID1;IER2;ITPRIP;JUN;JUND;MAN1A2;MCAM;NEDD9;PEA15;PPP1R15A;PPP2CA;RBM23;SIK1;SLITRK2;SOX9;TJP1;TMEM39A;UBAP2L;VIPR2;ZNF131;ZNF184
10kb	FOS_top5perTarget	taipale_cyt_meth__ATF2_NRTGAYGTMAYN_FL_meth	3.08	0.0461	FOS	*	ATF2 (directAnnotation).	ATF1; ATF3; ATF4; ATF5; ATF6; ATF6B; ATF7; BACH2; BATF3; CREB1; CREB3; CREB3L4; CREB5; CREM; DBP; FOS; FOSB; FOSL1; FOSL2; HLF; JDP2; JUN; JUNB; JUND; XBP1 (inferredBy_MotifSimilarity). BACH1; CREB3L1; CREB3L2; CREBL2; NFE2; NFE2L1; NFE2L2; NFE2L3; NPDC1 (inferredBy_MotifSimilarity_n_Orthology).	38	908	ATF3;BNIP3L;BTG1;CBWD2;CCDC47;CDC42EP4;CDH23;CREB5;DUSP1;DUSP10;ELFN2;FLT1;FOS;FOSB;FOXO3;GNL1;HES4;ITPRIP;JUN;JUND;LAMP2;MCAM;MID1;NEDD9;PEA15;PPP2CA;RBM23;SEPP1;SIK1;SLITRK2;SOX9;ST5;TMEM39A;UBAP2L;VIPR2;WWTR1;ZFP36L1;ZNF131
10kb	FOS_top5perTarget	taipale_cyt_meth__ATF3_NRTGAYGTCAYN_eDBD	3.01	0.0456	FOS	*	ATF3 (directAnnotation).	ATF1; ATF2; ATF4; ATF5; ATF6; ATF6B; ATF7; BACH2; BATF3; CREB1; CREB3; CREB3L4; CREB5; CREM; FOS; FOSB; FOSL1; FOSL2; JDP2; JUN; JUNB; JUND; XBP1 (inferredBy_MotifSimilarity). BACH1; CREB3L1; CREB3L2; CREBL2; NFE2; NFE2L1; NFE2L2; NFE2L3; NPDC1 (inferredBy_MotifSimilarity_n_Orthology).	60	1485	ACAD9;ATF3;BIRC2;BNIP3L;BTG1;CBWD2;CCDC47;CCNL1;CDC42EP4;CDON;CFL2;CLVS1;CNDP2;CNN3;CPEB1;CREB5;DUSP1;DUSP10;ELFN2;EPHA2;FAM69C;FLT1;FOS;FOSB;FOXO3;FOXP2;FZD7;GNL1;HES4;ID1;IER2;ITPRIP;JUN;JUND;LUM;MCAM;MID1;NCALD;NEDD9;NUAK2;PEA15;PIP5KL1;PMEPA1;PNRC1;PPP1R15A;PPP2CA;RARB;RGS16;SAT1;SEMA3B;SEPP1;SHROOM2;SIK1;SLITRK2;SOX9;ST5;TMEM39A;WWTR1;ZFP36L1;ZNF184
10kb	FOS_top5perTarget	taipale_cyt_meth__ATF4_GGATGACGTCATCC_eDBD	3.22	0.0472	FOS	*	ATF4 (directAnnotation).	ATF1; ATF2; ATF3; ATF6; ATF6B; ATF7; BATF3; CREB1; CREB3; CREB3L4; CREB5; CREM; FOS; FOSB; FOSL1; FOSL2; JDP2; JUN; JUNB; JUND; XBP1 (inferredBy_MotifSimilarity). CREB3L1; CREB3L2; CREBL2; NPDC1 (inferredBy_MotifSimilarity_n_Orthology).	21	349	ATF3;BIRC2;BTG1;CBWD2;CREB5;DUSP1;ELFN2;EPHA2;FOXP2;GNL1;HES4;ID1;JUND;MCAM;PMEPA1;PNRC1;PPP2CA;SEMA3B;SLITRK2;TMEM39A;ZNF184
10kb	FOS_top5perTarget	taipale_cyt_meth__ATF6_NRTGACGTCAYN_eDBD	3.56	0.0497	FOS	*	ATF6 (directAnnotation).	ATF1; ATF2; ATF3; ATF4; ATF5; ATF6B; ATF7; BATF3; CREB1; CREB3; CREB3L4; CREB5; CREM; FOS; FOSB; FOSL1; FOSL2; JDP2; JUN; JUNB; JUND; XBP1 (inferredBy_MotifSimilarity). CREB3L1; CREB3L2; CREBL2; NPDC1 (inferredBy_MotifSimilarity_n_Orthology).	26	405	ACAD9;ATF3;BIRC2;BTG1;CBWD2;CREB5;DUSP1;ELFN2;EPHA2;FLT1;FOSB;FOXP2;GNL1;HES4;ID1;JUND;MCAM;NCALD;PMEPA1;PNRC1;PPP1R15A;PPP2CA;SEMA3B;SLITRK2;TMEM39A;ZNF184
10kb	FOS_top5perTarget	taipale_cyt_meth__ATF6_NRTGACGTCAYN_eDBD_meth	3.68	0.0506	FOS	*	ATF6 (directAnnotation).	ATF1; ATF2; ATF3; ATF4; ATF5; ATF6B; ATF7; BATF3; CREB1; CREB3; CREB3L4; CREB5; CREM; FOS; FOSB; FOSL1; FOSL2; JDP2; JUN; JUNB; JUND; XBP1 (inferredBy_MotifSimilarity). CREB3L1; CREB3L2; CREBL2; NPDC1 (inferredBy_MotifSimilarity_n_Orthology).	39	767	ACAD9;ATF3;BIRC2;BTG1;CBWD2;CCNL1;CDC42EP4;CREB5;DUSP1;DUSP10;ELFN2;EPHA2;FLT1;FOS;FOSB;FOXO3;FOXP2;GNL1;HES4;ID1;IER2;ITPRIP;JUN;JUND;MCAM;MID1;PMEPA1;PNRC1;PPP1R15A;PPP2CA;RBM23;SEMA3B;SIK1;SLITRK2;SOX9;ST5;TMEM39A;ZFP36L1;ZNF184
10kb	FOS_top5perTarget	taipale_cyt_meth__ATF6B_NRTGAYGTCAYN_eDBD	3.61	0.0501	FOS	*	ATF6B (directAnnotation).	ATF1; ATF2; ATF3; ATF4; ATF5; ATF6; ATF7; BATF3; CREB1; CREB3; CREB3L4; CREB5; CREM; E2F1; FOS; FOSB; FOSL1; FOSL2; JDP2; JUN; JUNB; JUND; XBP1 (inferredBy_MotifSimilarity). CREB3L1; CREB3L2; CREBL2; NPDC1 (inferredBy_MotifSimilarity_n_Orthology).	28	466	ACAD9;ATF3;BIRC2;BTG1;CBWD2;CREB5;DUSP1;ELFN2;EPHA2;FLT1;FOSB;FOXP2;GNL1;HES4;ID1;IER2;JUND;MCAM;NCALD;PMEPA1;PNRC1;PPP1R15A;PPP2CA;RBM23;SEMA3B;SLITRK2;TMEM39A;ZNF184
10kb	FOS_top5perTarget	taipale_cyt_meth__ATF6B_NRTGAYGTCAYN_eDBD_meth	3.95	0.0526	FOS	*	ATF6B (directAnnotation).	ATF1; ATF2; ATF3; ATF4; ATF5; ATF6; ATF7; BATF3; CREB1; CREB3; CREB3L4; CREB5; CREM; E2F1; FOS; FOSB; FOSL1; FOSL2; JDP2; JUN; JUNB; JUND; XBP1 (inferredBy_MotifSimilarity). CREB3L1; CREB3L2; CREBL2; NPDC1 (inferredBy_MotifSimilarity_n_Orthology).	28	472	ACAD9;ATF3;BIRC2;BTG1;CBWD2;CREB5;DUSP1;ELFN2;EPHA2;FOXO3;FOXP2;GNL1;HES4;ID1;ITPRIP;JUN;JUND;MCAM;PNRC1;PPP1R15A;PPP2CA;RBM23;SEMA3B;SIK1;SLITRK2;SOX9;TMEM39A;ZNF184
10kb	FOS_top5perTarget	taipale_cyt_meth__ATF7_NRTGACGTCAYN_eDBD	3.67	0.0505	FOS	*	ATF7 (directAnnotation).	ATF1; ATF2; ATF3; ATF4; ATF5; ATF6; ATF6B; BATF3; CREB1; CREB3; CREB3L4; CREB5; CREM; FOS; FOSB; FOSL1; FOSL2; JDP2; JUN; JUNB; JUND; XBP1 (inferredBy_MotifSimilarity). CREB3L1; CREB3L2; CREBL2; NPDC1 (inferredBy_MotifSimilarity_n_Orthology).	32	594	ACAD9;ATF3;BIRC2;BNIP3L;BTG1;CCDC47;CREB5;DUSP1;DUSP10;ELFN2;EPHA2;FLT1;FOSB;FOXO3;FOXP2;GNL1;HES4;ID1;ITPRIP;JUN;JUND;MCAM;PMEPA1;PNRC1;PPP1R15A;PPP2CA;SEMA3B;SLITRK2;SOX9;ST5;TMEM39A;ZNF184
10kb	FOS_top5perTarget	taipale_cyt_meth__BATF3_NRTGAYGTCAYN_eDBD	4.3	0.0552	FOS	*	BATF3 (directAnnotation).	ATF1; ATF2; ATF3; ATF4; ATF5; ATF6; ATF6B; ATF7; BACH2; CREB1; CREB3; CREB3L4; CREB5; CREM; FOS; FOSB; FOSL1; FOSL2; JDP2; JUN; JUNB; JUND; XBP1 (inferredBy_MotifSimilarity). BACH1; CREB3L1; CREB3L2; CREBL2; NFE2; NFE2L1; NFE2L2; NFE2L3; NPDC1 (inferredBy_MotifSimilarity_n_Orthology).	35	607	ACAD9;ATF3;BIRC2;BNIP3L;BTG1;CBWD2;CDC42EP4;CREB5;DUSP1;DUSP10;ELFN2;EPHA2;FLT1;FOS;FOSB;FOXO3;FOXP2;GNL1;HES4;ID1;ITPRIP;JUN;JUND;MCAM;PMEPA1;PNRC1;PPP1R15A;PPP2CA;RBM23;SEMA3B;SIK1;SLITRK2;ST5;TMEM39A;ZNF184
10kb	FOS_top5perTarget	taipale_cyt_meth__BATF3_NRTGAYGTCAYN_eDBD_meth	3.13	0.0465	FOS	*	BATF3 (directAnnotation).	ATF1; ATF2; ATF3; ATF4; ATF6; ATF6B; ATF7; CREB1; CREB3; CREB3L4; CREB5; CREM; FOS; FOSB; FOSL1; FOSL2; JDP2; JUN; JUNB; JUND; XBP1 (inferredBy_MotifSimilarity). CREB3L1; CREB3L2; CREBL2; NPDC1 (inferredBy_MotifSimilarity_n_Orthology).	50	1227	ACAD9;ATF3;BIRC2;BNIP3L;BTG1;CBWD2;CCDC47;CDC42EP4;CDON;CFL2;CPEB1;CREB5;DUSP1;DUSP10;ELFN2;EPHA2;FLT1;FOS;FOSB;FOXO3;FOXP2;GNL1;HES4;ID1;ITPRIP;JUN;JUND;MCAM;MID1;NCALD;NEDD9;NUAK2;PEA15;PIP5KL1;PMEPA1;PNRC1;PPP1R15A;PPP2CA;RARB;SAT1;SEMA3B;SHROOM2;SIK1;SLITRK2;SOX9;ST5;TCF7L2;TMEM39A;ZFP36L1;ZNF184
10kb	FOS_top5perTarget	taipale_cyt_meth__BATF3_NRTGAYGTCAYN_FL	4.07	0.0535	FOS	*	BATF3 (directAnnotation).	ATF1; ATF2; ATF3; ATF4; ATF5; ATF6; ATF6B; ATF7; BACH2; CREB1; CREB3; CREB3L4; CREB5; CREM; E2F1; FOS; FOSB; FOSL1; FOSL2; JDP2; JUN; JUNB; JUND; XBP1 (inferredBy_MotifSimilarity). BACH1; CREB3L1; CREB3L2; CREBL2; NFE2; NFE2L1; NFE2L2; NFE2L3; NPDC1 (inferredBy_MotifSimilarity_n_Orthology).	41	747	ACAD9;ATF3;BIRC2;BNIP3L;BTG1;CBWD2;CCDC47;CDC42EP4;CREB5;DUSP1;DUSP10;ELFN2;EPHA2;FLT1;FOS;FOSB;FOXO3;FOXP2;GNL1;HES4;ID1;ITPRIP;JUN;JUND;MCAM;MID1;NEDD9;PEA15;PMEPA1;PNRC1;PPP1R15A;PPP2CA;RBM23;SEMA3B;SIK1;SLITRK2;SOX9;ST5;TMEM39A;ZFP36L1;ZNF184
10kb	FOS_top5perTarget	taipale_cyt_meth__BATF3_NRTGAYGTCAYN_FL_meth	3.7	0.0507	FOS	*	BATF3 (directAnnotation).	ATF1; ATF2; ATF3; ATF4; ATF5; ATF6; ATF6B; ATF7; CREB1; CREB3; CREB3L4; CREB5; CREM; FOS; FOSB; FOSL1; FOSL2; JDP2; JUN; JUNB; JUND; XBP1 (inferredBy_MotifSimilarity). CREB3L1; CREB3L2; CREBL2; NPDC1 (inferredBy_MotifSimilarity_n_Orthology).	33	543	ATF3;BIRC2;BNIP3L;BTG1;CBWD2;CCDC47;CDC42EP4;CREB5;DUSP1;DUSP10;ELFN2;EPHA2;FLT1;FOS;FOSB;FOXO3;FOXP2;GNL1;HES4;ITPRIP;JUN;JUND;MCAM;PEA15;PNRC1;PPP1R15A;PPP2CA;SEMA3B;SIK1;SLITRK2;SOX9;ST5;TMEM39A
10kb	FOS_top5perTarget	taipale_cyt_meth__CREB1_NRTGACGTCAYN_FL	3.95	0.0526	FOS	*	CREB1 (directAnnotation).	ATF1; ATF2; ATF3; ATF4; ATF5; ATF6; ATF6B; ATF7; BACH2; BATF3; CREB3; CREB3L4; CREB5; CREM; DBP; FOS; FOSB; FOSL1; FOSL2; HLF; JDP2; JUN; JUNB; JUND; TEF; XBP1 (inferredBy_MotifSimilarity). BACH1; CREB3L1; CREB3L2; CREBL2; NFE2; NFE2L1; NFE2L2; NFE2L3 (inferredBy_MotifSimilarity_n_Orthology).	35	660	ATF3;BIRC2;BNIP3L;BTG1;CCDC47;CDC42EP4;CREB5;DUSP1;ELFN2;EPHA2;FLT1;FOSB;FOXO3;FOXP2;GNL1;HES4;ID1;IER2;ITPRIP;JUN;JUND;MCAM;PMEPA1;PNRC1;PPP1R15A;PPP2CA;RBM23;SIK1;SLITRK2;SOX9;STAT3;TMEM39A;UBAP2L;ZFP36L1;ZNF184
10kb	FOS_top5perTarget	taipale_cyt_meth__CREB3_NRTGACGTCAYN_FL	4.14	0.054	FOS	*	CREB3 (directAnnotation).	ATF1; ATF2; ATF3; ATF4; ATF5; ATF6; ATF6B; ATF7; BATF3; CREB1; CREB3L4; CREB5; CREM; E2F1; FOS; FOSB; FOSL1; FOSL2; JDP2; JUN; JUNB; JUND; XBP1 (inferredBy_MotifSimilarity). CREB3L1; CREB3L2; CREBL2; NPDC1 (inferredBy_MotifSimilarity_n_Orthology).	146	4864	ACAD9;ADRB2;AHCYL2;ALDH18A1;ALKBH5;AMZ2;ATF3;BAMBI;BCHE;BIRC2;BNIP3L;BTG1;CA14;CAMK1;CAP1;CASP7;CBWD2;CCDC47;CCNL1;CD59;CDC42EP4;CDH23;CDK2AP2;CDON;CFL2;CLVS1;CNDP2;CNN3;CPEB1;CREB5;CSE1L;CYR61;DARS;DDAH1;DDR1;DDX42;DPM1;DUSP1;DUSP10;EGR1;EIF4EBP2;ELFN2;EPHA2;ERCC4;ERRFI1;FAM69C;FLT1;FOS;FOSB;FOXO3;FOXP2;FXYD3;FZD7;GNG7;GNL1;GRIA1;GRN;HES1;HES4;HEY2;ID1;IER2;IMP3;INF2;ITPRIP;JUN;JUND;KLF4;LAMP2;L…
10kb	FOS_top5perTarget	taipale_cyt_meth__CREB3L4_NRTGACGTCAYN_eDBD	4.49	0.0566	FOS	*	CREB3L4 (directAnnotation).	ATF1; ATF2; ATF3; ATF4; ATF5; ATF6; ATF6B; ATF7; BATF3; CREB1; CREB3; CREB5; CREM; E2F1; FOS; FOSB; FOSL1; FOSL2; JDP2; JUN; JUNB; JUND; XBP1 (inferredBy_MotifSimilarity). CREB3L1; CREB3L2; CREBL2; NPDC1 (inferredBy_MotifSimilarity_n_Orthology).	38	665	ACAD9;ATF3;BIRC2;BNIP3L;BTG1;CBWD2;CDC42EP4;CNDP2;CREB5;DUSP1;ELFN2;EPHA2;FLT1;FOSB;FOXO3;FOXP2;GNL1;HES4;ID1;IER2;ITPRIP;JUN;JUND;MCAM;NFKB2;PMEPA1;PNRC1;PPP1R15A;PPP2CA;RBM23;SEMA3B;SIK1;SLITRK2;SOX9;TMEM39A;UBAP2L;VPS11;ZNF184
10kb	FOS_top5perTarget	taipale_cyt_meth__CREB3L4_NRTGAYGTCAYN_eDBD_meth	3.72	0.0509	FOS	*	CREB3L4 (directAnnotation).	ATF1; ATF2; ATF3; ATF4; ATF5; ATF6; ATF6B; ATF7; BATF3; CREB1; CREB3; CREB5; CREM; E2F1; FOS; FOSB; FOSL1; FOSL2; JDP2; JUN; JUNB; JUND; XBP1 (inferredBy_MotifSimilarity). CREB3L1; CREB3L2; CREBL2; NPDC1 (inferredBy_MotifSimilarity_n_Orthology).	34	616	ACAD9;ATF3;BIRC2;BNIP3L;BTG1;CBWD2;CDC42EP4;CDH23;CREB5;DUSP1;DUSP10;ELFN2;EPHA2;FOS;FOXO3;GNL1;HES4;ID1;ITPRIP;JUN;JUND;MCAM;MYO3A;PEA15;PNRC1;PPP1R15A;PPP2CA;RBM23;SEMA3B;SIK1;SLITRK2;SOX9;TMEM39A;ZNF184
10kb	FOS_top5perTarget	taipale_cyt_meth__CREB5_NRTGAYGTCAYN_eDBD	3.73	0.051	FOS	*	CREB5 (directAnnotation).	ATF1; ATF2; ATF3; ATF4; ATF5; ATF6; ATF6B; ATF7; BACH2; BATF3; CREB1; CREB3; CREB3L4; CREM; DBP; E2F1; FOS; FOSB; FOSL1; FOSL2; JDP2; JUN; JUNB; JUND; TEF; XBP1 (inferredBy_MotifSimilarity). BACH1; CREB3L1; CREB3L2; CREBL2; NFE2; NFE2L1; NFE2L2; NFE2L3; NFIL3; NPDC1 (inferredBy_MotifSimilarity_n_Orthology).	37	738	ACAD9;ATF3;BIRC2;BNIP3L;BTG1;CBWD2;CCDC47;CDC42EP4;CREB5;DUSP1;ELFN2;EPHA2;FLT1;FOSB;FOXO3;FOXP2;GNL1;HES4;ID1;ITPRIP;JUN;JUND;MCAM;NEDD9;PEA15;PPP1R15A;PPP2CA;RBM23;SIK1;SLITRK2;SOX9;TMEM39A;UBAP2L;VIPR2;ZFP36L1;ZNF131;ZNF184
10kb	FOS_top5perTarget	taipale_cyt_meth__CREB5_NRTGAYGTCAYN_FL	3.39	0.0484	FOS	*	CREB5 (directAnnotation).	ATF1; ATF2; ATF3; ATF4; ATF5; ATF6; ATF6B; ATF7; BACH2; BATF3; CREB1; CREB3; CREB3L4; CREM; FOS; FOSB; FOSL1; FOSL2; JDP2; JUN; JUNB; JUND; XBP1 (inferredBy_MotifSimilarity). BACH1; CREB3L1; CREB3L2; CREBL2; NFE2; NFE2L1; NFE2L2; NFE2L3; NPDC1 (inferredBy_MotifSimilarity_n_Orthology).	36	744	ACAD9;ATF3;BIRC2;BNIP3L;BTG1;CBWD2;CCDC47;CDC42EP4;CREB5;DUSP1;DUSP10;ELFN2;EPHA2;FLT1;FOSB;FOXO3;FOXP2;GNL1;HES4;ID1;ITPRIP;JUN;JUND;MCAM;MID1;NEDD9;PEA15;PPP1R15A;PPP2CA;SLITRK2;SOX9;ST5;TMEM39A;WWTR1;ZFP36L1;ZNF184
10kb	FOS_top5perTarget	taipale_cyt_meth__CREM_NRTGACGTCAYN_eDBD	4.14	0.054	FOS	*	CREM (directAnnotation).	ATF1; ATF2; ATF3; ATF4; ATF5; ATF6; ATF6B; ATF7; BACH2; BATF3; CREB1; CREB3; CREB3L4; CREB5; DBP; E2F1; E4F1; FOS; FOSB; FOSL1; FOSL2; JDP2; JUN; JUNB; JUND; TEF; XBP1 (inferredBy_MotifSimilarity). BACH1; CREB3L1; CREB3L2; CREBL2; NFE2; NFE2L1; NFE2L2; NFE2L3 (inferredBy_MotifSimilarity_n_Orthology).	43	931	ACAD9;ALDH18A1;ATF3;BIRC2;BNIP3L;BTG1;CBWD2;CCDC47;CDC42EP4;CREB5;CTSA;DUSP1;EGR1;ELFN2;EPHA2;FLT1;FOSB;FOXO3;FOXP2;GNL1;HES4;ID1;IER2;ITPRIP;JUN;JUND;MCAM;NEDD9;NFKB2;PMEPA1;PNRC1;PPP1R15A;PPP2CA;RBM23;SEMA3B;SIK1;SLITRK2;SOX9;STAT3;TMEM39A;UBAP2L;VPS11;ZNF184
10kb	FOS_top5perTarget	taipale_cyt_meth__JDP2_NRTGAYGTCAYN_eDBD	3.5	0.0493	FOS	*	JDP2 (directAnnotation).	ATF1; ATF2; ATF3; ATF4; ATF5; ATF6; ATF6B; ATF7; BACH2; BATF3; CREB1; CREB3; CREB3L4; CREB5; CREM; E2F1; FOS; FOSB; FOSL1; FOSL2; JUN; JUNB; JUND; XBP1 (inferredBy_MotifSimilarity). BACH1; CREB3L1; CREB3L2; CREBL2; NFE2; NFE2L1; NFE2L2; NFE2L3; NPDC1 (inferredBy_MotifSimilarity_n_Orthology).	65	1652	ACAD9;ALDH18A1;ATF3;BIRC2;BNIP3L;BTG1;CAMK1;CBWD2;CCDC47;CCNL1;CDC42EP4;CDON;CFL2;CLVS1;CNDP2;CNN3;CPEB1;CREB5;DUSP1;DUSP10;ELFN2;EPHA2;FAM69C;FLT1;FOS;FOSB;FOXO3;FOXP2;FZD7;GNL1;HES4;ID1;IER2;ITPRIP;JUN;JUND;LUM;MCAM;MID1;NEDD9;NUAK2;PEA15;PEAK1;PIP5K1B;PIP5KL1;PMEPA1;PNRC1;PPP1R15A;PPP2CA;RARB;RBM23;RGS16;SAT1;SEMA3B;SHROOM2;SIK1;SLITRK2;SOX9;ST5;STAT3;TMEM39A;TRIB3;WWTR1;ZFP36L1;ZNF184
10kb	FOS_top5perTarget	taipale_cyt_meth__JDP2_NRTGAYGTCAYN_FL	3.5	0.0493	FOS	*	JDP2 (directAnnotation).	ATF1; ATF2; ATF3; ATF4; ATF5; ATF6; ATF6B; ATF7; BACH2; BATF3; CREB1; CREB3; CREB3L4; CREB5; CREM; DBP; E2F1; FOS; FOSB; FOSL1; FOSL2; JUN; JUNB; JUND; TEF; XBP1 (inferredBy_MotifSimilarity). BACH1; CREB3L1; CREB3L2; CREBL2; NFE2; NFE2L1; NFE2L2; NFE2L3; NPDC1 (inferredBy_MotifSimilarity_n_Orthology).	37	688	ACAD9;ATF3;BIRC2;BNIP3L;BTG1;CBWD2;CCDC47;CDC42EP4;CREB5;DUSP1;DUSP10;ELFN2;EPHA2;FLT1;FOS;FOSB;FOXO3;GNL1;HES4;ID1;ITPRIP;JUN;JUND;MCAM;NEDD9;PEA15;PPP1R15A;PPP2CA;RBM23;SIK1;SLITRK2;SOX9;ST5;TMEM39A;VIPR2;ZFP36L1;ZNF184
10kb	FOS_top5perTarget	taipale_cyt_meth__JUN_NATGACGTCAYN_FL	3.18	0.0468	FOS	*	JUN (directAnnotation).	ATF1; ATF2; ATF3; ATF4; ATF5; ATF6; ATF6B; ATF7; BATF3; CREB1; CREB3; CREB3L4; CREB5; CREM; FOS; FOSB; FOSL1; FOSL2; JDP2; JUNB; JUND; XBP1 (inferredBy_MotifSimilarity). CREB3L1; CREB3L2; CREBL2; NPDC1 (inferredBy_MotifSimilarity_n_Orthology).	23	408	ACAD9;ATF3;BIRC2;BTG1;CBWD2;CREB5;DUSP1;DUSP10;ELFN2;EPHA2;FLT1;FOSB;FOXO3;FOXP2;GNL1;HES4;JUN;JUND;MCAM;PPP2CA;SEMA3B;SLITRK2;TMEM39A
10kb	FOS_top5perTarget	taipale_cyt_meth__JUNB_NATGACGTCAYN_eDBD_repr	3.06	0.046	FOS	*	JUNB (directAnnotation).	ATF1; ATF2; ATF3; ATF4; ATF5; ATF6; ATF6B; ATF7; BACH2; BATF3; CREB1; CREB3; CREB3L4; CREB5; CREM; FOS; FOSB; FOSL1; FOSL2; JDP2; JUN; JUND; XBP1 (inferredBy_MotifSimilarity). CREB3L1; CREB3L2; CREBL2; NPDC1 (inferredBy_MotifSimilarity_n_Orthology).	19	273	ACAD9;ATF3;BIRC2;BTG1;CBWD2;CREB5;DUSP1;ELFN2;EPHA2;FLT1;FOXO3;GNL1;HES4;JUN;JUND;PPP2CA;SEMA3B;SLITRK2;TMEM39A
10kb	FOS_top5perTarget	taipale_cyt_meth__JUND_NRTGACGTCATN_eDBD	3.52	0.0494	FOS	*	JUND (directAnnotation).	ATF1; ATF2; ATF3; ATF4; ATF5; ATF6; ATF6B; ATF7; BACH2; BATF3; CREB1; CREB3; CREB3L4; CREB5; CREM; E2F1; FOS; FOSB; FOSL1; FOSL2; JDP2; JUN; JUNB; XBP1 (inferredBy_MotifSimilarity). BACH1; CREB3L1; CREB3L2; CREBL2; NFE2; NFE2L1; NFE2L2; NFE2L3; NPDC1 (inferredBy_MotifSimilarity_n_Orthology).	26	448	ACAD9;ATF3;BIRC2;BTG1;CBWD2;CCDC47;CREB5;DUSP1;ELFN2;EPHA2;FLT1;FOSB;FOXO3;GNL1;HES4;ID1;ITPRIP;JUN;JUND;MCAM;PPP1R15A;PPP2CA;RBM23;SLITRK2;TMEM39A;ZNF184
10kb	FOS_top5perTarget	taipale_cyt_meth__XBP1_NRTGACGTCAYN_FL	4.48	0.0565	FOS	*	XBP1 (directAnnotation).	ATF1; ATF2; ATF3; ATF4; ATF5; ATF6; ATF6B; ATF7; BACH2; BATF3; CREB1; CREB3; CREB3L4; CREB5; CREM; E2F1; FOS; FOSB; FOSL1; FOSL2; JDP2; JUN; JUNB; JUND; TEF (inferredBy_MotifSimilarity). BACH1; CREB3L1; CREB3L2; CREBL2; NFE2; NFE2L1; NFE2L2; NFE2L3; NPDC1 (inferredBy_MotifSimilarity_n_Orthology).	135	4371	ACAD9;ADRB2;ALDH18A1;ALKBH5;ATF3;BAMBI;BCHE;BIRC2;BNIP3L;BTG1;CAMK1;CAP1;CBWD2;CCDC47;CCNL1;CD164;CDC42EP4;CDH23;CDK2AP2;CDON;CFL2;CLN5;CLVS1;CNDP2;CNN3;CPEB1;CREB5;CSE1L;CTSA;CYR61;DARS;DDAH1;DDR1;DDX42;DPM1;DUSP1;DUSP10;EGR1;EIF4EBP2;ELFN2;EPHA2;ERCC4;ERRFI1;FAM69C;FLT1;FOS;FOSB;FOXO3;FOXP2;FXYD3;GCA;GNG7;GNL1;GRN;HES1;HES4;HEY2;ID1;IER2;INF2;ITPRIP;JUN;JUND;KLF4;LAMP2;LAP3;LRP5;LUM;MAGT1;MAN1A…
10kb	FOS_top5perTarget	taipale_cyt_meth__XBP1_NRTGAYGTCAYN_FL_meth	3.13	0.0465	FOS	*	XBP1 (directAnnotation).	ATF1; ATF2; ATF3; ATF4; ATF5; ATF6; ATF6B; ATF7; BACH2; BATF3; CREB1; CREB3; CREB3L4; CREB5; CREM; E2F1; FOS; FOSB; FOSL1; FOSL2; JDP2; JUN; JUNB; JUND (inferredBy_MotifSimilarity). BACH1; CREB3L1; CREB3L2; CREBL2; NFE2; NFE2L1; NFE2L2; NFE2L3; NPDC1 (inferredBy_MotifSimilarity_n_Orthology).	18	274	ATF3;BIRC2;CREB5;DUSP1;ELFN2;EPHA2;FOS;FOXO3;GNL1;HES4;ITPRIP;JUN;JUND;MCAM;PPP2CA;RBM23;SLITRK2;TMEM39A
10kb	FOS_top5perTarget	transfac_pro__M00916	5.04	0.0607	FOS	*	CREB1; CREM (directAnnotation).	ATF1; ATF2; ATF3; ATF4; ATF5; ATF6; ATF6B; ATF7; BATF3; CREB3; CREB3L4; CREB5; FOS; FOSB; FOSL1; FOSL2; JDP2; JUN; JUNB; JUND; XBP1 (inferredBy_MotifSimilarity).	26	307	ACAD9;ALDH18A1;ATF3;BIRC2;BNIP3L;BTG1;CDC42EP4;CREB5;DUSP1;ELFN2;FLT1;FOSB;FOXO3;GNL1;HES4;ITPRIP;JUN;JUND;MCAM;PPP1R15A;PPP2CA;RBM23;SIK1;TMEM39A;TMEM47;TRIB3
10kb	FOS_top5perTarget	transfac_pro__M00917	4.54	0.057	FOS	*	CREB1; CREM (directAnnotation).	ATF1; ATF2; ATF3; ATF4; ATF5; ATF6; ATF6B; ATF7; BATF3; CREB3; CREB3L4; CREB5; E2F1; FOS; FOSB; FOSL1; FOSL2; JDP2; JUN; JUNB; JUND; XBP1 (inferredBy_MotifSimilarity). CREB3L1; CREB3L2; NPDC1 (inferredBy_MotifSimilarity_n_Orthology).	44	911	ACAD9;ALDH18A1;ATF3;BIRC2;BNIP3L;BTG1;CAMK1;CBWD2;CCNL1;CDC42EP4;CDK2AP2;CREB5;DUSP1;DUSP10;ELFN2;EPHA2;FLT1;FOS;FOSB;FOXO3;FOXP2;GNL1;HES4;IER2;ITPRIP;JUN;JUND;MAP2K1;MCAM;NCALD;PEA15;PMEPA1;PNRC1;PPP1R15A;PPP2CA;PTP4A1;RBM23;SEMA3B;SIK1;SLITRK2;SOX9;TMEM39A;TRIB3;ZNF184
10kb	FOS_top5perTarget	transfac_pro__M01186	3.5	0.0493	FOS	*		ATF1; ATF2; ATF3; ATF4; ATF5; ATF6; ATF6B; ATF7; BATF3; CREB1; CREB3; CREB3L4; CREB5; CREM; FOS; FOSB; FOSL1; FOSL2; JDP2; JUN; JUNB; JUND; MAFA; MAFF; MAFG; XBP1 (inferredBy_MotifSimilarity). CREB3L1; CREB3L2; MAFB; NPDC1 (inferredBy_MotifSimilarity_n_Orthology).	37	752	ACAD9;AHCYL2;ATF3;BIRC2;BTG1;CBWD2;CDC42EP4;CDK2AP2;CREB5;CYR61;DDAH1;DUSP1;EGR1;ELFN2;EPHA2;FLT1;FOS;FOSB;FOXP2;GNL1;HES4;ID1;IER2;JUND;MCAM;NCALD;PMEPA1;PNRC1;PPP1R15A;PPP2CA;RBM23;SEMA3B;SIK1;SLITRK2;SOX9;TMEM39A;ZNF184
10kb	FOS_top5perTarget	transfac_pro__M01187	4.03	0.0532	FOS	*		ATF1; ATF2; ATF3; ATF4; ATF5; ATF6; ATF6B; ATF7; BATF3; CREB1; CREB3; CREB3L4; CREB5; CREM; E2F1; FOS; FOSB; FOSL1; FOSL2; JDP2; JUN; JUNB; JUND; XBP1 (inferredBy_MotifSimilarity). CREB3L1; CREB3L2; NPDC1 (inferredBy_MotifSimilarity_n_Orthology).	35	546	ACAD9;AFTPH;AHCYL2;ATF3;BIRC2;BTG1;CBWD2;CDC42EP4;CREB5;CYR61;DDAH1;DUSP1;EGR1;ELFN2;EPHA2;FLT1;FOSB;FOXO3;FOXP2;GNL1;HES4;ID1;IER2;INF2;JUN;JUND;MCAM;PNRC1;PPP2CA;RBM23;SEMA3B;SIK1;SLITRK2;TMEM39A;ZNF184
10kb	FOS_top5perTarget	transfac_pro__M01862	3.2	0.047	FOS	*	ATF2 (directAnnotation).	ATF1; ATF3; ATF4; ATF5; ATF6; ATF6B; ATF7; BATF3; CREB1; CREB5; CREM; FOS; FOSB; FOSL1; FOSL2; JDP2; JUN; JUNB; JUND; XBP1 (inferredBy_MotifSimilarity). CREB3L1; CREB3L2; NPDC1 (inferredBy_MotifSimilarity_n_Orthology).	15	162	ATF3;BIRC2;BNIP3L;CREB5;DUSP1;ELFN2;FOSB;JUN;JUND;MCAM;RBM23;SEMA3B;SIK1;TMEM39A;UBAP2L
10kb	FOS_top5perTarget	transfac_pro__M02738	3.72	0.0509	FOS	*	ATF1 (inferredBy_Orthology).	ATF2; ATF3; ATF4; ATF5; ATF6; ATF6B; ATF7; BATF3; CREB1; CREB3; CREB3L4; CREB5; CREM; FOS; FOSB; FOSL1; FOSL2; JDP2; JUN; JUNB; JUND; MAFG; XBP1 (inferredBy_MotifSimilarity). CREB3L1; CREB3L2; CREBL2; NPDC1 (inferredBy_MotifSimilarity_n_Orthology).	31	536	ATF3;BIRC2;BNIP3L;CREB5;DUSP1;DUSP10;ELFN2;EPHA2;FLT1;FOSB;FOXO3;FOXP2;GNL1;HES4;ID1;IER2;ITPRIP;JUND;MCAM;MID1;NCALD;PPP1R15A;PPP2CA;RBM23;SEMA3B;SIK1;SLITRK2;SOX9;TMEM39A;ZFP36L1;ZNF184
10kb	FOS_top5perTarget	transfac_pro__M02772	3.31	0.0479	FOS	*	JDP2 (inferredBy_Orthology).	ATF1; ATF2; ATF3; ATF4; ATF6; ATF6B; ATF7; BATF3; CREB1; CREB3; CREB3L4; CREB5; CREM; FOS; FOSB; FOSL1; FOSL2; JUN; JUNB; JUND; XBP1 (inferredBy_MotifSimilarity). CREB3L1; CREB3L2; CREBL2; NPDC1 (inferredBy_MotifSimilarity_n_Orthology).	37	708	ATF3;BIRC2;BNIP3L;BTG1;CBWD2;CCDC47;CCNL1;CDC42EP4;CREB5;DUSP1;DUSP10;ELFN2;EPHA2;FLT1;FOSB;FOXO3;FOXP2;GNL1;HES4;ID1;ITPRIP;JUN;JUND;MCAM;MID1;PPP1R15A;PPP2CA;RGS16;SAT1;SEMA3B;SIK1;SLITRK2;SOX9;ST5;TMEM39A;ZFP36L1;ZNF184
10kb	FOS_top5perTarget	transfac_pro__M04681	3.99	0.0529	FOS	*	JUND (directAnnotation).	ATF1; ATF2; ATF3; ATF4; ATF5; ATF6; ATF6B; ATF7; BACH2; BATF3; CREB1; CREB3; CREB3L4; CREB5; CREM; FOS; FOSB; FOSL1; FOSL2; JDP2; JUN; JUNB; XBP1 (inferredBy_MotifSimilarity). BACH1; CREB3L1; CREB3L2; CREBL2; NFE2; NFE2L1; NFE2L2; NFE2L3; NPDC1 (inferredBy_MotifSimilarity_n_Orthology).	41	812	ATF3;BIRC2;BNIP3L;BTG1;CBWD2;CDC42EP4;CPEB1;CREB5;DUSP1;DUSP10;ELFN2;EPHA2;FLT1;FOS;FOSB;FOXO3;FOXP2;GNL1;HES4;ID1;IER2;ITPRIP;JUN;JUND;MCAM;NCALD;NEDD9;PEA15;PMEPA1;PNRC1;PPP1R15A;PPP2CA;RBM23;SEMA3B;SIK1;SLITRK2;SOX9;STAT3;TMEM39A;ZFP36L1;ZNF184
10kb	FOS_top5perTarget	transfac_pro__M07246	3.98	0.0528	FOS	*	ATF4 (directAnnotation).	ATF1; ATF2; ATF3; ATF5; ATF6; ATF6B; ATF7; BATF3; CREB1; CREB3; CREB3L4; CREB5; CREM; FOS; FOSB; FOSL1; FOSL2; JDP2; JUN; JUNB; JUND; XBP1 (inferredBy_MotifSimilarity). CREB3L1; CREB3L2 (inferredBy_MotifSimilarity_n_Orthology).	57	1329	AHCYL2;ALKBH5;ATF3;BAMBI;BDH2;BIRC2;BNIP3L;BTG1;CAMK1;CDC42EP4;CDH23;CDKN1B;CLN5;CREB5;DDAH1;DUSP1;DUSP10;ELFN2;ELMO2;FLT1;FOS;FOSB;FOXO3;FOXP2;GNL1;HERPUD1;HES1;HES4;IMP3;INTS6;JUN;JUND;MCAM;MYO3A;NCALD;NEDD9;NFE2L2;PEA15;PEAK1;PIP5K1B;PLCD1;PNRC1;PRSS35;PTP4A1;RBM23;REPIN1;SEMA3B;SIK1;SLC2A1;TCF7L2;TFDP1;TMEM39A;TRIB3;UBAP2L;VIM;VIPR2;ZNF184
10kb	FOS_top5perTarget	transfac_pro__M07312	4.03	0.0532	FOS	*	ATF2 (directAnnotation).	ATF1; ATF3; ATF4; ATF5; ATF6; ATF6B; ATF7; BACH2; BATF3; CREB1; CREB3; CREB3L4; CREB5; CREM; E2F1; FOS; FOSB; FOSL1; FOSL2; JDP2; JUN; JUNB; JUND; XBP1 (inferredBy_MotifSimilarity). BACH1; CREB3L1; CREB3L2; CREBL2; NFE2; NFE2L1; NFE2L2; NFE2L3 (inferredBy_MotifSimilarity_n_Orthology).	37	683	ACAD9;ATF3;BIRC2;BNIP3L;BTG1;CBWD2;CDC42EP4;CREB5;DUSP1;EGR1;ELFN2;EPHA2;FLT1;FOSB;FOXO3;FOXP2;GNL1;HES4;JUN;JUND;MCAM;NCALD;PMEPA1;PNRC1;PPP1R15A;PPP2CA;RBM23;SEMA3B;SIK1;SLC2A1;SLITRK2;SOX9;STAT3;TMEM39A;UBAP2L;ZNF131;ZNF184
10kb	FOS_top5perTarget	transfac_pro__M07572	3.8	0.0515	FOS	*		ATF1; ATF2; ATF3; ATF4; ATF5; ATF6; ATF6B; ATF7; BACH2; BATF3; CREB1; CREB3; CREB3L4; CREB5; CREM; FOS; FOSB; FOSL1; FOSL2; JDP2; JUN; JUNB; JUND; XBP1 (inferredBy_MotifSimilarity). BACH1; CREB3L1; CREB3L2; CREBL2; NFE2; NFE2L1; NFE2L2; NFE2L3; NPDC1; ZNF250 (inferredBy_MotifSimilarity_n_Orthology).	34	611	ATF3;BIRC2;BNIP3L;BTG1;CBWD2;CREB5;DUSP1;DUSP10;ELFN2;EPHA2;FLT1;FOS;FOSB;FOXO3;GNL1;HES4;ID1;ITPRIP;JUN;JUND;MCAM;NEDD9;PNRC1;PPP1R15A;PPP2CA;RBM23;SEMA3B;SIK1;SLITRK2;SOX9;ST5;TMEM39A;ZFP36L1;ZNF184
10kb	FOS_top5perTarget	transfac_pro__M07574	3.73	0.0509	FOS	*		ATF1; ATF2; ATF3; ATF4; ATF5; ATF6; ATF6B; ATF7; BATF3; CREB1; CREB3; CREB3L4; CREB5; CREM; FOS; FOSB; FOSL1; FOSL2; JDP2; JUN; JUNB; JUND; RFX5; XBP1 (inferredBy_MotifSimilarity). BACH1; BACH2; CREB3L1; CREB3L2; CREBL2; NFE2; NFE2L1; NFE2L2; NFE2L3 (inferredBy_MotifSimilarity_n_Orthology).	36	696	ATF3;BIRC2;BNIP3L;CBWD2;CDC42EP4;CREB5;DUSP1;DUSP10;ELFN2;EPHA2;FLT1;FOS;FOSB;FOXO3;GNL1;HES4;ID1;IER2;ITPRIP;JUN;JUND;MCAM;MID1;NEDD9;PEA15;PPP1R15A;PPP2CA;RBM23;SEMA3B;SIK1;SLITRK2;SOX9;TMEM39A;UBAP2L;ZFP36L1;ZNF184
10kb	FOS_top5perTarget	transfac_pro__M07666	3.09	0.0462	FOS	*		ATF1; ATF2; ATF3; ATF4; ATF5; ATF6; ATF6B; ATF7; BACH2; BATF3; CREB1; CREB3; CREB3L4; CREB5; CREM; E2F1; FOS; FOSB; FOSL1; FOSL2; JDP2; JUN; JUNB; JUND; TEF; XBP1 (inferredBy_MotifSimilarity). BACH1; CREB3L1; CREB3L2; CREBL2; NFE2; NFE2L1; NFE2L2; NFE2L3; NPDC1 (inferredBy_MotifSimilarity_n_Orthology).	38	708	ACAD9;ATF3;BIRC2;BNIP3L;BTG1;CBWD2;CCDC47;CDC42EP4;CREB5;DUSP1;DUSP10;ELFN2;EPHA2;FLT1;FOS;FOSB;FOXO3;FOXP2;GNL1;HES4;ID1;ITPRIP;JUN;JUND;MCAM;MID1;NEDD9;PEA15;PPP1R15A;PPP2CA;RBM23;SLITRK2;SOX9;ST5;TMEM39A;UBAP2L;ZFP36L1;ZNF184
10kb	FOS_top5perTarget	transfac_pro__M07670	3.17	0.0468	FOS	*	ATF6; ATF6B (inferredBy_Orthology).	ATF1; ATF2; ATF3; ATF4; ATF5; ATF7; BACH2; BATF3; CREB1; CREB3; CREB3L4; CREB5; CREM; FOS; FOSB; FOSL1; FOSL2; JDP2; JUN; JUNB; JUND; XBP1 (inferredBy_MotifSimilarity). BACH1; CREB3L1; CREB3L2; CREBL2; NFE2; NFE2L1; NFE2L2; NFE2L3; NPDC1 (inferredBy_MotifSimilarity_n_Orthology).	37	812	ACAD9;ATF3;BIRC2;BTG1;CBWD2;CCNL1;CDC42EP4;CREB5;DUSP1;DUSP10;ELFN2;EPHA2;FLT1;FOSB;FOXO3;FOXP2;GNL1;HES4;ID1;JUND;LAMP2;MCAM;MKNK1;NCALD;PMEPA1;PNRC1;PPP1R15A;PPP2CA;RARB;RGS16;SAT1;SEMA3B;SIK1;SLITRK2;SOX9;TMEM39A;ZNF184
10kb	FOS_top5perTarget	transfac_pro__M07682	3.48	0.0491	FOS	*	ATF1; CREB1; CREM (inferredBy_Orthology).	ATF2; ATF3; ATF4; ATF5; ATF6; ATF6B; ATF7; BACH2; BATF3; CREB3; CREB3L4; CREB5; FOS; FOSB; FOSL1; FOSL2; JDP2; JUN; JUNB; JUND; XBP1 (inferredBy_MotifSimilarity). BACH1; CREB3L1; CREB3L2; CREBL2; NFE2; NFE2L1; NFE2L2; NFE2L3; NPDC1 (inferredBy_MotifSimilarity_n_Orthology).	45	957	ACAD9;ATF3;BIRC2;BNIP3L;BTG1;CBWD2;CCDC47;CCNL1;CDC42EP4;CDK2AP2;CREB5;DPM1;DUSP1;DUSP10;ELFN2;EPHA2;FLT1;FOSB;FOXO3;FOXP2;GNL1;HES4;ID1;IER2;ITPRIP;JUN;JUND;MCAM;MID1;NCALD;NFIA;PMEPA1;PNRC1;PPP1R15A;PPP2CA;RBM23;SEMA3B;SIK1;SLITRK2;SOX9;ST5;STAT3;TMEM39A;ZFP36L1;ZNF184
10kb	FOS_top5perTarget	transfac_pro__M07686	3.16	0.0467	FOS	**	FOS; FOSB; FOSL1; FOSL2 (inferredBy_Orthology).	ATF1; ATF2; ATF3; ATF4; ATF6; ATF6B; ATF7; BATF3; CREB1; CREB3; CREB3L4; CREB5; CREM; JDP2; JUN; JUNB; JUND; XBP1 (inferredBy_MotifSimilarity). CREB3L1; CREB3L2; CREBL2; NPDC1 (inferredBy_MotifSimilarity_n_Orthology).	17	230	ACAD9;ATF3;BIRC2;BTG1;CBWD2;CREB5;DUSP1;ELFN2;EPHA2;FOXO3;GNL1;HES4;JUND;MCAM;SEMA3B;SLITRK2;TMEM39A
10kb	FOS_top5perTarget	transfac_pro__M08915	3.55	0.0497	FOS	*	FOSL2 (directAnnotation).	ATF1; ATF2; ATF3; ATF4; ATF5; ATF6; ATF6B; ATF7; BACH2; BATF3; CREB1; CREB3; CREB3L4; CREB5; CREM; FOS; FOSB; FOSL1; JDP2; JUN; JUNB; JUND; XBP1 (inferredBy_MotifSimilarity). BACH1; CREB3L1; CREB3L2; CREBL2; NFE2; NFE2L1; NFE2L2; NFE2L3; NPDC1 (inferredBy_MotifSimilarity_n_Orthology).	33	579	ACAD9;ATF3;BIRC2;BNIP3L;BTG1;CBWD2;CCDC47;CREB5;DUSP1;DUSP10;ELFN2;EPHA2;FLT1;FOS;FOSB;FOXO3;FOXP2;GNL1;HES4;ID1;ITPRIP;JUN;JUND;MCAM;NEDD9;PPP2CA;RBM23;SIK1;SLITRK2;SOX9;ST5;TMEM39A;ZFP36L1
10kb	FOS_top5perTarget	transfac_pro__M08921	3.12	0.0464	FOS	*	JUNB (directAnnotation).	ATF1; ATF2; ATF3; ATF4; ATF5; ATF6; ATF6B; ATF7; BACH2; BATF3; CREB1; CREB3; CREB3L4; CREB5; CREM; FOS; FOSB; FOSL1; FOSL2; JDP2; JUN; JUND; XBP1 (inferredBy_MotifSimilarity). BACH1; CREB3L1; CREB3L2; CREBL2; NFE2; NFE2L1; NFE2L2; NFE2L3; NPDC1 (inferredBy_MotifSimilarity_n_Orthology).	31	562	ACAD9;ATF3;BIRC2;BNIP3L;BTG1;CBWD2;CCDC47;CREB5;DUSP1;DUSP10;ELFN2;EPHA2;FOSB;FOXO3;FOXP2;GNL1;HES4;ID1;JUN;JUND;MCAM;NEDD9;PPP2CA;RBM23;SLITRK2;SOX9;ST5;TMEM39A;VIPR2;ZFP36L1;ZNF184
10kb	FOS_top5perTarget	transfac_pro__M08924	3.31	0.0478	FOS	*	JUNB (directAnnotation).	ATF1; ATF2; ATF3; ATF4; ATF6; ATF6B; ATF7; BATF3; CREB1; CREB3; CREB3L4; CREB5; FOS; FOSB; FOSL1; FOSL2; JDP2; JUN; JUND; XBP1 (inferredBy_MotifSimilarity). CREB3L1; CREB3L2; CREBL2; CREM; NPDC1 (inferredBy_MotifSimilarity_n_Orthology).	22	349	ATF3;BIRC2;BNIP3L;BTG1;CCDC47;CREB5;DUSP1;ELFN2;FLT1;FOSB;FOXO3;FOXP2;GNL1;HES4;JUN;JUND;MCAM;PPP2CA;SLITRK2;SOX9;ST5;TMEM39A
10kb	FOS_top5perTarget	transfac_pro__M08927	3.51	0.0493	FOS	*	JUNB (directAnnotation).	ATF1; ATF2; ATF3; ATF4; ATF5; ATF6; ATF6B; ATF7; BACH2; BATF3; CREB1; CREB3; CREB3L4; CREB5; CREM; FOS; FOSB; FOSL1; FOSL2; JDP2; JUN; JUND; XBP1 (inferredBy_MotifSimilarity). BACH1; CREB3L1; CREB3L2; CREBL2; NFE2; NFE2L1; NFE2L2; NFE2L3; NPDC1 (inferredBy_MotifSimilarity_n_Orthology).	41	908	ACAD9;ATF3;BIRC2;BNIP3L;BTG1;CBWD2;CCDC47;CDC42EP4;CREB5;DPM1;DUSP1;ELFN2;EPHA2;FLT1;FOSB;FOXO3;FOXP2;GNL1;HES4;ID1;IER2;JUN;JUND;MCAM;MID1;NEDD9;PEA15;PPP2CA;RBM23;SEMA3B;SIK1;SLITRK2;SOX9;ST5;TMEM39A;TRIB3;UBAP2L;VIPR2;ZFP36L1;ZNF131;ZNF184
10kb	FOS_top5perTarget	transfac_pro__M08935	3.45	0.0489	FOS	*	JUND (directAnnotation).	ATF1; ATF2; ATF3; ATF4; ATF6; ATF6B; ATF7; BATF3; CREB1; CREB3; CREB3L4; CREB5; FOS; FOSB; FOSL1; FOSL2; JDP2; JUN; JUNB; XBP1 (inferredBy_MotifSimilarity). CREB3L1; CREB3L2; CREBL2; CREM; NPDC1 (inferredBy_MotifSimilarity_n_Orthology).	24	419	ACAD9;ATF3;BIRC2;BNIP3L;BTG1;CBWD2;CCDC47;CDC42EP4;CREB5;DUSP1;ELFN2;FLT1;FOSB;FOXO3;HES4;JUN;JUND;MCAM;SIK1;SOX9;TMEM39A;TRIB3;UBAP2L;VIPR2
10kb	FOS_top5perTarget	transfac_pro__M08937	3.44	0.0488	FOS	*	FOSB (directAnnotation).	ATF1; ATF2; ATF3; ATF4; ATF6; ATF6B; ATF7; BACH2; BATF3; CREB1; CREB3; CREB3L4; CREB5; CREM; FOS; FOSL1; FOSL2; JDP2; JUN; JUNB; JUND; XBP1 (inferredBy_MotifSimilarity). BACH1; CREB3L1; CREB3L2; CREBL2; NFE2; NFE2L1; NFE2L2; NFE2L3; NPDC1 (inferredBy_MotifSimilarity_n_Orthology).	16	189	ACAD9;ATF3;BTG1;CREB5;DUSP1;ELFN2;FLT1;FOSB;FOXO3;GNL1;HES4;JUN;JUND;MCAM;SLITRK2;TMEM39A
10kb	FOS_top5perTarget	transfac_pro__M08939	3	0.0456	FOS	*	FOSL1 (directAnnotation).	ATF1; ATF2; ATF3; ATF4; ATF5; ATF6; ATF6B; ATF7; BACH2; BATF3; CREB1; CREB3; CREB3L4; CREB5; CREM; FOS; FOSB; FOSL2; JDP2; JUN; JUNB; JUND; XBP1 (inferredBy_MotifSimilarity). BACH1; CREB3L1; CREB3L2; CREBL2; NFE2; NFE2L1; NFE2L2; NFE2L3; NPDC1 (inferredBy_MotifSimilarity_n_Orthology).	37	828	ACAD9;ATF3;BIRC2;BNIP3L;BTG1;CBWD2;CCDC47;CDC42EP4;CDH23;CREB5;DUSP1;DUSP10;ELFN2;EPHA2;FOS;FOSB;FOXO3;FOXP2;GNL1;HES4;ID1;JUN;JUND;MCAM;MID1;NEDD9;PEA15;PPP2CA;RBM23;SIK1;SLITRK2;SOX9;ST5;TMEM39A;VIPR2;ZFP36L1;ZNF184
10kb	FOS_top5perTarget	transfac_pro__M08941	3.12	0.0464	FOS	*	FOSL2 (directAnnotation).	ATF1; ATF2; ATF3; ATF4; ATF5; ATF6; ATF6B; ATF7; BATF3; CREB1; CREB3; CREB3L4; CREB5; CREM; FOS; FOSB; FOSL1; JDP2; JUN; JUNB; JUND; XBP1 (inferredBy_MotifSimilarity). BACH1; BACH2; CREB3L1; CREB3L2; CREBL2; NFE2; NFE2L1; NFE2L2; NFE2L3; NPDC1 (inferredBy_MotifSimilarity_n_Orthology).	11	85	ATF3;CREB5;DUSP1;ELFN2;FOSB;FOXO3;HES4;JUN;JUND;MCAM;TMEM39A
10kb	FOS_top5perTarget	transfac_pro__M09523	4.43	0.0562	FOS	*		ATF1; ATF2; ATF3; ATF6; ATF6B; ATF7; BATF3; CREB1; CREB3; CREB3L4; CREB5; CREM; FOS; FOSB; FOSL1; FOSL2; JDP2; JUN; JUNB; JUND; MAFF; XBP1 (inferredBy_MotifSimilarity). CREB3L1; CREB3L2; NPDC1 (inferredBy_MotifSimilarity_n_Orthology).	29	465	ACAD9;ATF3;BIRC2;BNIP3L;CBWD2;CCNL1;CDC42EP4;CREB5;DUSP1;ELFN2;EPHA2;FLT1;FOS;FOXO3;FOXP2;GNL1;HES1;HES4;JUND;MCAM;NCALD;PMEPA1;PNRC1;PPP1R15A;PPP2CA;RARB;SEMA3B;TMEM39A;WWTR1
10kb	FOS_top5perTarget	transfac_pro__M09526	4.7	0.0581	FOS	*		ATF1; ATF2; ATF3; ATF4; ATF5; ATF6; ATF6B; ATF7; BACH2; BATF3; CREB1; CREB3; CREB3L4; CREB5; CREM; FOS; FOSB; FOSL1; FOSL2; JDP2; JUN; JUNB; JUND; XBP1 (inferredBy_MotifSimilarity). BACH1; CREB3L1; CREB3L2; CREBL2; NFE2; NFE2L1; NFE2L2; NFE2L3; NPDC1 (inferredBy_MotifSimilarity_n_Orthology).	29	406	ACAD9;ATF3;BIRC2;BTG1;CBWD2;CDC42EP4;CPEB1;CREB5;DUSP1;ELFN2;EPHA2;FOS;FOXO3;FOXP2;GNL1;HES4;ID1;ITPRIP;JUN;JUND;MCAM;PMEPA1;PNRC1;PPP1R15A;PPP2CA;SEMA3B;SLITRK2;TMEM39A;ZNF184
10kb	FOS_top5perTarget	transfac_pro__M09585	3.13	0.0465	FOS	*		ATF1; BATF3; CREB1; CREB3; FOS; FOSB; FOSL2; JDP2; JUN; JUND; MAF; MAFA; MAFF; MAFG; XBP1 (inferredBy_MotifSimilarity). ATF6; ATF6B; ATF7; CREB3L1; CREB3L2 (inferredBy_MotifSimilarity_n_Orthology).	18	248	ACAD9;ALDH18A1;ATF3;BIRC2;BNIP3L;CBWD2;DUSP1;ELFN2;FOXP2;GNL1;JUND;NCALD;PNRC1;PPP1R15A;PPP2CA;RBM23;SEMA3B;TMEM39A
10kb	FOS_top5perTarget	transfac_public__M00039	4.56	0.0571	FOS	*	CREB1 (directAnnotation).	ATF1; ATF2; ATF3; ATF4; ATF5; ATF6; ATF6B; ATF7; BATF3; CREB3; CREB3L4; CREB5; CREM; FOS; FOSB; FOSL1; FOSL2; JDP2; JUN; JUNB; JUND; MAFA; MAFF; MAFG; XBP1 (inferredBy_MotifSimilarity). CREB3L1; CREB3L2; CREBL2; MAFB; MEIS1; MEIS2; MEIS3; PKNOX1; PKNOX2; TGIF1; TGIF2; TGIF2LX; TGIF2LY (inferredBy_MotifSimilarity_n_Orthology).	41	734	ALDH18A1;ATF3;BIRC2;BNIP3L;BTG1;CBWD2;CCDC47;CCNL1;CDC42EP4;CDK2AP2;CREB5;DDX42;DUSP1;ELFN2;EPHA2;FLT1;FOS;FOSB;FOXP2;GNL1;HES4;ID1;IER2;JUND;MCAM;NCALD;NFIA;PMEPA1;PNRC1;PPP1R15A;PPP2CA;RBM23;RTN4;SEMA3B;SIK1;SLITRK2;SOX9;STAT3;TMEM39A;TOPORS;ZNF184
10kb	FOSL2_top5perTarget	cisbp__M0333	3.02	0.0857	FOSL2	*		BCL3; CEBPB; EP300; FOSB; FOSL2; JUN; JUNB; STAT3 (inferredBy_MotifSimilarity).	8	1391	CDC42EP1;FOSL2;HMOX1;HYAL1;MAP3K14;RBM20;SLC6A4;VCAM1
10kb	FOSL2_top5perTarget	cisbp__M0352	3.41	0.0941	FOSL2	*		ATF3; BCL3; EP300; FOS; FOSB; FOSL1; FOSL2; GATA2; JDP2; JUN; JUNB; JUND; MYC; STAT3 (inferredBy_MotifSimilarity). BATF (inferredBy_MotifSimilarity_n_Orthology).	9	710	CDC42EP1;CLIP4;FOSL2;HMOX1;HYAL1;MAP3K14;RBM20;SLC6A4;VCAM1
10kb	FOSL2_top5perTarget	cisbp__M2280	3.98	0.106	FOSL2	**	FOSL2 (directAnnotation).	ATF3; BATF; EP300; FOS; FOSB; FOSL1; JUN; JUNB; JUND; MYC; NFE2; RCOR1; SMARCC1; TCF7L2 (inferredBy_MotifSimilarity). JDP2; MAFK (inferredBy_MotifSimilarity_n_Orthology).	11	2868	B3GNT2;CDC42EP1;CLIP4;DMKN;EPOR;FOSL2;HMOX1;HYAL1;MAP3K14;RBM20;VCAM1
10kb	FOSL2_top5perTarget	cisbp__M2291	3.56	0.0973	FOSL2	*	JUNB (directAnnotation).	ATF3; BATF; EP300; FOS; FOSB; FOSL1; FOSL2; JDP2; JUN; JUND; MEF2C; MYC; NFE2; RCOR1; SMARCC1; TCF7L2; TRIM28 (inferredBy_MotifSimilarity).	6	837	CDC42EP1;CLIP4;FOSL2;HMOX1;MAP3K14;VCAM1
10kb	FOSL2_top5perTarget	cisbp__M2292	3.33	0.0922	FOSL2	*	JUND (directAnnotation).	ATF3; EP300; FOS; FOSB; FOSL1; FOSL2; JDP2; JUN; JUNB; MEF2C; MYC; NFE2; RCOR1; SMARCC1; STAT3; TCF12; TCF7L2; TRIM28 (inferredBy_MotifSimilarity). BATF (inferredBy_MotifSimilarity_n_Orthology).	14	4631	B3GNT2;CDC42EP1;CLIP4;DMKN;FOSL2;HMOX1;HRCT1;HYAL1;MAP3K14;RBM20;SFTA2;SLC6A4;UAP1L1;VCAM1
10kb	FOSL2_top5perTarget	cisbp__M4506	3.18	0.0891	FOSL2	*	JUND (directAnnotation).	ATF3; BACH2; BATF; EP300; FOS; FOSB; FOSL1; FOSL2; JDP2; JUN; JUNB; MEF2C; MYC; NFE2; SMARCC1; TCF7L2; TRIM28 (inferredBy_MotifSimilarity).	11	2928	CDC42EP1;CLIP4;EPOR;FOSL2;HMOX1;HRCT1;HYAL1;MAP3K14;RBM20;SLC6A4;VCAM1
10kb	FOSL2_top5perTarget	cisbp__M4526	3.54	0.0969	FOSL2	*	SMARCC1 (directAnnotation).	ATF3; BACH1; BACH2; BATF; FOS; FOSB; FOSL1; FOSL2; JUN; JUNB; JUND; MAF; MAFB; MAFG; MAFK; MYC; NFE2; NFE2L1; NFE2L2; NRF1; TCF7L2 (inferredBy_MotifSimilarity).	3	161	FOSL2;HMOX1;MAP3K14
10kb	FOSL2_top5perTarget	cisbp__M4531	4.24	0.112	FOSL2	*	JUN (directAnnotation).	ATF3; EP300; FOS; FOSB; FOSL1; FOSL2; JDP2; JUNB; JUND; MEF2A; MYC; NFE2; RCOR1; SMARCC1; STAT3; TCF12; TCF7L2; TRIM28 (inferredBy_MotifSimilarity). BATF (inferredBy_MotifSimilarity_n_Orthology).	4	235	CLIP4;FOSL2;HMOX1;MAP3K14
10kb	FOSL2_top5perTarget	cisbp__M4565	3.09	0.0872	FOSL2	**	FOSL2 (directAnnotation).	ATF3; BATF; EP300; FOS; FOSB; FOSL1; GATA2; JDP2; JUN; JUNB; JUND; MEF2C; MYC; NFE2; RCOR1; SMARCA4; SMARCC1; STAT3; TCF12; TCF7L2 (inferredBy_MotifSimilarity). MAFK (inferredBy_MotifSimilarity_n_Orthology).	13	4445	B3GNT2;CDC42EP1;CLIP4;EPOR;FOSL2;HMOX1;HRCT1;HYAL1;MAP3K14;MYO5B;RBM20;SLC6A4;VCAM1
10kb	FOSL2_top5perTarget	cisbp__M4570	3.16	0.0886	FOSL2	*	JUND (directAnnotation).	ATF3; BACH2; BATF; EP300; FOS; FOSB; FOSL1; FOSL2; GATA2; JDP2; JUN; JUNB; MEF2C; MYC; NFE2; RCOR1; SMARCA4; SMARCC1; STAT3; TCF7L2 (inferredBy_MotifSimilarity).	15	4809	B3GNT2;CDC42EP1;CLIP4;DMKN;EPOR;FOSL2;HMOX1;HRCT1;HYAL1;MAP3K14;MYO5B;PIK3AP1;RBM20;SLC6A4;VCAM1
10kb	FOSL2_top5perTarget	cisbp__M4607	3.14	0.0882	FOSL2	*	FOS (directAnnotation).	ATF3; BACH1; BACH2; BATF; EP300; FOSB; FOSL1; FOSL2; JDP2; JUN; JUNB; JUND; MEF2A; MEF2C; MYC; NFE2; RCOR1; SMARCA4; SMARCC1; STAT3; TCF12; TCF7L2 (inferredBy_MotifSimilarity). MAFK (inferredBy_MotifSimilarity_n_Orthology).	3	115	FOSL2;HMOX1;MAP3K14
10kb	FOSL2_top5perTarget	cisbp__M4608	3.76	0.101	FOSL2	*	JUN (directAnnotation).	ATF3; BACH2; BATF; EP300; FOS; FOSB; FOSL1; FOSL2; JDP2; JUNB; JUND; MEF2A; MYC; NFE2; RCOR1; SMARCC1; STAT3; TCF12; TCF7L2; TRIM28 (inferredBy_MotifSimilarity).	12	3693	B3GNT2;CDC42EP1;CLIP4;DMKN;FOSL2;HMOX1;HYAL1;MAP3K14;RBM20;SFTA2;SLC6A4;VCAM1
10kb	FOSL2_top5perTarget	cisbp__M4619	3.13	0.0881	FOSL2	*	FOSL1 (directAnnotation).	ATF3; BATF; FOS; FOSB; FOSL2; JDP2; JUN; JUNB; JUND; MEF2C; MYC; RCOR1; SMARCC1; TCF7L2; TRIM28 (inferredBy_MotifSimilarity).	7	663	CDC42EP1;CLIP4;FOSL2;HMOX1;MAP3K14;RBM20;VCAM1
10kb	FOSL2_top5perTarget	cisbp__M4623	3.06	0.0866	FOSL2	*	JUNB (directAnnotation).	ATF3; BACH1; BACH2; BATF; EP300; FOS; FOSB; FOSL1; FOSL2; JDP2; JUN; JUND; MEF2A; MEF2C; MYC; RCOR1; SMARCC1; STAT3; TCF12; TCF7L2 (inferredBy_MotifSimilarity).	3	164	FOSL2;HMOX1;MAP3K14
10kb	FOSL2_top5perTarget	cisbp__M5050	3.78	0.102	FOSL2	*	JUN; JUNB; JUND (inferredBy_Orthology).	ATF3; BACH2; EP300; FOS; FOSB; FOSL1; FOSL2; JDP2; MEF2C; MYC; NFE2; RCOR1; TCF7L2; TRIM28 (inferredBy_MotifSimilarity). BATF (inferredBy_MotifSimilarity_n_Orthology).	14	4673	B3GNT2;CDC42EP1;CLIP4;DMKN;FOSL2;HMOX1;HYAL1;MAP3K14;OXTR;PIK3AP1;RBM20;SFTA2;SLC6A4;VCAM1
10kb	FOSL2_top5perTarget	cisbp__M6318	3.26	0.0908	FOSL2	*	JUND (directAnnotation).	ATF3; BACH2; EP300; FOS; FOSB; FOSL1; FOSL2; JDP2; JUN; JUNB; MEF2A; MYC; NFE2; RCOR1; SMARCC1; STAT3; TCF12; TCF7L2; TRIM28 (inferredBy_MotifSimilarity). BATF (inferredBy_MotifSimilarity_n_Orthology).	4	398	CLIP4;FOSL2;HMOX1;MAP3K14
10kb	FOSL2_top5perTarget	cisbp__M6467	3.34	0.0926	FOSL2	*	SMARCC1 (directAnnotation).	BACH1; BACH2; BATF; BCL3; EP300; FOS; FOSB; FOSL1; FOSL2; JUN; JUNB; JUND; MAF; MAFB; MAFG; MAFK; MEF2A; NFE2; NFE2L1; NFE2L2; NRF1; TCF7L2 (inferredBy_MotifSimilarity). ATF3 (inferredBy_MotifSimilarity_n_Orthology).	12	3703	B3GNT2;CDC42EP1;CLIP4;FOSL2;HMOX1;HYAL1;MAP3K14;OXTR;PIK3AP1;RBM20;SLC6A4;VCAM1
10kb	FOSL2_top5perTarget	dbcorrdb__ARID3A__ENCSR000EFY_1__m3	3.12	0.0878	FOSL2	*	ARID3A (directAnnotation).	ATF3; BACH1; EP300; FOS; FOSB; FOSL1; FOSL2; JUN; JUNB; JUND; MAF; NFE2; STAT3 (inferredBy_MotifSimilarity). NFE2L2 (inferredBy_MotifSimilarity_n_Orthology).	8	1740	B3GNT2;CDC42EP1;CLIP4;FOSL2;HMOX1;MAP3K14;MYO5B;SLC6A4
10kb	FOSL2_top5perTarget	dbcorrdb__BCL3__ENCSR000BQH_1__m2	3.75	0.101	FOSL2	*	BCL3 (directAnnotation).	FOS; FOSB; FOSL1; FOSL2; JUN; JUNB; SMARCC1 (inferredBy_MotifSimilarity). ATF3; BATF (inferredBy_MotifSimilarity_n_Orthology).	4	272	CLIP4;FOSL2;HMOX1;MAP3K14
10kb	FOSL2_top5perTarget	dbcorrdb__eGFP-FOS__ENCSR000DKB_1__m1	3.28	0.0912	FOSL2	*		ATF3; BACH1; BACH2; BATF; EP300; FOS; FOSB; FOSL1; FOSL2; GATA2; JDP2; JUN; JUNB; JUND; MEF2A; MYC; RCOR1; SMARCC1; STAT3; TCF12; TCF7L2 (inferredBy_MotifSimilarity). MAFK (inferredBy_MotifSimilarity_n_Orthology).	8	1477	CDC42EP1;CLIP4;DMKN;FOSL2;HMOX1;MAP3K14;RBM20;VCAM1
10kb	FOSL2_top5perTarget	dbcorrdb__eGFP-JUND__ENCSR000DJX_1__m1	3.24	0.0904	FOSL2	*		ATF3; BATF; FOS; FOSB; FOSL1; FOSL2; JDP2; JUN; JUNB; JUND; MYC; RCOR1; SMARCC1; TCF7L2 (inferredBy_MotifSimilarity).	3	135	FOSL2;HMOX1;MAP3K14
10kb	FOSL2_top5perTarget	dbcorrdb__FOS__ENCSR000DON_1__m1	3.97	0.106	FOSL2	*	FOS (directAnnotation).	ARID3A; ATF3; BATF; EP300; FOSB; FOSL1; FOSL2; JDP2; JUN; JUNB; JUND; MEF2A; MYC; STAT3; TCF12 (inferredBy_MotifSimilarity).	4	259	CLIP4;FOSL2;HMOX1;MAP3K14
10kb	FOSL2_top5perTarget	dbcorrdb__FOS__ENCSR000DOO_1__m1	3.55	0.0971	FOSL2	*	FOS (directAnnotation).	ARID3A; ATF3; BATF; FOSB; FOSL1; FOSL2; JDP2; JUN; JUNB; JUND; MAFF; MAFK; SMARCC1; STAT3; TCF12 (inferredBy_MotifSimilarity).	6	940	CDC42EP1;CLIP4;FOSL2;HMOX1;MAP3K14;VCAM1
10kb	FOSL2_top5perTarget	dbcorrdb__FOS__ENCSR000DOP_1__m1	4.09	0.109	FOSL2	*	FOS (directAnnotation).	ARID3A; ATF3; BACH2; BATF; EP300; FOSB; FOSL1; FOSL2; GATA2; JDP2; JUN; JUNB; JUND; MAFK; MEF2A; MYC; SMARCC1; STAT3; TCF12 (inferredBy_MotifSimilarity).	4	204	CLIP4;FOSL2;HMOX1;MAP3K14
10kb	FOSL2_top5perTarget	dbcorrdb__FOS__ENCSR000DOT_1__m1	3.09	0.0872	FOSL2	*	FOS (directAnnotation).	ARID3A; ATF3; BACH2; BATF; EP300; FOSB; FOSL1; FOSL2; JDP2; JUN; JUNB; JUND; MAFG; MAFK; MYC; SMARCC1; STAT3; TCF12 (inferredBy_MotifSimilarity).	4	391	CLIP4;FOSL2;HMOX1;MAP3K14
10kb	FOSL2_top5perTarget	dbcorrdb__FOS__ENCSR000EVU_1__m1	4.43	0.116	FOSL2	*	FOS (directAnnotation).	ATF3; BATF; BCL3; CEBPB; EP300; FOSB; FOSL1; FOSL2; GATA2; JDP2; JUN; JUNB; JUND; MEF2A; MEF2C; MYC; NFE2; STAT3; TCF12 (inferredBy_MotifSimilarity).	4	210	CLIP4;FOSL2;HMOX1;MAP3K14
10kb	FOSL2_top5perTarget	dbcorrdb__FOSL2__ENCSR000BQO_1__m1	3.86	0.104	FOSL2	**	FOSL2 (directAnnotation).	ATF3; BACH2; BATF; EP300; FOS; FOSB; FOSL1; GATA2; JUN; JUNB; JUND; MEF2A; MEF2C; MYC; NFE2; SMARCC1; STAT3; TCF12; TCF7L2 (inferredBy_MotifSimilarity).	11	2643	B3GNT2;CDC42EP1;CLIP4;DMKN;EPOR;FOSL2;HMOX1;HYAL1;MAP3K14;PIK3AP1;VCAM1
10kb	FOSL2_top5perTarget	dbcorrdb__GATA2__ENCSR000EVW_1__m3	3.35	0.0928	FOSL2	*	GATA2 (directAnnotation).	ATF3; BATF; EP300; FOS; FOSB; FOSL1; FOSL2; JUN; JUNB; JUND; MEF2A; MYC; STAT3 (inferredBy_MotifSimilarity).	14	4498	B3GNT2;CDC42EP1;CLIP4;DMKN;EPOR;FOSL2;HMOX1;MAP3K14;MYO5B;PIK3AP1;RBM20;SFTA2;UAP1L1;VCAM1
10kb	FOSL2_top5perTarget	dbcorrdb__JUN__ENCSR000EDG_1__m1	3.75	0.101	FOSL2	*	JUN (directAnnotation).	ARID3A; ATF3; BATF; CEBPB; EP300; FOS; FOSB; FOSL1; FOSL2; GATA2; JDP2; JUNB; JUND; MYC; STAT3; TCF12 (inferredBy_MotifSimilarity).	4	269	CLIP4;FOSL2;HMOX1;MAP3K14
10kb	FOSL2_top5perTarget	dbcorrdb__JUN__ENCSR000EFA_1__m1	3.95	0.105	FOSL2	*	JUN (directAnnotation).	ARID3A; ATF2; ATF3; BATF; EP300; FOS; FOSB; FOSL1; FOSL2; GATA2; JDP2; JUNB; JUND; MEF2A; MYC; STAT3; TCF12 (inferredBy_MotifSimilarity).	4	277	CLIP4;FOSL2;HMOX1;MAP3K14
10kb	FOSL2_top5perTarget	dbcorrdb__JUN__ENCSR000EFS_1__m1	3.92	0.105	FOSL2	*	JUN (directAnnotation).	ATF1; ATF3; BACH2; FOS; FOSB; FOSL1; FOSL2; JDP2; JUNB; JUND; MYC; RCOR1; SMARCB1; SMARCC1; TCF7L2 (inferredBy_MotifSimilarity). MAFK (inferredBy_MotifSimilarity_n_Orthology).	3	93	FOSL2;HMOX1;MAP3K14
10kb	FOSL2_top5perTarget	dbcorrdb__JUN__ENCSR000EGH_1__m3	3.91	0.105	FOSL2	*	JUN (directAnnotation).	BACH1; BACH2; BCL11A; FOS; FOSL2; MAF; MAFB; MAFG; MAFK; NFE2; NFE2L1; NFE2L2; NRF1 (inferredBy_MotifSimilarity). ATF3; MAFF (inferredBy_MotifSimilarity_n_Orthology).	3	66	HMOX1;MAP3K14;SFTA2
10kb	FOSL2_top5perTarget	dbcorrdb__JUN__ENCSR000EZT_1__m1	4.03	0.107	FOSL2	*	JUN (directAnnotation).	ATF3; BACH2; BATF; CEBPB; EP300; FOS; FOSB; FOSL1; FOSL2; JDP2; JUNB; JUND; MEF2A; MYC; RCOR1; SMARCC1; STAT3; TCF7L2 (inferredBy_MotifSimilarity).	3	63	FOSL2;HMOX1;MAP3K14
10kb	FOSL2_top5perTarget	dbcorrdb__JUN__ENCSR000EZW_1__m1	3.22	0.09	FOSL2	*	JUN (directAnnotation).	ATF3; BATF; EP300; FOS; FOSB; FOSL1; FOSL2; GATA2; JDP2; JUNB; JUND; MEF2A; MYC; RCOR1; STAT3; TCF12; TCF7L2 (inferredBy_MotifSimilarity).	3	111	FOSL2;HMOX1;MAP3K14
10kb	FOSL2_top5perTarget	dbcorrdb__JUN__ENCSR000EZX_1__m1	3.59	0.0978	FOSL2	*	JUN (directAnnotation).	ATF3; BACH2; BATF; FOS; FOSB; FOSL1; FOSL2; JDP2; JUNB; JUND; MEF2A; MYC; RCOR1; SMARCC1; STAT3; TCF7L2 (inferredBy_MotifSimilarity). MAFK (inferredBy_MotifSimilarity_n_Orthology).	14	4610	B3GNT2;CDC42EP1;CLIP4;ENTPD1;EPOR;FOSL2;HMOX1;HYAL1;MAP3K14;OXTR;RBM20;SFTA2;SLC6A4;VCAM1
10kb	FOSL2_top5perTarget	dbcorrdb__JUN__ENCSR000FAH_1__m1	3.29	0.0914	FOSL2	*	JUN (directAnnotation).	ATF1; ATF3; BACH2; BATF; CREB1; FOS; FOSB; FOSL1; FOSL2; JDP2; JUNB; JUND; MYC; RCOR1; SMARCB1; SMARCC1; TCF7L2 (inferredBy_MotifSimilarity).	3	115	FOSL2;HMOX1;MAP3K14
10kb	FOSL2_top5perTarget	dbcorrdb__JUND__ENCSR000BGK_1__m1	3.65	0.0991	FOSL2	*	JUND (directAnnotation).	ATF3; BACH2; BATF; EP300; FOS; FOSB; FOSL1; FOSL2; GATA2; JDP2; JUN; JUNB; MEF2A; MYC; RCOR1; SMARCB1; SMARCC1; STAT3; TCF7L2 (inferredBy_MotifSimilarity). MAFK (inferredBy_MotifSimilarity_n_Orthology).	8	1454	CDC42EP1;CLIP4;DMKN;FOSL2;HMOX1;HYAL1;MAP3K14;SFTA2
10kb	FOSL2_top5perTarget	dbcorrdb__JUND__ENCSR000EBZ_1__m1	3.24	0.0903	FOSL2	*	JUND (directAnnotation).	ATF3; CREB1; FOS; JUN; SMARCB1; SMARCC1 (inferredBy_MotifSimilarity). FOSL2 (inferredBy_MotifSimilarity_n_Orthology).	3	101	FOSL2;HMOX1;MAP3K14
10kb	FOSL2_top5perTarget	dbcorrdb__JUND__ENCSR000EDH_1__m1	3.69	0.0999	FOSL2	*	JUND (directAnnotation).	ARID3A; ATF3; BATF; EP300; FOS; FOSB; FOSL1; FOSL2; JDP2; JUN; JUNB; MAFK; MYC; STAT3; TCF12 (inferredBy_MotifSimilarity).	4	281	CLIP4;FOSL2;HMOX1;MAP3K14
10kb	FOSL2_top5perTarget	dbcorrdb__JUND__ENCSR000EIB_1__m1	3.72	0.101	FOSL2	*	JUND (directAnnotation).	ARID3A; ATF3; BACH2; BATF; CEBPB; EP300; FOS; FOSB; FOSL1; FOSL2; GATA2; JDP2; JUN; JUNB; MEF2A; MYC; STAT3; TCF12; TCF7L2 (inferredBy_MotifSimilarity).	4	350	CLIP4;FOSL2;HMOX1;MAP3K14
10kb	FOSL2_top5perTarget	dbcorrdb__MEF2A__ENCSR000BNV_1__m2	3.42	0.0942	FOSL2	*	MEF2A (directAnnotation).	ATF3; EP300; FOS; FOSB; FOSL1; FOSL2; GATA2; JUN; JUNB; JUND; MYC; NFE2; RCOR1; SMARCC1; STAT3; TCF7L2 (inferredBy_MotifSimilarity). BATF; MAFK (inferredBy_MotifSimilarity_n_Orthology).	6	1027	CDC42EP1;FOSL2;HMOX1;HYAL1;MAP3K14;RBM20
10kb	FOSL2_top5perTarget	dbcorrdb__RCOR1__ENCSR000EFG_1__m1	4.12	0.109	FOSL2	*	RCOR1 (directAnnotation).	ATF3; FOS; FOSB; FOSL1; FOSL2; JUN; JUNB; JUND; MYC; SMARCC1; TCF7L2 (inferredBy_MotifSimilarity).	4	180	CDC42EP1;FOSL2;HMOX1;MAP3K14
10kb	FOSL2_top5perTarget	dbcorrdb__SMARCC1__ENCSR000EDM_1__m1	3.88	0.104	FOSL2	*	SMARCC1 (directAnnotation).	ATF3; BACH2; FOS; FOSB; FOSL1; FOSL2; JUN; JUNB; JUND; MYC; PBX3; RCOR1; SMARCB1; TCF7L2 (inferredBy_MotifSimilarity). MAFK (inferredBy_MotifSimilarity_n_Orthology).	15	4722	B3GNT2;CDC42EP1;CLIP4;DMKN;EPOR;FOSL2;HMOX1;HYAL1;MAP3K14;OXTR;RBM20;SFTA2;SLC6A4;UAP1L1;VCAM1
10kb	FOSL2_top5perTarget	dbcorrdb__STAT3__ENCSR000EDC_1__m1	3.01	0.0854	FOSL2	*	STAT3 (directAnnotation).	ARID3A; ATF3; BATF; CEBPB; EP300; FOS; FOSB; FOSL1; FOSL2; JUN; JUNB; JUND; MYC; TCF12 (inferredBy_MotifSimilarity).	3	151	FOSL2;HMOX1;MAP3K14
10kb	FOSL2_top5perTarget	dbcorrdb__TCF12__ENCSR000BQQ_1__m2	3.28	0.0913	FOSL2	*	TCF12 (directAnnotation).	ATF3; BATF; CEBPB; EP300; FOS; FOSB; FOSL1; FOSL2; JDP2; JUN; JUNB; JUND; MYC; NFE2L2; STAT3 (inferredBy_MotifSimilarity).	3	124	FOSL2;HMOX1;MAP3K14
10kb	FOSL2_top5perTarget	dbcorrdb__TCF7L2__ENCSR000EUV_1__m2	5.38	0.136	FOSL2	*	TCF7L2 (directAnnotation).	ATF3; BACH2; BATF; CEBPB; FOS; FOSB; FOSL1; FOSL2; JDP2; JUN; JUNB; JUND; MEF2A; MYC; RCOR1; SMARCB1; SMARCC1 (inferredBy_MotifSimilarity).	6	398	CDC42EP1;CLIP4;FOSL2;HMOX1;MAP3K14;RBM20
10kb	FOSL2_top5perTarget	flyfactorsurvey__kay_Jra_SANGER_5_FBgn0001291	3.77	0.102	FOSL2	*	JUN; JUNB; JUND (inferredBy_Orthology).	ATF3; BACH2; EP300; FOS; FOSB; FOSL1; FOSL2; JDP2; MEF2C; MYC; NFE2; RCOR1; TCF7L2; TRIM28 (inferredBy_MotifSimilarity). BATF (inferredBy_MotifSimilarity_n_Orthology).	4	251	CLIP4;FOSL2;HMOX1;MAP3K14
10kb	FOSL2_top5perTarget	hocomoco__ATF3_MOUSE.H11MO.0.A	3.03	0.0858	FOSL2	*	ATF3 (inferredBy_Orthology).	BACH1; BACH2; BATF; BCL3; EP300; FOS; FOSB; FOSL1; FOSL2; GATA2; JDP2; JUN; JUNB; JUND; MAF; MAFB; MAFG; MAFK; MEF2A; MYC; NFATC1; NFE2; NFE2L1; NFE2L2; NRF1; RCOR1; SMARCB1; SMARCC1; STAT3; TCF12; TCF7L2 (inferredBy_MotifSimilarity).	7	1196	CDC42EP1;CLIP4;HMOX1;MAP3K14;PIK3AP1;RBM20;VCAM1
10kb	FOSL2_top5perTarget	hocomoco__BACH2_MOUSE.H11MO.0.A	3.9	0.105	FOSL2	*	BACH2 (inferredBy_Orthology).	BACH1; EP300; FOS; FOSB; FOSL1; FOSL2; JUN; JUNB; JUND; MAF; MAFB; MAFF; MAFG; MAFK; NFE2; NFE2L1; NFE2L2; NFE2L3; NRF1 (inferredBy_MotifSimilarity). ATF3 (inferredBy_MotifSimilarity_n_Orthology).	15	3865	B3GNT2;CDC42EP1;CLIP4;ENTPD1;FOSL2;HMOX1;HRCT1;MAP3K14;MYO5B;OXTR;PIK3AP1;PXDNL;RBM20;SFTA2;VCAM1
10kb	FOSL2_top5perTarget	hocomoco__FOS_MOUSE.H11MO.0.A	3.99	0.106	FOSL2	*	FOS (inferredBy_Orthology).	ATF3; BACH2; BATF; EP300; FOSB; FOSL1; FOSL2; JDP2; JUN; JUNB; JUND; MEF2A; MYC; RCOR1; SMARCC1; STAT3; TCF12; TCF7L2; TRIM28 (inferredBy_MotifSimilarity).	10	2206	CDC42EP1;CLIP4;DMKN;FOSL2;HMOX1;HYAL1;MAP3K14;RBM20;SLC6A4;VCAM1
10kb	FOSL2_top5perTarget	hocomoco__FOSB_MOUSE.H11MO.0.A	3.09	0.0872	FOSL2	*	FOSB (inferredBy_Orthology).	ATF3; BACH1; BACH2; BATF; BCL3; EP300; FOS; FOSL1; FOSL2; GATA2; JDP2; JUN; JUNB; JUND; MEF2A; MYC; NFATC1; NFE2; SMARCC1; STAT3; TCF12; TCF7L2 (inferredBy_MotifSimilarity).	10	2868	B3GNT2;CDC42EP1;CLIP4;FOSL2;HMOX1;HYAL1;MAP3K14;OXTR;RBM20;VCAM1
10kb	FOSL2_top5perTarget	hocomoco__FOSL1_HUMAN.H11MO.0.A	3.84	0.103	FOSL2	*	FOSL1 (directAnnotation).	ATF3; BACH2; BATF; EP300; FOS; FOSB; FOSL2; JDP2; JUN; JUNB; JUND; MYC; RCOR1; SMARCC1; STAT3; TCF12; TCF7L2; TRIM28 (inferredBy_MotifSimilarity).	4	329	CLIP4;FOSL2;HMOX1;MAP3K14
10kb	FOSL2_top5perTarget	hocomoco__FOSL2_HUMAN.H11MO.0.A	3.67	0.0995	FOSL2	**	FOSL2 (directAnnotation).	ATF3; BATF; EP300; FOS; FOSB; FOSL1; JDP2; JUN; JUNB; JUND; MYC; RCOR1; SMARCC1; STAT3; TCF12; TCF7L2; TRIM28 (inferredBy_MotifSimilarity).	4	381	CLIP4;FOSL2;HMOX1;MAP3K14
10kb	FOSL2_top5perTarget	hocomoco__JUN_HUMAN.H11MO.0.A	3.62	0.0986	FOSL2	*	JUN (directAnnotation).	ATF3; BACH2; BATF; EP300; FOS; FOSB; FOSL1; FOSL2; GATA2; JDP2; JUNB; JUND; MEF2A; MYC; NFE2; RCOR1; SMARCC1; STAT3; TCF12; TCF7L2; TRIM28 (inferredBy_MotifSimilarity).	12	3854	B3GNT2;CDC42EP1;CLIP4;DMKN;FOSL2;HMOX1;HYAL1;MAP3K14;RBM20;SFTA2;SLC6A4;VCAM1
10kb	FOSL2_top5perTarget	hocomoco__JUNB_HUMAN.H11MO.0.A	3.57	0.0975	FOSL2	*	JUNB (directAnnotation).	ATF3; BACH1; BACH2; BCL3; EP300; FOS; FOSB; FOSL1; FOSL2; GATA2; JUN; JUND; MAF; MAFB; MAFG; MAFK; MEF2A; MYC; NFE2; NFE2L1; NFE2L2; NRF1; RCOR1; SMARCC1; TCF12; TCF7L2; TRIM28 (inferredBy_MotifSimilarity). BATF (inferredBy_MotifSimilarity_n_Orthology).	12	2842	B3GNT2;CDC42EP1;CLIP4;FOSL2;HMOX1;HYAL1;MAP3K14;MYO5B;OXTR;RBM20;SFTA2;VCAM1
10kb	FOSL2_top5perTarget	hocomoco__JUND_HUMAN.H11MO.0.A	3.54	0.0968	FOSL2	*	JUND (directAnnotation).	ATF3; BACH2; BATF; EP300; FOS; FOSB; FOSL1; FOSL2; JDP2; JUN; JUNB; MEF2A; MYC; NFE2; RCOR1; SMARCC1; TCF12; TCF7L2; TRIM28 (inferredBy_MotifSimilarity).	13	4136	B3GNT2;CDC42EP1;CLIP4;DMKN;FOSL2;HMOX1;HYAL1;MAP3K14;MYO5B;RBM20;SFTA2;SLC6A4;VCAM1
10kb	FOSL2_top5perTarget	hocomoco__JUND_MOUSE.H11MO.0.A	3.52	0.0964	FOSL2	*	JUND (inferredBy_Orthology).	ATF3; BACH2; BATF; EP300; FOS; FOSB; FOSL1; FOSL2; JDP2; JUN; JUNB; MYC; RCOR1; SMARCA4; SMARCC1; STAT3; TCF12; TCF7L2 (inferredBy_MotifSimilarity).	11	2590	CDC42EP1;CLIP4;DMKN;FOSL2;HMOX1;HYAL1;MAP3K14;OXTR;RBM20;SLC6A4;VCAM1
10kb	FOSL2_top5perTarget	hocomoco__NF2L2_HUMAN.H11MO.0.A	3.06	0.0865	FOSL2	*	NFE2L2 (directAnnotation).	BACH1; BACH2; FOS; FOSB; FOSL1; FOSL2; JUN; JUNB; JUND; MAF; MAFB; MAFF; MAFG; MAFK; NFE2; NFE2L1; NFE2L3 (inferredBy_MotifSimilarity).	5	754	CDC42EP1;CLIP4;HMOX1;RBM20;SFTA2
10kb	FOSL2_top5perTarget	hocomoco__NFE2_MOUSE.H11MO.0.A	3.16	0.0886	FOSL2	*		BACH1; BACH2; FOS; FOSB; FOSL1; FOSL2; JUN; JUNB; JUND; MAF; MAFB; MAFF; MAFG; MAFK; NFE2; NFE2L1; NFE2L2; NFE2L3 (inferredBy_MotifSimilarity).	5	557	CDC42EP1;CLIP4;HMOX1;RBM20;SFTA2
10kb	FOSL2_top5perTarget	homer__DATGASTCATHN_Atf3	3.29	0.0914	FOSL2	*	ATF3 (directAnnotation).	ARID3A; BATF; CEBPB; EP300; FOS; FOSB; FOSL1; FOSL2; FOXM1; GATA2; JDP2; JUN; JUNB; JUND; MEF2A; MEF2C; MYC; NFIC; RCOR1; SMARCA4; SMARCB1; SMARCC1; STAT3; TCF12; TCF7L2; TRIM28 (inferredBy_MotifSimilarity).	4	467	CLIP4;FOSL2;HMOX1;MAP3K14
10kb	FOSL2_top5perTarget	jaspar__MA0478.1	4.15	0.11	FOSL2	**	FOSL2 (directAnnotation).	ATF3; BATF; EP300; FOS; FOSB; FOSL1; JDP2; JUN; JUNB; JUND; MYC; RCOR1; SMARCC1; TCF7L2 (inferredBy_MotifSimilarity). MAFK (inferredBy_MotifSimilarity_n_Orthology).	11	2601	B3GNT2;CDC42EP1;CLIP4;DMKN;EPOR;FOSL2;HMOX1;HYAL1;MAP3K14;RBM20;VCAM1
10kb	FOSL2_top5perTarget	jaspar__MA0490.1	3.83	0.103	FOSL2	*	JUNB (directAnnotation).	ATF3; BATF; EP300; FOS; FOSB; FOSL1; FOSL2; JDP2; JUN; JUND; MEF2C; MYC; NFE2; RCOR1; SMARCC1; TCF7L2; TRIM28 (inferredBy_MotifSimilarity).	6	864	CDC42EP1;CLIP4;FOSL2;HMOX1;MAP3K14;VCAM1
10kb	FOSL2_top5perTarget	jaspar__MA0491.1	3.25	0.0906	FOSL2	*	JUND (directAnnotation).	ATF3; EP300; FOS; FOSB; FOSL1; FOSL2; JDP2; JUN; JUNB; MEF2C; MYC; NFE2; RCOR1; SMARCC1; STAT3; TCF12; TCF7L2; TRIM28 (inferredBy_MotifSimilarity). BATF (inferredBy_MotifSimilarity_n_Orthology).	12	3780	CDC42EP1;CLIP4;DMKN;FOSL2;HMOX1;HYAL1;MAP3K14;RBM20;SFTA2;SLC6A4;UAP1L1;VCAM1
10kb	FOSL2_top5perTarget	scertf__macisaac.RTG3	4.43	0.116	FOSL2	*		BACH2; EP300; FOS; FOSB; FOSL1; FOSL2; JUN; JUNB; JUND; MAFG; NFE2L1 (inferredBy_MotifSimilarity).	5	380	CLIP4;HMOX1;MAP3K14;SLC6A4;VCAM1
10kb	FOSL2_top5perTarget	taipale_cyt_meth__JUN_NATGACTCATN_FL_meth	3.12	0.0878	FOSL2	*	JUN (directAnnotation).	ATF3; EP300; FOS; FOSB; FOSL1; FOSL2; JDP2; JUNB; JUND; MEF2A; MYC; STAT3; TCF12; TCF7L2; TRIM28 (inferredBy_MotifSimilarity). BATF (inferredBy_MotifSimilarity_n_Orthology).	11	3371	B3GNT2;CLIP4;DMKN;FOSL2;HMOX1;HYAL1;MAP3K14;RBM20;SFTA2;SLC6A4;VCAM1
10kb	FOSL2_top5perTarget	taipale_cyt_meth__JUN_NATGASTCATN_FL_meth	3.5	0.0959	FOSL2	*	JUN (directAnnotation).	ATF3; FOS; FOSB; FOSL1; FOSL2; JDP2; JUNB; JUND; MEF2A; MEF2C; MYC; NFE2; TCF7L2; TRIM28 (inferredBy_MotifSimilarity). BATF (inferredBy_MotifSimilarity_n_Orthology).	4	363	CLIP4;FOSL2;HMOX1;MAP3K14
10kb	FOSL2_top5perTarget	transfac_pro__M00821	5.18	0.132	FOSL2	*	NFE2L2 (directAnnotation). MAFK (inferredBy_Orthology).	BACH1; BACH2; FOS; FOSB; FOSL1; FOSL2; JUN; JUNB; JUND; MAF; MAFB; MAFF; MAFG; NFE2; NFE2L1; NFE2L3 (inferredBy_MotifSimilarity).	9	1413	CDC42EP1;FOSL2;HMOX1;MAP3K14;OXTR;PIK3AP1;RBM20;SFTA2;SLC6A4
10kb	FOSL2_top5perTarget	transfac_pro__M03870	3.72	0.101	FOSL2	**	FOSL2 (directAnnotation).	ATF3; FOS; JDP2; JUN; JUNB; JUND; STAT3 (inferredBy_MotifSimilarity).	4	288	CDC42EP1;FOSL2;HMOX1;MAP3K14
10kb	FOSL2_top5perTarget	transfac_pro__M07685	4.37	0.114	FOSL2	**	FOS; FOSB; FOSL1; FOSL2 (inferredBy_Orthology).	ATF3; BACH2; EP300; JDP2; JUN; JUNB; JUND; MEF2C; NFE2; TCF12 (inferredBy_MotifSimilarity). BATF (inferredBy_MotifSimilarity_n_Orthology).	5	460	CLIP4;FOSL2;HMOX1;HYAL1;MAP3K14
10kb	FOSL2_top5perTarget	transfac_pro__M08920	3.66	0.0993	FOSL2	*	JUNB (directAnnotation).	ATF3; BACH2; BATF; BCL3; FOS; FOSB; FOSL1; FOSL2; FOXM1; JDP2; JUN; JUND; MEF2A; MEF2C; MYC; NFE2; RCOR1; STAT3; TCF7L2; TRIM28 (inferredBy_MotifSimilarity).	11	3371	CDC42EP1;CLIP4;DMKN;FOSL2;HMOX1;HYAL1;MAP3K14;RBM20;SFTA2;SLC6A4;VCAM1
10kb	FOSL2_top5perTarget	transfac_pro__M08922	3.61	0.0984	FOSL2	*	JUNB (directAnnotation).	ATF3; EP300; FOS; FOSB; FOSL1; FOSL2; JDP2; JUN; JUND; TCF12; TRIM28 (inferredBy_MotifSimilarity). BATF (inferredBy_MotifSimilarity_n_Orthology).	13	4108	B3GNT2;CDC42EP1;CLIP4;FOSL2;HMOX1;HYAL1;MAP3K14;OXTR;PIK3AP1;RBM20;SLC6A4;UAP1L1;VCAM1
10kb	FOSL2_top5perTarget	transfac_pro__M08923	3.66	0.0995	FOSL2	*	JUNB (directAnnotation).	ATF3; BACH2; BATF; BCL3; FOS; FOSB; FOSL1; FOSL2; FOXM1; GATA2; JDP2; JUN; JUND; MEF2A; MEF2C; MYC; NFE2; RCOR1; STAT3; TCF7L2; TRIM28 (inferredBy_MotifSimilarity).	4	348	CLIP4;FOSL2;HMOX1;MAP3K14
10kb	FOSL2_top5perTarget	transfac_pro__M08925	3.84	0.103	FOSL2	*	JUNB (directAnnotation).	ATF3; BACH1; BACH2; CEBPB; EP300; FOS; FOSB; FOSL1; FOSL2; JDP2; JUN; JUND; MEF2A; MEF2C; MYC; RCOR1; SMARCC1; STAT3; TCF12; TCF7L2; TRIM28 (inferredBy_MotifSimilarity). BATF (inferredBy_MotifSimilarity_n_Orthology).	11	2685	CDC42EP1;CLIP4;DMKN;FOSL2;HMOX1;HYAL1;MAP3K14;RBM20;SFTA2;SLC6A4;VCAM1
10kb	FOSL2_top5perTarget	transfac_pro__M08931	3.68	0.0998	FOSL2	**	FOSL2 (directAnnotation).	ATF3; BACH2; BATF; BCL3; EP300; FOS; FOSB; FOSL1; FOXM1; GATA2; JDP2; JUN; JUNB; JUND; MEF2A; MEF2C; MYC; NFE2; RCOR1; STAT3; TCF12; TCF7L2; TRIM28 (inferredBy_MotifSimilarity).	4	316	CLIP4;FOSL2;HMOX1;MAP3K14
10kb	FOSL2_top5perTarget	transfac_pro__M08933	3.86	0.104	FOSL2	*	JUND (directAnnotation).	ATF3; BACH2; EP300; FOS; FOSB; FOSL1; FOSL2; JDP2; JUN; JUNB; MYC; RCOR1; SMARCC1; TCF12; TCF7L2 (inferredBy_MotifSimilarity). BATF (inferredBy_MotifSimilarity_n_Orthology).	17	4929	B3GNT2;CDC42EP1;CLIP4;DMKN;EPOR;FOSL2;HMOX1;HRCT1;HYAL1;MAP3K14;OXTR;PIK3AP1;RBM20;SFTA2;SLC6A4;UAP1L1;VCAM1
10kb	FOSL2_top5perTarget	transfac_pro__M08938	3.99	0.106	FOSL2	*	FOSL1 (directAnnotation).	ATF3; EP300; FOS; FOSB; FOSL2; JDP2; JUN; JUNB; JUND; TCF12; TCF7L2; TRIM28 (inferredBy_MotifSimilarity). BATF (inferredBy_MotifSimilarity_n_Orthology).	15	4722	B3GNT2;CDC42EP1;CLIP4;DMKN;FOSL2;HMOX1;HYAL1;MAP3K14;OXTR;PIK3AP1;RBM20;SFTA2;SLC6A4;UAP1L1;VCAM1
10kb	FOSL2_top5perTarget	transfac_pro__M08940	3.62	0.0986	FOSL2	**	FOSL2 (directAnnotation).	ATF3; BACH2; BATF; EP300; FOS; FOSB; FOSL1; JDP2; JUN; JUNB; JUND; MEF2A; MYC; RCOR1; SMARCC1; TCF12; TCF7L2; TRIM28 (inferredBy_MotifSimilarity).	4	377	CLIP4;FOSL2;HMOX1;MAP3K14
10kb	FOSL2_top5perTarget	transfac_pro__M08942	3.14	0.0883	FOSL2	*	JUN (directAnnotation).	ATF3; BACH2; BCL3; EP300; FOS; FOSB; FOSL1; FOSL2; GATA2; JDP2; JUNB; JUND; MEF2A; MYC; NFE2; RCOR1; STAT3; TCF12; TCF7L2; TRIM28 (inferredBy_MotifSimilarity). BATF (inferredBy_MotifSimilarity_n_Orthology).	13	4315	B3GNT2;CDC42EP1;CLIP4;DMKN;FOSL2;HMOX1;HYAL1;MAP3K14;RBM20;SFTA2;SLC6A4;UAP1L1;VCAM1
10kb	FOSL2_top5perTarget	transfac_public__M00037	3.21	0.0898	FOSL2	*	MAFK; NFE2 (directAnnotation).	BACH1; BACH2; FOS; FOSB; FOSL1; FOSL2; JUN; JUNB; JUND; MAF; MAFB; MAFF; MAFG; NFE2L1; NFE2L2; NRF1 (inferredBy_MotifSimilarity). MAFA (inferredBy_MotifSimilarity_n_Orthology).	15	4957	B3GNT2;CDC42EP1;CLIP4;ENTPD1;FOSL2;HMOX1;HYAL1;MAP3K14;MYO5B;OXTR;PIK3AP1;RBM20;SFTA2;UAP1L1;VCAM1
10kb	FOSL2_top5perTarget	transfac_public__M00284	3.83	0.103	FOSL2	*	MAFG; NFE2L1 (directAnnotation).	BACH1; BACH2; FOSL2; MAF; MAFF; MAFK; NFE2; NFE2L2 (inferredBy_MotifSimilarity).	5	477	CDC42EP1;HMOX1;RBM20;SFTA2;SLC6A4
10kb	FOSL2_top5perTarget	yetfasco__YER064C_2094	3.71	0.1	FOSL2	*		ATF3; BACH2; BCL3; EP300; FOS; FOSB; FOSL1; FOSL2; JDP2; JUN; JUNB; JUND; MEF2A; MYC; NFE2; RCOR1; SMARCC1; TCF7L2; TRIM28 (inferredBy_MotifSimilarity). BATF (inferredBy_MotifSimilarity_n_Orthology).	4	322	CLIP4;FOSL2;HMOX1;MAP3K14
10kb	FOSL2_top5perTarget	yetfasco__YIL056W_2091	3.98	0.106	FOSL2	*		ATF3; BACH2; BATF; FOS; FOSB; FOSL1; FOSL2; JDP2; JUN; JUNB; JUND; MYC; SMARCC1; TCF7L2; TRIM28 (inferredBy_MotifSimilarity).	7	816	CDC42EP1;CLIP4;FOSL2;HMOX1;MAP3K14;RBM20;VCAM1
10kb	FOXC1_top5perTarget	hocomoco__FOXL2_MOUSE.H11MO.0.C	4.13	0.0891	FOXC1	*	FOXL2 (inferredBy_Orthology).	FOXA1; FOXD2; FOXF2; FOXG1; FOXI1; FOXK1; FOXL1; FOXO4; FOXP1 (inferredBy_MotifSimilarity). FOXA2; FOXB1; FOXC1; FOXC2; FOXF1; FOXP2; FOXP3; FOXP4 (inferredBy_MotifSimilarity_n_Orthology).	13	511	ACVRL1;CCDC102B;CD79B;F13A1;FOXC1;KIAA0040;LAMB1;PLCE1;PLS3;PLVAP;PRKG1;RCSD1;TNFRSF21
10kb	FOXC1_top5perTarget	transfac_pro__M01051	3.41	0.0786	FOXC1	*	SRF (inferredBy_Orthology).	FOXD3; FOXI1; FOXK1 (inferredBy_MotifSimilarity). FOXA2; FOXC1; FOXC2; FOXO4; FOXP1; FOXP2; FOXP3; FOXP4 (inferredBy_MotifSimilarity_n_Orthology).	12	503	ACTN1;B3GNT2;ETS1;FLNA;HTR3A;JAG1;NR2F2;PDGFRB;PHLDA2;PRKG1;SIX1;TLN1
10kb	FOXJ2_top5perTarget	hocomoco__FOXG1_HUMAN.H11MO.0.D	3.73	0.0909	FOXJ2	*	FOXG1 (directAnnotation).	FOXC2; FOXI1; FOXJ3; FOXK1; FOXL1 (inferredBy_MotifSimilarity). FOXC1; FOXD1; FOXD2; FOXD3; FOXD4; FOXD4L1; FOXD4L3; FOXD4L4; FOXD4L5; FOXD4L6; FOXJ2; FOXL2; FOXN2; FOXN3; FOXP1; FOXP2; FOXP3; FOXP4 (inferredBy_MotifSimilarity_n_Orthology).	3	346	ALPK2;FOXJ2;PCK1
10kb	FOXJ2_top5perTarget	taipale__FOXG1_DBD_ATAAACAANWGTAAACA_repr	3.3	0.0823	FOXJ2	*	FOXG1 (directAnnotation).	FOXJ2 (inferredBy_MotifSimilarity). FOXJ3 (inferredBy_MotifSimilarity_n_Orthology).	3	489	EFHC2;FOXJ2;PCK1
10kb	FOXL2_top5perTarget	cisbp__M0717	3.01	0.0746	FOXL2	*	FOXP1 (directAnnotation).	FOXA1; FOXA2; FOXA3; FOXC1; FOXC2; FOXD2; FOXD3; FOXF1; FOXF2; FOXG1; FOXI1; FOXJ1; FOXJ2; FOXJ3; FOXK1; FOXN2; FOXO1; FOXO3; FOXO4; FOXP2; FOXQ1 (inferredBy_MotifSimilarity). FOXI2; FOXI3; FOXK2; FOXL1; FOXL2; FOXN3; FOXO6; FOXP3; FOXP4 (inferredBy_MotifSimilarity_n_Orthology).	2	50	CRTC2;PLXNC1
10kb	FOXL2_top5perTarget	cisbp__M0724	3.08	0.0759	FOXL2	*	FOXP2 (inferredBy_Orthology).	FOXA1; FOXA2; FOXA3; FOXC1; FOXC2; FOXD1; FOXD2; FOXF1; FOXF2; FOXG1; FOXI1; FOXJ1; FOXJ2; FOXJ3; FOXK1; FOXN2; FOXO1; FOXO3; FOXO4; FOXP1; FOXP3; FOXQ1 (inferredBy_MotifSimilarity). FOXD3; FOXD4; FOXD4L1; FOXD4L3; FOXD4L4; FOXD4L5; FOXD4L6; FOXI2; FOXI3; FOXK2; FOXL1; FOXL2; FOXN3; FOXO6; FOXP4 (inferredBy_MotifSimilarity_n_Orthology).	3	207	CRTC2;NDST4;PLXNC1
10kb	FOXL2_top5perTarget	cisbp__M3283	3.51	0.084	FOXL2	*	FOXO4 (directAnnotation).	FOXL2 (inferredBy_MotifSimilarity). FOXO6; FOXP2 (inferredBy_MotifSimilarity_n_Orthology).	5	612	CRTC2;GRIK2;NDST4;PLXNC1;TET2
10kb	FOXL2_top5perTarget	cisbp__M5451	3.83	0.0901	FOXL2	*	FOXI1 (directAnnotation).	FOXA1; FOXA2; FOXA3; FOXC1; FOXC2; FOXD1; FOXD2; FOXJ2; FOXJ3; FOXK1; FOXL2; FOXO1; FOXO3; FOXO4; FOXO6; FOXP1; FOXP2 (inferredBy_MotifSimilarity). FOXG1; FOXP3; FOXP4 (inferredBy_MotifSimilarity_n_Orthology).	4	292	CRTC2;GRIK2;NDST4;PLXNC1
10kb	FOXL2_top5perTarget	cisbp__M5462	3.26	0.0792	FOXL2	*	FOXO1 (directAnnotation).	FOXA1; FOXA2; FOXA3; FOXB1; FOXC1; FOXC2; FOXD1; FOXD2; FOXF2; FOXG1; FOXI1; FOXJ2; FOXJ3; FOXK1; FOXN2; FOXO3; FOXO4; FOXO6; FOXP1; FOXP2; FOXQ1 (inferredBy_MotifSimilarity). FOXD3; FOXD4; FOXD4L1; FOXD4L3; FOXD4L4; FOXD4L5; FOXD4L6; FOXF1; FOXI2; FOXI3; FOXJ1; FOXK2; FOXL1; FOXL2; FOXN3; FOXP3; FOXP4 (inferredBy_MotifSimilarity_n_Orthology).	3	156	CRTC2;NDST4;PLXNC1
10kb	FOXL2_top5perTarget	cisbp__M5472	3.36	0.0811	FOXL2	*	FOXO6 (directAnnotation).	FOXA1; FOXA2; FOXA3; FOXC1; FOXC2; FOXD2; FOXD3; FOXG1; FOXI1; FOXJ2; FOXJ3; FOXK1; FOXL2; FOXO1; FOXO3; FOXO4; FOXP2 (inferredBy_MotifSimilarity). FOXP1; FOXP3; FOXP4 (inferredBy_MotifSimilarity_n_Orthology).	4	403	CRTC2;GRIK2;NDST4;PLXNC1
10kb	FOXL2_top5perTarget	jaspar__MA0296.1	3.09	0.0761	FOXL2	*	FOXP1; FOXP2; FOXP3; FOXP4 (inferredBy_Orthology).	FOXC2; FOXI1; FOXK1; FOXO1; FOXO4 (inferredBy_MotifSimilarity). FOXA2; FOXG1; FOXJ2; FOXJ3; FOXL1; FOXL2; FOXN2; FOXN3; FOXO3; FOXO6 (inferredBy_MotifSimilarity_n_Orthology).	3	235	CRTC2;NDST4;PLXNC1
10kb	FOXL2_top5perTarget	taipale__FOXO1_DBD_GTAAACAA	3.22	0.0785	FOXL2	*	FOXO1 (directAnnotation).	FOXA1; FOXA2; FOXA3; FOXB1; FOXC1; FOXC2; FOXD1; FOXD2; FOXF2; FOXG1; FOXI1; FOXJ2; FOXJ3; FOXK1; FOXL1; FOXN2; FOXO3; FOXO4; FOXO6; FOXP1; FOXP2; FOXP3; FOXQ1 (inferredBy_MotifSimilarity). FOXD3; FOXD4; FOXD4L1; FOXD4L3; FOXD4L4; FOXD4L5; FOXD4L6; FOXF1; FOXI2; FOXI3; FOXJ1; FOXK2; FOXL2; FOXN3; FOXP4 (inferredBy_MotifSimilarity_n_Orthology).	3	181	CRTC2;NDST4;PLXNC1
10kb	FOXL2_top5perTarget	taipale__FOXO6_DBD_GTAAACA	3.57	0.0852	FOXL2	*	FOXO6 (directAnnotation).	FOXA1; FOXA2; FOXA3; FOXC1; FOXC2; FOXD2; FOXD3; FOXG1; FOXI1; FOXJ2; FOXJ3; FOXK1; FOXL2; FOXO1; FOXO3; FOXO4; FOXP2 (inferredBy_MotifSimilarity). FOXP1; FOXP3; FOXP4 (inferredBy_MotifSimilarity_n_Orthology).	4	369	CRTC2;GRIK2;NDST4;PLXNC1
10kb	FOXL2_top5perTarget	taipale_cyt_meth__FOXJ3_NYGTAAACAN_eDBD	4.64	0.106	FOXL2	*	FOXJ3 (directAnnotation).	FOXC2; FOXI1; FOXK1; FOXL2; FOXO4; FOXO6 (inferredBy_MotifSimilarity). FOXO3; FOXP1; FOXP2; FOXP3; FOXP4 (inferredBy_MotifSimilarity_n_Orthology).	4	193	CRTC2;GRIK2;NDST4;PLXNC1
10kb	FOXL2_top5perTarget	taipale_cyt_meth__FOXJ3_NYGTAAACAN_eDBD_meth	4.55	0.104	FOXL2	*	FOXJ3 (directAnnotation).	FOXC2; FOXD2; FOXG1; FOXI1; FOXJ2; FOXK1; FOXL2; FOXO1; FOXO4; FOXO6 (inferredBy_MotifSimilarity). FOXO3; FOXP1; FOXP2; FOXP3; FOXP4 (inferredBy_MotifSimilarity_n_Orthology).	4	178	CRTC2;GRIK2;NDST4;PLXNC1
10kb	FOXL2_top5perTarget	transfac_public__M00476	3.78	0.0891	FOXL2	*	FOXO4 (directAnnotation).	FOXL2 (inferredBy_MotifSimilarity). FOXO6; FOXP2 (inferredBy_MotifSimilarity_n_Orthology).	3	154	CRTC2;PLXNC1;TET2
10kb	FOXO3_top5perTarget	cisbp__M0735	3.33	0.0896	FOXO3	*	FOXO6 (inferredBy_Orthology).	FOXJ2; FOXJ3; FOXK1; FOXO1; FOXO4; FOXP1 (inferredBy_MotifSimilarity). FOXA2; FOXF1; FOXF2; FOXG1; FOXI1; FOXI2; FOXI3; FOXJ1; FOXK2; FOXL2; FOXN2; FOXN3; FOXO3; FOXP2; FOXP3; FOXP4; FOXQ1 (inferredBy_MotifSimilarity_n_Orthology).	5	496	ADRA2C;CYP4F12;FOXO3;NAT8L;SELL
10kb	FOXO4_top5perTarget	cisbp__M2101	4.23	0.109	FOXO4	*	FOXP1; FOXP2; FOXP3; FOXP4 (inferredBy_Orthology).	FOXC2; FOXI1; FOXK1; FOXO1; FOXO4 (inferredBy_MotifSimilarity). FOXA2; FOXG1; FOXJ2; FOXJ3; FOXL1; FOXL2; FOXN2; FOXN3; FOXO3; FOXO6 (inferredBy_MotifSimilarity_n_Orthology).	10	3913	COMP;GLB1L3;HIVEP2;MTMR12;NPY1R;PKN3;SLITRK4;SYTL4;TFAP4;ZNF697
10kb	FOXO4_top5perTarget	cisbp__M5446	4.02	0.105	FOXO4	*	FOXD2 (directAnnotation).	FOXA1; FOXA2; FOXA3; FOXC1; FOXC2; FOXD3; FOXF1; FOXF2; FOXG1; FOXI1; FOXJ1; FOXJ2; FOXJ3; FOXK1; FOXL1; FOXO1; FOXO4; FOXO6; FOXP1; FOXP2; FOXP3 (inferredBy_MotifSimilarity). FOXB1; FOXN2; FOXN3; FOXO3; FOXP4 (inferredBy_MotifSimilarity_n_Orthology).	3	197	COMP;HIVEP2;TFAP4
10kb	FOXO4_top5perTarget	cisbp__M6013	4.4	0.113	FOXO4	*	FOXG1 (inferredBy_Orthology).	FOXA1; FOXA2; FOXA3; FOXC1; FOXC2; FOXD2; FOXD3; FOXF2; FOXI1; FOXJ2; FOXJ3; FOXK1; FOXL2; FOXN2; FOXO1; FOXO3; FOXO4; FOXO6; FOXP1; FOXP2 (inferredBy_MotifSimilarity). FOXB1; FOXP3; FOXP4 (inferredBy_MotifSimilarity_n_Orthology).	3	117	COMP;HIVEP2;TFAP4
10kb	FOXO4_top5perTarget	cisbp__M6019	3.71	0.0981	FOXO4	*	FOXK1 (inferredBy_Orthology).	FOXC1; FOXC2; FOXD2; FOXD3; FOXF1; FOXF2; FOXG1; FOXI1; FOXJ1; FOXJ2; FOXL1; FOXL2; FOXO1; FOXO4; FOXO6; FOXP1; FOXP3 (inferredBy_MotifSimilarity). FOXD1; FOXD4; FOXD4L1; FOXD4L3; FOXD4L4; FOXD4L5; FOXD4L6; FOXJ3; FOXN2; FOXN3; FOXO3; FOXP2; FOXP4 (inferredBy_MotifSimilarity_n_Orthology).	4	501	COMP;HIVEP2;SLITRK4;TFAP4
10kb	FOXO4_top5perTarget	hocomoco__FOXO3_HUMAN.H11MO.0.B	3.04	0.0836	FOXO4	*	FOXO3 (directAnnotation).	FOXA1; FOXA2; FOXA3; FOXI1; FOXO1; FOXO4; FOXO6; FOXP1; FOXP2 (inferredBy_MotifSimilarity). FOXG1; FOXK1; FOXP3; FOXP4 (inferredBy_MotifSimilarity_n_Orthology).	2	40	HIVEP2;TFAP4
10kb	FOXO4_top5perTarget	hocomoco__FOXO3_MOUSE.H11MO.0.B	3.01	0.0831	FOXO4	*	FOXO3 (inferredBy_Orthology).	FOXA1; FOXA2; FOXA3; FOXD2; FOXI1; FOXO4; FOXO6; FOXP1; FOXP2 (inferredBy_MotifSimilarity). FOXG1; FOXK1; FOXO1; FOXP3; FOXP4 (inferredBy_MotifSimilarity_n_Orthology).	2	40	HIVEP2;TFAP4
10kb	FOXO4_top5perTarget	jaspar__MA0296.1	4.28	0.11	FOXO4	*	FOXP1; FOXP2; FOXP3; FOXP4 (inferredBy_Orthology).	FOXC2; FOXI1; FOXK1; FOXO1; FOXO4 (inferredBy_MotifSimilarity). FOXA2; FOXG1; FOXJ2; FOXJ3; FOXL1; FOXL2; FOXN2; FOXN3; FOXO3; FOXO6 (inferredBy_MotifSimilarity_n_Orthology).	9	3496	COMP;GLB1L3;HIVEP2;MTMR12;NPY1R;PKN3;SLITRK4;SYTL4;TFAP4
10kb	FOXO4_top5perTarget	jaspar__MA0851.1	3.32	0.0898	FOXO4	*	FOXJ3 (inferredBy_Orthology).	FOXC2; FOXD2; FOXJ2; FOXK1; FOXL1; FOXO1; FOXO4; FOXP1 (inferredBy_MotifSimilarity). FOXA2; FOXG1; FOXO3; FOXP2; FOXP3; FOXP4 (inferredBy_MotifSimilarity_n_Orthology).	3	402	HIVEP2;SLITRK4;TFAP4
10kb	FOXO4_top5perTarget	swissregulon__sacCer__FKH1	3.84	0.101	FOXO4	*	FOXP1; FOXP2; FOXP3; FOXP4 (inferredBy_Orthology).	FOXC2; FOXD2; FOXG1; FOXI1; FOXJ2; FOXK1; FOXL1; FOXO1; FOXO3; FOXO4 (inferredBy_MotifSimilarity). FOXA2; FOXC1; FOXF1; FOXF2; FOXJ1; FOXJ3; FOXL2; FOXN2; FOXN3 (inferredBy_MotifSimilarity_n_Orthology).	2	38	HIVEP2;TFAP4
10kb	FOXO4_top5perTarget	swissregulon__sacCer__FKH2	3.93	0.103	FOXO4	*	FOXP1; FOXP2; FOXP3; FOXP4 (inferredBy_Orthology).	FOXA1; FOXC2; FOXD2; FOXD3; FOXF2; FOXG1; FOXI1; FOXJ2; FOXK1; FOXL1; FOXO1; FOXO4 (inferredBy_MotifSimilarity). FOXA2; FOXC1; FOXD1; FOXD4; FOXD4L1; FOXD4L3; FOXD4L4; FOXD4L5; FOXD4L6; FOXF1; FOXJ1; FOXJ3; FOXL2; FOXN2; FOXN3; FOXO3 (inferredBy_MotifSimilarity_n_Orthology).	3	253	HIVEP2;SLITRK4;TFAP4
10kb	FOXO4_top5perTarget	taipale__FOXD2_DBD_RTAAAYA	4.05	0.105	FOXO4	*	FOXD2 (directAnnotation).	ARID3A; FOXA1; FOXA2; FOXA3; FOXB1; FOXC1; FOXC2; FOXD3; FOXF1; FOXF2; FOXG1; FOXI1; FOXJ1; FOXJ2; FOXJ3; FOXK1; FOXL1; FOXN2; FOXO1; FOXO4; FOXO6; FOXP1; FOXP2; FOXP3 (inferredBy_MotifSimilarity). FOXL2; FOXN3; FOXO3; FOXP4 (inferredBy_MotifSimilarity_n_Orthology).	3	184	COMP;HIVEP2;TFAP4
10kb	FOXO4_top5perTarget	taipale__Foxg1_DBD_RTAAAYA	4.38	0.112	FOXO4	*	FOXG1 (inferredBy_Orthology).	FOXA1; FOXA2; FOXA3; FOXC1; FOXC2; FOXD1; FOXD2; FOXD3; FOXF2; FOXI1; FOXJ2; FOXJ3; FOXK1; FOXL2; FOXN2; FOXO1; FOXO3; FOXO4; FOXO6; FOXP1; FOXP2 (inferredBy_MotifSimilarity). FOXB1; FOXN3; FOXP3; FOXP4 (inferredBy_MotifSimilarity_n_Orthology).	3	109	COMP;HIVEP2;TFAP4
10kb	FOXO4_top5perTarget	taipale__Foxk1_DBD_RTAAACA	3.68	0.0975	FOXO4	*	FOXK1 (inferredBy_Orthology).	FOXC1; FOXC2; FOXD2; FOXD3; FOXF1; FOXF2; FOXG1; FOXI1; FOXJ1; FOXJ2; FOXL1; FOXL2; FOXO1; FOXO4; FOXO6; FOXP1 (inferredBy_MotifSimilarity). FOXD1; FOXD4; FOXD4L1; FOXD4L3; FOXD4L4; FOXD4L5; FOXD4L6; FOXJ3; FOXN2; FOXN3; FOXO3; FOXP2; FOXP3; FOXP4 (inferredBy_MotifSimilarity_n_Orthology).	4	507	COMP;HIVEP2;SLITRK4;TFAP4
10kb	FOXO4_top5perTarget	transfac_pro__M01507	4.25	0.11	FOXO4	*	FOXP1; FOXP2; FOXP3; FOXP4 (inferredBy_Orthology).	FOXC2; FOXI1; FOXK1; FOXO1; FOXO4 (inferredBy_MotifSimilarity). FOXA2; FOXG1; FOXJ2; FOXJ3; FOXL1; FOXL2; FOXN2; FOXN3; FOXO3; FOXO6 (inferredBy_MotifSimilarity_n_Orthology).	10	3897	COMP;GLB1L3;HIVEP2;MTMR12;NPY1R;PKN3;SLITRK4;SYTL4;TFAP4;ZNF697
10kb	FOXO4_top5perTarget	transfac_pro__M01533	4.49	0.115	FOXO4	*	FOXP1; FOXP2; FOXP3; FOXP4 (inferredBy_Orthology).	FOXA1; FOXC2; FOXD2; FOXI1; FOXK1; FOXO1; FOXO4 (inferredBy_MotifSimilarity). FOXA2; FOXC1; FOXF1; FOXF2; FOXG1; FOXJ1; FOXJ2; FOXJ3; FOXL1; FOXL2; FOXN2; FOXN3; FOXO3 (inferredBy_MotifSimilarity_n_Orthology).	3	118	HIVEP2;SLITRK4;TFAP4
10kb	FOXO4_top5perTarget	transfac_pro__M02750	3.05	0.0839	FOXO4	*	FOXJ1 (inferredBy_Orthology).	FOXC2; FOXD2; FOXG1; FOXJ2; FOXO1; FOXO4; FOXP1 (inferredBy_MotifSimilarity). FOXJ3; FOXK1; FOXO3; FOXP2; FOXP3; FOXP4 (inferredBy_MotifSimilarity_n_Orthology).	5	1175	HIVEP2;MTMR12;SLITRK4;TFAP4;ZNF697
10kb	FOXO4_top5perTarget	transfac_pro__M02753	3.19	0.087	FOXO4	*	FOXL1 (inferredBy_Orthology).	FOXB1; FOXC2; FOXD2; FOXG1; FOXI1; FOXJ2; FOXK1; FOXO1; FOXO4; FOXP1 (inferredBy_MotifSimilarity). FOXA1; FOXA2; FOXC1; FOXD1; FOXD3; FOXD4; FOXD4L1; FOXD4L3; FOXD4L4; FOXD4L5; FOXD4L6; FOXF1; FOXF2; FOXJ3; FOXL2; FOXN2; FOXN3; FOXO3; FOXP2; FOXP3; FOXP4 (inferredBy_MotifSimilarity_n_Orthology).	3	377	HIVEP2;SLITRK4;TFAP4
10kb	FOXO4_top5perTarget	transfac_pro__M04653	3.41	0.0917	FOXO4	*	FOXJ3 (inferredBy_Orthology).	FOXC2; FOXD2; FOXJ2; FOXK1; FOXL1; FOXO1; FOXO4; FOXP1 (inferredBy_MotifSimilarity). FOXA2; FOXG1; FOXO3; FOXP2; FOXP3; FOXP4 (inferredBy_MotifSimilarity_n_Orthology).	3	366	HIVEP2;SLITRK4;TFAP4
10kb	FOXO4_top5perTarget	transfac_pro__M04667	4.44	0.114	FOXO4	*	FOXP1; FOXP2; FOXP3; FOXP4 (inferredBy_Orthology).	FOXA1; FOXC2; FOXD2; FOXI1; FOXK1; FOXO1; FOXO4 (inferredBy_MotifSimilarity). FOXA2; FOXC1; FOXG1; FOXJ1; FOXJ2; FOXJ3; FOXL1; FOXL2; FOXN2; FOXN3; FOXO3 (inferredBy_MotifSimilarity_n_Orthology).	3	126	HIVEP2;SLITRK4;TFAP4
10kb	FOXO4_top5perTarget	transfac_pro__M07709	3.79	0.0999	FOXO4	*	FOXN2; FOXN3 (inferredBy_Orthology).	FOXA1; FOXC2; FOXD2; FOXG1; FOXI1; FOXJ2; FOXK1; FOXO1; FOXO3; FOXO4; FOXP1 (inferredBy_MotifSimilarity). FOXA2; FOXF1; FOXF2; FOXJ3; FOXL1; FOXP2; FOXP3; FOXP4 (inferredBy_MotifSimilarity_n_Orthology).	6	1797	GLB1L3;HIVEP2;PKN3;SLITRK4;SYTL4;TFAP4
10kb	FOXO4_top5perTarget	yetfasco__YNL068C_830	4.45	0.114	FOXO4	*	FOXP1; FOXP2; FOXP3; FOXP4 (inferredBy_Orthology).	FOXA1; FOXC2; FOXD2; FOXI1; FOXK1; FOXO1; FOXO4 (inferredBy_MotifSimilarity). FOXA2; FOXC1; FOXG1; FOXJ1; FOXJ2; FOXJ3; FOXL1; FOXL2; FOXN2; FOXN3; FOXO3 (inferredBy_MotifSimilarity_n_Orthology).	3	125	HIVEP2;SLITRK4;TFAP4
10kb	FOXP1_top5perTarget	jaspar__MA0030.1	3.31	0.107	FOXP1	*	FOXF2 (directAnnotation).	FOXD2; FOXF1; FOXG1; FOXI1; FOXJ1; FOXJ2; FOXL2; FOXO1; FOXO4; FOXP1 (inferredBy_MotifSimilarity). FOXI2; FOXI3; FOXJ3; FOXK1; FOXK2; FOXO3; FOXP2; FOXP3; FOXP4; FOXQ1 (inferredBy_MotifSimilarity_n_Orthology).	2	57	FOXP1;FXYD2
10kb	GBX2_top5perTarget	cisbp__M1025	3.15	0.107	GBX2	*	HOXD1 (inferredBy_Orthology).	ALX3; EMX1; EMX2; EN1; ESX1; GBX1; GBX2; HESX1; HOXA1; HOXB2; HOXB3; LBX2; LHX2; LHX6; LHX9; MEOX1; NKX1-1; NOBOX; PRRX1; RAX; SHOX; SHOX2; TLX2; VSX2 (inferredBy_MotifSimilarity). BSX; DLX1; DLX2; DLX3; DLX4; DLX5; DLX6; EN2; EVX1; EVX2; GSX2; HOXA2; HOXA3; HOXA5; HOXA6; HOXA7; HOXB6; HOXB7; HOXC6; HOXD3; LHX4; MNX1; MSX2; NKX1-2; PRRX2; UNCX; VAX1; VAX2 (inferredBy_MotifSimilarity_n_Orthology).	5	234	BEND4;ELFN2;FGF3;GBX2;TSHZ3
10kb	GBX2_top5perTarget	cisbp__M1058	3.31	0.111	GBX2	*	EN1 (inferredBy_Orthology).	ALX3; ALX4; ARX; EN2; ESX1; GBX1; GBX2; ISX; LHX4; LHX9; LMX1B; NOBOX; PHOX2A; PROP1; PRRX1; PRRX2; RAX2; SHOX; SHOX2; TLX2; VSX1; VSX2; ZBTB49 (inferredBy_MotifSimilarity). ALX1; DRGX; HOXD1; LBX1; LHX6; LHX8; MSX2; NKX1-1; NKX1-2; RAX (inferredBy_MotifSimilarity_n_Orthology).	6	364	BEND4;ELFN2;FGF3;GBX2;HIVEP2;TSHZ3
10kb	GRHL1_top5perTarget	bergman__grh	4.35	0.0642	GRHL1	**	GRHL1; GRHL2; GRHL3 (inferredBy_Orthology).		4	1136	GPR156;GRHL1;PITPNM3;TBR1
10kb	GRHL1_top5perTarget	cisbp__M5497	3.07	0.0476	GRHL1	**	GRHL1 (directAnnotation).	GRHL2; ZNF217 (inferredBy_MotifSimilarity).	3	1023	GRHL1;PITPNM3;SPHK2
10kb	GRHL1_top5perTarget	cisbp__M5498	3.04	0.0472	GRHL1	**	GRHL1 (directAnnotation).	GRHL2; TFCP2; TFCP2L1; ZNF217 (inferredBy_MotifSimilarity).	3	817	PITPNM3;SSFA2;TBR1
10kb	GRHL1_top5perTarget	cisbp__M5499	3.81	0.0573	GRHL1	**	GRHL1 (directAnnotation).	TFCP2; ZNF217 (inferredBy_MotifSimilarity).	2	154	SSFA2;TBR1
10kb	GRHL1_top5perTarget	cisbp__M5928	3.63	0.0549	GRHL1	*	TFCP2 (directAnnotation).	GRHL1; GRHL2; TFCP2L1 (inferredBy_MotifSimilarity). UBP1 (inferredBy_MotifSimilarity_n_Orthology).	2	199	PITPNM3;TBR1
10kb	GRHL1_top5perTarget	taipale__GRHL1_DBD_AACCGGWNNNWCCGGTT_repr	3.08	0.0477	GRHL1	**	GRHL1 (directAnnotation).	GRHL2; ZNF217 (inferredBy_MotifSimilarity).	3	969	GRHL1;PITPNM3;SPHK2
10kb	GRHL1_top5perTarget	taipale__GRHL1_DBD_NAACCGGTTN_repr	3.09	0.0479	GRHL1	**	GRHL1 (directAnnotation).	GRHL2; TFCP2; TFCP2L1; ZNF217 (inferredBy_MotifSimilarity).	2	241	SSFA2;TBR1
10kb	GRHL1_top5perTarget	taipale__GRHL1_full_NAAACCGGTTTN	3.87	0.058	GRHL1	**	GRHL1 (directAnnotation).	TFCP2; ZNF217 (inferredBy_MotifSimilarity).	2	144	SSFA2;TBR1
10kb	GRHL1_top5perTarget	taipale__TFCP2_full_NAACCGGTTN	3.75	0.0565	GRHL1	*	TFCP2 (directAnnotation).	GRHL1; GRHL2; TFCP2L1 (inferredBy_MotifSimilarity). UBP1 (inferredBy_MotifSimilarity_n_Orthology).	2	187	PITPNM3;TBR1
10kb	HDAC2_top5perTarget	transfac_pro__M05334	3.41	0.0475	HDAC2	*	EGR4 (directAnnotation).	BRF1; BRF2; CTCF; EGR1; EGR2; EGR3; HDAC2; MAZ; NELFE; PATZ1; RBBP5; SMARCA4; SP2; SP3; SREBF1; SREBF2; SUPT20H; XRCC4 (inferredBy_MotifSimilarity).	12	487	ACTR3;CACNA2D1;DUSP4;KIAA0922;LRRC37A3;MAGED1;NR2C2;RAB40AL;RNF10;SLC39A10;TSNAX;YWHAQ
10kb	HES2_top5perTarget	idmmpmm__h	3.09	0.133	HES2	*		HES1; HES2 (inferredBy_MotifSimilarity). HES7 (inferredBy_MotifSimilarity_n_Orthology).	3	168	DLL1;DLL4;INSM1
10kb	HIVEP1_top5perTarget	cisbp__M5669	3.01	0.106	HIVEP1	*	NFKB2 (directAnnotation).	NFKB1; RELA (inferredBy_MotifSimilarity). HIVEP1; HIVEP2; HIVEP3; REL; RELB; ZNF831 (inferredBy_MotifSimilarity_n_Orthology).	11	3093	APPBP2;COLQ;CRYGC;HIVEP1;LAMB3;SHH;TJAP1;TNFAIP2;TUSC5;ZBED3;ZFHX2
10kb	HIVEP1_top5perTarget	dbcorrdb__RELA__ENCSR000EBA_1__m1	3.09	0.108	HIVEP1	*	RELA (directAnnotation).	BCL3; HIVEP1; NFKB1; NFKB2; REL; RELB (inferredBy_MotifSimilarity).	11	3320	COLQ;DNAH1;HIVEP1;KY;LAMB3;SHH;SLC25A44;TJAP1;TNFAIP2;TUSC5;ZFHX2
10kb	HIVEP1_top5perTarget	taipale__NFKB2_DBD_NGGGGAWTCCCCN	3.25	0.112	HIVEP1	*	NFKB2 (directAnnotation).	NFKB1; RELA (inferredBy_MotifSimilarity). HIVEP1; HIVEP2; HIVEP3; REL; RELB; ZNF831 (inferredBy_MotifSimilarity_n_Orthology).	5	571	COLQ;HIVEP1;LAMB3;SHH;TJAP1
10kb	HLF_top5perTarget	taipale_cyt_meth__ATF2_NRTGAYGTMAYN_FL_meth	3.19	0.0933	HLF	*	ATF2 (directAnnotation).	ATF1; ATF3; ATF4; ATF5; ATF6; ATF6B; ATF7; BACH2; BATF3; CREB1; CREB3; CREB3L4; CREB5; CREM; DBP; FOS; FOSB; FOSL1; FOSL2; HLF; JDP2; JUN; JUNB; JUND; XBP1 (inferredBy_MotifSimilarity). BACH1; CREB3L1; CREB3L2; CREBL2; NFE2; NFE2L1; NFE2L2; NFE2L3; NPDC1 (inferredBy_MotifSimilarity_n_Orthology).	6	466	HLF;OPA3;RELT;RHOQ;SGMS2;TMOD1
10kb	HNF4A_top5perTarget	cisbp__M1936	6.37	0.151	HNF4A	**	HNF4A (directAnnotation).	EP300; HDAC2; HNF4G; MYBL2; NR2C2; NR2E3; NR2F1; NR2F2; NR2F6; PPARA; PPARD; PPARG; RXRA; RXRB; RXRG; SP1; TCF12; THRB (inferredBy_MotifSimilarity). NR1H2; NR1H3 (inferredBy_MotifSimilarity_n_Orthology).	4	143	FBRS;HNF4A;POLD4;SLC45A3
10kb	HNF4A_top5perTarget	cisbp__M2286	5.77	0.138	HNF4A	*	HNF4G (directAnnotation).	EP300; HDAC2; HNF4A; MYBL2; NFIC; NR1H2; NR2C2; NR2E3; NR2F1; NR2F2; NR2F6; PPARA; PPARD; PPARG; RARA; RXRA; RXRB; RXRG; SP1; TCF12; THRB (inferredBy_MotifSimilarity). NR1H3 (inferredBy_MotifSimilarity_n_Orthology).	5	632	FBRS;HNF4A;LRP4;POLD4;SLC45A3
10kb	HNF4A_top5perTarget	cisbp__M4698	6.21	0.147	HNF4A	**	HNF4A (directAnnotation).	EP300; HDAC2; HNF4G; MYBL2; NR2C2; NR2F1; NR2F2; NR2F6; RXRA; SP1; TCF12 (inferredBy_MotifSimilarity). NR1H3 (inferredBy_MotifSimilarity_n_Orthology).	4	271	FBRS;HNF4A;POLD4;SLC45A3
10kb	HNF4A_top5perTarget	cisbp__M6179	3.58	0.0915	HNF4A	*	NR2F2 (directAnnotation).	HDAC2; HNF4A; HNF4G; NR1H2; NR1H4; NR2C1; NR2C2; NR2E3; NR2F1; NR2F6; PPARA; PPARD; PPARG; RXRA; RXRB; RXRG; THRB (inferredBy_MotifSimilarity). NR1H3; NR2E1 (inferredBy_MotifSimilarity_n_Orthology).	3	330	FBRS;HNF4A;POLD4
10kb	HNF4A_top5perTarget	cisbp__M6283	5.07	0.123	HNF4A	**	HNF4A (directAnnotation).	EP300; HDAC2; HNF4G; MYBL2; NFIC; NR2C2; NR2F1; NR2F2; NR2F6; PPARA; PPARD; PPARG; RXRA; RXRB; RXRG; SP1; TCF12; THRB (inferredBy_MotifSimilarity). NR1H2; NR1H3 (inferredBy_MotifSimilarity_n_Orthology).	5	891	FBRS;HNF4A;LRP4;POLD4;SLC45A3
10kb	HNF4A_top5perTarget	cisbp__M6390	3.7	0.0941	HNF4A	*	NR2C2 (directAnnotation).	HDAC2; HNF4A; HNF4G; NR1H2; NR1H4; NR2E3; NR2F1; NR2F2; NR2F6; PPARA; PPARD; PPARG; RARA; RXRA; RXRB; RXRG; THRB (inferredBy_MotifSimilarity). NR1H3 (inferredBy_MotifSimilarity_n_Orthology).	5	665	FBRS;GLIPR2;GYLTL1B;POLD4;SLC45A3
10kb	HNF4A_top5perTarget	cisbp__M6431	3.79	0.0961	HNF4A	*	PPARA (directAnnotation).	HDAC2; HNF4A; HNF4G; NR1H2; NR1H4; NR2C2; NR2E3; NR2F1; NR2F2; NR2F6; PPARD; PPARG; RXRA; RXRB; RXRG; SP1; THRB (inferredBy_MotifSimilarity). NR1H3 (inferredBy_MotifSimilarity_n_Orthology).	3	272	FBRS;POLD4;SLC45A3
10kb	HNF4A_top5perTarget	cisbp__M6432	4.74	0.116	HNF4A	*	PPARD (directAnnotation).	HNF4A; HNF4G; NR2C2; NR2F1; NR2F2; NR2F6; PPARA; PPARG; RXRA (inferredBy_MotifSimilarity). NR1H2 (inferredBy_MotifSimilarity_n_Orthology).	5	804	FBRS;GYLTL1B;IGDCC4;POLD4;SLC45A3
10kb	HNF4A_top5perTarget	cisbp__M6433	3.66	0.0933	HNF4A	*	PPARG (directAnnotation).	HNF4A; HNF4G; NR2C2; NR2F1; NR2F2; NR2F6; PPARA; PPARD; RORA; RXRA; RXRB; RXRG; THRB (inferredBy_MotifSimilarity). NR1H2 (inferredBy_MotifSimilarity_n_Orthology).	2	24	FBRS;SLC45A3
10kb	HNF4A_top5perTarget	cisbp__M6460	4.57	0.112	HNF4A	*	RXRA (directAnnotation).	HDAC2; HNF4A; HNF4G; NR1H2; NR1H4; NR2C2; NR2E3; NR2F1; NR2F2; NR2F6; PPARA; PPARD; PPARG; RXRB; RXRG; SP1; THRB (inferredBy_MotifSimilarity). NR1H3 (inferredBy_MotifSimilarity_n_Orthology).	3	166	FBRS;POLD4;SLC45A3
10kb	HNF4A_top5perTarget	dbcorrdb__HDAC2__ENCSR000BMC_1__m2	3.88	0.0979	HNF4A	*	HDAC2 (directAnnotation).	EP300; ESRRA; HNF4A; HNF4G; MYBL2; NFIC; NR1H2; NR2C2; NR2E3; NR2F1; NR2F2; NR2F6; PPARA; PPARD; PPARG; RXRA; RXRB; RXRG; SP1; TCF12; THRB (inferredBy_MotifSimilarity). NR1H3 (inferredBy_MotifSimilarity_n_Orthology).	3	258	FBRS;POLD4;SLC45A3
10kb	HNF4A_top5perTarget	dbcorrdb__HNF4A__ENCSR000BLF_1__m1	3.26	0.0848	HNF4A	**	HNF4A (directAnnotation).	EP300; HDAC2; HNF4G; MYBL2; NFIC; NR2C2; NR2F1; NR2F2; RXRA; SP1; TCF12 (inferredBy_MotifSimilarity). NR1H3; RXRB; RXRG (inferredBy_MotifSimilarity_n_Orthology).	4	839	FBRS;LRP4;POLD4;SLC45A3
10kb	HNF4A_top5perTarget	dbcorrdb__HNF4A__ENCSR000EEU_1__m1	4.56	0.112	HNF4A	**	HNF4A (directAnnotation).	EP300; HDAC2; HNF4G; MYBL2; NR2F1; NR2F2; RXRA; SP1; TCF12 (inferredBy_MotifSimilarity). NR1H3 (inferredBy_MotifSimilarity_n_Orthology).	3	112	FBRS;POLD4;SLC45A3
10kb	HNF4A_top5perTarget	dbcorrdb__HNF4A__ENCSR000EEU_1__m2	3.42	0.0881	HNF4A	**	HNF4A (directAnnotation).	EP300; HDAC2; HNF4G; MYBL2; NR2F1; NR2F2; SP1; TCF12 (inferredBy_MotifSimilarity). NR1H3 (inferredBy_MotifSimilarity_n_Orthology).	3	290	FBRS;POLD4;SLC45A3
10kb	HNF4A_top5perTarget	dbcorrdb__HNF4G__ENCSR000BNJ_1__m1	3.62	0.0924	HNF4A	*	HNF4G (directAnnotation).	EP300; HDAC2; HNF4A; MYBL2; NFIC; NR2C2; NR2E3; NR2F1; NR2F2; NR2F6; PPARA; PPARD; PPARG; RARA; RXRA; RXRB; RXRG; SP1; TCF12; THRB (inferredBy_MotifSimilarity). NR1H2; NR1H3 (inferredBy_MotifSimilarity_n_Orthology).	5	864	FBRS;HNF4A;LRP4;POLD4;SLC45A3
10kb	HNF4A_top5perTarget	dbcorrdb__HNF4G__ENCSR000BNJ_1__m2	4.52	0.111	HNF4A	*	HNF4G (directAnnotation).	EP300; ESRRA; HDAC2; HNF4A; MYBL2; NFIC; NR1H2; NR2C2; NR2E3; NR2F1; NR2F2; NR2F6; NR4A3; PPARA; PPARD; PPARG; RXRA; RXRB; RXRG; SP1; TCF12; THRB (inferredBy_MotifSimilarity). NR1H3 (inferredBy_MotifSimilarity_n_Orthology).	4	391	FBRS;LRP4;POLD4;SLC45A3
10kb	HNF4A_top5perTarget	dbcorrdb__RXRA__ENCSR000BHU_1__m2	5.68	0.136	HNF4A	*	RXRA (directAnnotation).	EP300; ESRRA; HDAC2; HNF4A; HNF4G; NR1H2; NR1H4; NR2C2; NR2E3; NR2F1; NR2F2; NR2F6; NR4A3; NUP133; PPARA; PPARD; PPARG; RARA; RXRB; RXRG; THRB (inferredBy_MotifSimilarity). NR1H3; NR5A1; NR6A1 (inferredBy_MotifSimilarity_n_Orthology).	4	289	FBRS;IGDCC4;POLD4;SLC45A3
10kb	HNF4A_top5perTarget	factorbook__HNF4	5.23	0.126	HNF4A	**	HNF4A; HNF4G (directAnnotation).	EP300; HDAC2; MYBL2; NR2F1; NR2F2; RXRA; SP1; TCF12 (inferredBy_MotifSimilarity). NR1H3 (inferredBy_MotifSimilarity_n_Orthology).	4	438	FBRS;HNF4A;POLD4;SLC45A3
10kb	HNF4A_top5perTarget	hocomoco__COT2_HUMAN.H11MO.0.A	3.52	0.0902	HNF4A	*	NR2F2 (directAnnotation).	ESRRA; HDAC2; HNF4A; HNF4G; NR2F1; PPARA; PPARG; RARA; RXRA (inferredBy_MotifSimilarity).	3	342	FBRS;LRP4;SLC45A3
10kb	HNF4A_top5perTarget	hocomoco__COT2_MOUSE.H11MO.1.B	3.96	0.0997	HNF4A	*	NR2F2 (inferredBy_Orthology).	HDAC2; HNF4A; HNF4G; NR1H2; NR1H4; NR2C1; NR2C2; NR2E3; NR2F1; NR2F6; PPARA; PPARD; PPARG; RXRA; RXRB; RXRG; THRB (inferredBy_MotifSimilarity). NR1H3; NR2E1 (inferredBy_MotifSimilarity_n_Orthology).	3	243	FBRS;HNF4A;POLD4
10kb	HNF4A_top5perTarget	hocomoco__HNF4A_HUMAN.H11MO.0.A	4.29	0.107	HNF4A	**	HNF4A (directAnnotation).	EP300; HDAC2; HNF4G; MYBL2; NR2C2; NR2F1; NR2F2; NR2F6; PPARD; RXRA; RXRB; RXRG; SP1; TCF12; THRB (inferredBy_MotifSimilarity). NR1H3 (inferredBy_MotifSimilarity_n_Orthology).	6	1417	CPSF2;FBRS;HNF4A;LRP4;POLD4;SLC45A3
10kb	HNF4A_top5perTarget	hocomoco__HNF4A_MOUSE.H11MO.0.A	5.48	0.132	HNF4A	**	HNF4A (inferredBy_Orthology).	EP300; HDAC2; HNF4G; MYBL2; NR2F1; NR2F2; SP1; TCF12 (inferredBy_MotifSimilarity). NR1H3 (inferredBy_MotifSimilarity_n_Orthology).	5	713	CPSF2;FBRS;HNF4A;POLD4;SLC45A3
10kb	HNF4A_top5perTarget	hocomoco__HNF4G_HUMAN.H11MO.0.B	4.53	0.112	HNF4A	*	HNF4G (directAnnotation).	EP300; HDAC2; HNF4A; MYBL2; NFIC; NR2C2; NR2F1; NR2F2; NR2F6; PPARA; PPARD; PPARG; RXRA; RXRB; RXRG; SP1; TCF12; THRB (inferredBy_MotifSimilarity). NR1H3 (inferredBy_MotifSimilarity_n_Orthology).	4	498	FBRS;HNF4A;POLD4;SLC45A3
10kb	HNF4A_top5perTarget	hocomoco__NR1H3_MOUSE.H11MO.0.A	4.17	0.104	HNF4A	*	NR1H3 (inferredBy_Orthology).	EP300; ESRRA; HDAC2; HNF4A; HNF4G; MYBL2; NR2C1; NR2C2; NR2E3; NR2F1; NR2F2; NR2F6; NR4A3; NUP133; PPARA; PPARD; PPARG; RXRA; RXRB; RXRG; SP1; TCF12; THRB (inferredBy_MotifSimilarity). NR1H2 (inferredBy_MotifSimilarity_n_Orthology).	10	4109	CCDC13;FBRS;GLIPR2;GYLTL1B;HNF4A;IGDCC4;LRP4;POLD4;SLC45A3;VWA3B
10kb	HNF4A_top5perTarget	hocomoco__NR2C2_MOUSE.H11MO.0.A	3.32	0.0861	HNF4A	*	NR2C2 (inferredBy_Orthology).	HDAC2; HNF4A; HNF4G; NR1H2; NR1H4; NR2E3; NR2F1; NR2F2; NR2F6; PPARA; PPARD; PPARG; RARA; RXRA; RXRB; RXRG; THRB (inferredBy_MotifSimilarity). NR1H3 (inferredBy_MotifSimilarity_n_Orthology).	5	748	FBRS;GLIPR2;GYLTL1B;POLD4;SLC45A3
10kb	HNF4A_top5perTarget	hocomoco__PPARA_HUMAN.H11MO.0.B	4.52	0.111	HNF4A	*	PPARA (directAnnotation).	HNF4A; HNF4G; NR2C2; NR2E3; NR2F1; NR2F2; NR2F6; PPARD; PPARG; RARA; RORA; RXRA; RXRB; RXRG; THRB (inferredBy_MotifSimilarity). NR1H2; NR1H3; NR4A2 (inferredBy_MotifSimilarity_n_Orthology).	3	182	FBRS;GYLTL1B;SLC45A3
10kb	HNF4A_top5perTarget	hocomoco__PPARA_MOUSE.H11MO.0.A	4.43	0.11	HNF4A	*	PPARA (inferredBy_Orthology).	HNF4A; HNF4G; NR1H4; NR2C2; NR2E3; NR2F1; NR2F2; NR2F6; PPARD; PPARG; RARA; RORA; RXRA; RXRB; RXRG; THRB (inferredBy_MotifSimilarity). NR1H2; NR4A2 (inferredBy_MotifSimilarity_n_Orthology).	3	221	FBRS;GYLTL1B;SLC45A3
10kb	HNF4A_top5perTarget	hocomoco__PPARD_HUMAN.H11MO.0.D	5.82	0.139	HNF4A	*	PPARD (directAnnotation).	HNF4A; HNF4G; NR2C2; NR2F1; NR2F2; NR2F6; PPARA; PPARG; RXRA; RXRG (inferredBy_MotifSimilarity). NR1H2 (inferredBy_MotifSimilarity_n_Orthology).	5	531	FBRS;GYLTL1B;IGDCC4;POLD4;SLC45A3
10kb	HNF4A_top5perTarget	hocomoco__PPARG_HUMAN.H11MO.0.A	5	0.122	HNF4A	*	PPARG (directAnnotation).	HNF4A; HNF4G; NR1H4; NR2C2; NR2F1; NR2F2; NR2F6; PPARA; PPARD; RARA; RORA; RXRA; RXRB; RXRG; THRB (inferredBy_MotifSimilarity). NR1H2 (inferredBy_MotifSimilarity_n_Orthology).	4	456	FBRS;GYLTL1B;POLD4;SLC45A3
10kb	HNF4A_top5perTarget	hocomoco__PPARG_MOUSE.H11MO.0.A	3.12	0.0819	HNF4A	*		HNF4A; HNF4G; NR2C2; NR2F1; NR2F2; NR2F6; PPARA; PPARD; PPARG; RORA; RXRA; RXRB; RXRG; THRB (inferredBy_MotifSimilarity). NR1H2 (inferredBy_MotifSimilarity_n_Orthology).	7	2493	FBRS;GLIPR2;GYLTL1B;LRP4;NRIP2;POLD4;SLC45A3
10kb	HNF4A_top5perTarget	homer__CAGAGGNCAAAGTCCA_HNF4a	7.15	0.167	HNF4A	**	HNF4A (directAnnotation).	EP300; HDAC2; HNF4G; MYBL2; NFIC; NR1H2; NR2C2; NR2E3; NR2F1; NR2F2; NR2F6; PPARA; PPARD; PPARG; RXRA; RXRB; RXRG; SP1; TCF12; THRB (inferredBy_MotifSimilarity). NR1H3 (inferredBy_MotifSimilarity_n_Orthology).	5	213	FBRS;HNF4A;LRP4;POLD4;SLC45A3
10kb	HNF4A_top5perTarget	homer__TAGGGCAAAGGTCA_RXR	3.54	0.0907	HNF4A	*		HNF4A; HNF4G; NR2C2; NR2F1; NR2F2; NR2F6; PPARA; PPARD; PPARG; RXRA; RXRB; RXRG (inferredBy_MotifSimilarity). NR1H2; NR1H3 (inferredBy_MotifSimilarity_n_Orthology).	4	650	FBRS;GYLTL1B;POLD4;SLC45A3
10kb	HNF4A_top5perTarget	homer__TGACCTTTGCCCCA_PPARE	3.17	0.0828	HNF4A	*	PPARG (inferredBy_Orthology).	HNF4A; HNF4G; NR2C2; NR2F1; NR2F2; NR2F6; PPARA; PPARD; RXRA; RXRB; RXRG; THRB (inferredBy_MotifSimilarity). NR1H2 (inferredBy_MotifSimilarity_n_Orthology).	9	3889	FBRS;GLIPR2;GYLTL1B;IGDCC4;LRP4;NRIP2;POLD4;SLC45A3;VWA3B
10kb	HNF4A_top5perTarget	jaspar__MA0065.2	6.98	0.163	HNF4A	*	RXRA (inferredBy_Orthology).	HNF4A; HNF4G; NR2C2; NR2F1; NR2F2; NR2F6; PPARA; PPARD; PPARG; RXRB; RXRG (inferredBy_MotifSimilarity). NR1H2; NR1H3 (inferredBy_MotifSimilarity_n_Orthology).	5	345	FBRS;GYLTL1B;IGDCC4;POLD4;SLC45A3
10kb	HNF4A_top5perTarget	jaspar__MA0484.1	5.1	0.124	HNF4A	*	HNF4G (directAnnotation).	EP300; HDAC2; HNF4A; MYBL2; NFIC; NR1H2; NR2C2; NR2E3; NR2F1; NR2F2; NR2F6; PPARA; PPARD; PPARG; RARA; RXRA; RXRB; RXRG; SP1; TCF12; THRB (inferredBy_MotifSimilarity). NR1H3 (inferredBy_MotifSimilarity_n_Orthology).	5	635	FBRS;HNF4A;LRP4;POLD4;SLC45A3
10kb	HNF4A_top5perTarget	predrem__nrMotif1114	3.43	0.0884	HNF4A	*		HNF4A; NR2F6 (inferredBy_MotifSimilarity). PPARG; RXRA (inferredBy_MotifSimilarity_n_Orthology).	3	300	FBRS;IGDCC4;POLD4
10kb	HNF4A_top5perTarget	swissregulon__hs__HNF4A_NR2F1_2.p2	4.57	0.113	HNF4A	**	HNF4A; NR2F1; NR2F2 (directAnnotation).	EP300; HDAC2; HNF4G; MYBL2; NFIC; NR1H2; NR1H4; NR2C2; NR2E3; NR2F6; PPARA; PPARD; PPARG; RXRA; RXRB; RXRG; SP1; TCF12; THRB (inferredBy_MotifSimilarity). NR1H3; NR2E1 (inferredBy_MotifSimilarity_n_Orthology).	3	132	FBRS;POLD4;SLC45A3
10kb	HNF4A_top5perTarget	taipale_cyt_meth__HNF4A_NRGGTCAAAGGTCAN_eDBD	3.43	0.0884	HNF4A	**	HNF4A (directAnnotation).	HNF4G; NR1H2; NR1H4; NR2C1; NR2C2; NR2E3; NR2F1; NR2F2; NR2F6; PPARA; PPARD; PPARG; RXRA; RXRB; RXRG; THRB (inferredBy_MotifSimilarity). NR1H3; NR4A2 (inferredBy_MotifSimilarity_n_Orthology).	3	348	FBRS;POLD4;PROKR1
10kb	HNF4A_top5perTarget	taipale_cyt_meth__HNF4A_NRGGTCAAAGGTCAN_eDBD_meth	3.14	0.0823	HNF4A	**	HNF4A (directAnnotation).	HNF4G; NR1H2; NR1H4; NR2C1; NR2C2; NR2E3; NR2F1; NR2F2; NR2F6; PPARA; PPARD; PPARG; RXRA; RXRB; RXRG; THRB (inferredBy_MotifSimilarity). NR1H3 (inferredBy_MotifSimilarity_n_Orthology).	3	408	FBRS;POLD4;PROKR1
10kb	HNF4A_top5perTarget	tfdimers__MD00424	4.61	0.113	HNF4A	**	ASCL1; HNF4A; HNF4G; MYF5; MYF6; MYOD1; MYOG; NR2F1; NR2F2; RXRA; TCF12; TCF3; TCF4; TFF3 (directAnnotation).		3	99	POLD4;SLC45A3;VWA3B
10kb	HNF4A_top5perTarget	transfac_pro__M00762	5.23	0.126	HNF4A	**	HNF4A; HNF4G; NR2F1; NR2F2; RXRA (directAnnotation). PPARG (inferredBy_Orthology).	HDAC2; NR1H2; NR1H4; NR2C2; NR2E3; NR2F6; PPARA; PPARD; RXRB; RXRG; THRB (inferredBy_MotifSimilarity). NR1H3 (inferredBy_MotifSimilarity_n_Orthology).	8	2010	FBRS;GLIPR2;GYLTL1B;HNF4A;IGDCC4;LRP4;POLD4;SLC45A3
10kb	HNF4A_top5perTarget	transfac_pro__M00763	4.98	0.121	HNF4A	*	PPARA; PPARD; PPARG; RXRA (directAnnotation).	HDAC2; HNF4A; HNF4G; NR1H2; NR1H4; NR2C2; NR2E3; NR2F1; NR2F2; NR2F6; RXRB; RXRG; SP1; THRB (inferredBy_MotifSimilarity). NR1H3 (inferredBy_MotifSimilarity_n_Orthology).	7	1792	FBRS;GYLTL1B;IGDCC4;LRP4;POLD4;SLC45A3;VWA3B
10kb	HNF4A_top5perTarget	transfac_pro__M00764	3.86	0.0975	HNF4A	**	HNF4A; HNF4G (directAnnotation).	EP300; HDAC2; NR1H2; NR1H4; NR2C2; NR2E3; NR2F1; NR2F2; NR2F6; PPARA; PPARD; PPARG; RXRA; RXRB; RXRG; SP1; TCF12; THRB (inferredBy_MotifSimilarity). NR1H3 (inferredBy_MotifSimilarity_n_Orthology).	5	890	FBRS;HNF4A;IGDCC4;POLD4;SLC45A3
10kb	HNF4A_top5perTarget	transfac_pro__M01031	4.51	0.111	HNF4A	**	HNF4A (directAnnotation).	EP300; FOXA1; HDAC2; HNF4G; MYBL2; NR1H2; NR2C2; NR2E3; NR2F1; NR2F2; NR2F6; PPARA; PPARD; PPARG; RXRA; RXRB; RXRG; SP1; TCF12; THRB (inferredBy_MotifSimilarity). NR1H3 (inferredBy_MotifSimilarity_n_Orthology).	3	115	FBRS;POLD4;SLC45A3
10kb	HNF4A_top5perTarget	transfac_pro__M01728	3.24	0.0843	HNF4A	*	NR2F6 (directAnnotation).	HNF4A; HNF4G; NR1H2; NR2C2; NR2E3; NR2F1; NR2F2; PPARA; PPARD; PPARG; RXRA; RXRB; RXRG; THRB (inferredBy_MotifSimilarity). NR1H3 (inferredBy_MotifSimilarity_n_Orthology).	4	921	FBRS;HNF4A;POLD4;SLC45A3
10kb	HNF4A_top5perTarget	transfac_pro__M02016	4.18	0.104	HNF4A	**	HNF4A (directAnnotation).	EP300; HDAC2; HNF4G; NR2F1; NR2F2; PPARA; PPARD; PPARG; RXRA; RXRG; SP1 (inferredBy_MotifSimilarity). NR1H3 (inferredBy_MotifSimilarity_n_Orthology).	7	1840	CPSF2;FBRS;HNF4A;IGDCC4;LRP4;POLD4;SLC45A3
10kb	HNF4A_top5perTarget	transfac_pro__M02220	5.15	0.125	HNF4A	**	HNF4A (directAnnotation).	EP300; ESRRA; HDAC2; HNF4G; MYBL2; NFIC; NR1H2; NR2C2; NR2E3; NR2F1; NR2F2; NR2F6; PPARA; PPARD; PPARG; RXRA; RXRB; RXRG; SP1; TCF12; THRB (inferredBy_MotifSimilarity). NR1H3 (inferredBy_MotifSimilarity_n_Orthology).	5	864	FBRS;HNF4A;LRP4;POLD4;SLC45A3
10kb	HNF4A_top5perTarget	transfac_pro__M03828	4.62	0.113	HNF4A	**	HNF4A (directAnnotation).	ESRRA; FOXA1; HDAC2; HNF4G; NR2C2; NR2E3; NR2F1; NR2F2; NR2F6; NR4A3; PPARA; PPARD; PPARG; RXRA; RXRB; RXRG; SP1; THRB (inferredBy_MotifSimilarity). NR1H2; NR1H3 (inferredBy_MotifSimilarity_n_Orthology).	3	102	FBRS;POLD4;SLC45A3
10kb	HNF4A_top5perTarget	transfac_pro__M04719	4.8	0.117	HNF4A	*	HNF4G (directAnnotation).	EP300; HDAC2; HNF4A; MYBL2; NR2C2; NR2F1; NR2F2; PPARA; PPARD; PPARG; RXRA; SP1; TCF12 (inferredBy_MotifSimilarity). NR1H3 (inferredBy_MotifSimilarity_n_Orthology).	5	982	CPSF2;FBRS;HNF4A;POLD4;SLC45A3
10kb	HNF4A_top5perTarget	transfac_pro__M07215	6.45	0.152	HNF4A	**	HNF4A (directAnnotation).	EP300; HDAC2; HNF4G; MYBL2; NFIC; NR2C2; NR2E3; NR2F1; NR2F2; NR2F6; PPARA; PPARD; PPARG; RXRA; RXRB; RXRG; SP1; TCF12; THRB (inferredBy_MotifSimilarity). NR1H3 (inferredBy_MotifSimilarity_n_Orthology).	5	529	FBRS;HNF4A;LRP4;POLD4;SLC45A3
10kb	HNF4A_top5perTarget	transfac_pro__M07321	6.26	0.148	HNF4A	**	HNF4A (directAnnotation).	EP300; HDAC2; HNF4G; NR1H2; NR2C2; NR2F1; NR2F2; NR2F6; PPARA; PPARD; PPARG; RXRA; RXRG; SP1; TCF12 (inferredBy_MotifSimilarity). NR1H3; RXRB (inferredBy_MotifSimilarity_n_Orthology).	4	144	FBRS;HNF4A;POLD4;SLC45A3
10kb	HNF4A_top5perTarget	transfac_pro__M09000	3.84	0.097	HNF4A	*	PPARG (inferredBy_Orthology).	HNF4A; HNF4G; NR1H4; NR2C2; NR2F1; NR2F2; NR2F6; PPARA; PPARD; RXRA; RXRB; RXRG; THRB (inferredBy_MotifSimilarity). NR1H2 (inferredBy_MotifSimilarity_n_Orthology).	3	295	FBRS;HNF4A;SLC45A3
10kb	HNF4A_top5perTarget	transfac_public__M00158	4.2	0.105	HNF4A	**	HNF4A; NR2F1 (directAnnotation).	EP300; FOXA1; HDAC2; HNF4G; MYBL2; NFIC; NR1H2; NR1H4; NR2C2; NR2E3; NR2F2; NR2F6; PPARA; PPARD; PPARG; RARB; RARG; RXRA; RXRB; RXRG; SP1; TCF12; THRB (inferredBy_MotifSimilarity). NR1H3; RARA (inferredBy_MotifSimilarity_n_Orthology).	3	206	FBRS;LRP4;POLD4
10kb	HOXA2_top5perTarget	cisbp__M5180	3.15	0.0912	HOXA2	*	HOXA5; HOXB5; HOXC5 (inferredBy_Orthology).	BSX; EMX1; EMX2; EVX1; EVX2; HOXA2; HOXB2 (inferredBy_MotifSimilarity_n_Orthology).	8	1478	DCHS1;DHODH;HOXA2;KIAA1211;PAPD7;PLXNA4;TSHZ3;UGGT1
10kb	HOXA2_top5perTarget	flyfactorsurvey__Scr_Cell_FBgn0003339	3.52	0.0993	HOXA2	*	HOXA5; HOXB5; HOXC5 (inferredBy_Orthology).	BSX; EMX1; EMX2; EVX1; EVX2; HOXA2; HOXB2 (inferredBy_MotifSimilarity_n_Orthology).	5	431	DCHS1;HOXA2;PAPD7;PLXNA4;TSHZ3
10kb	HOXA2_top5perTarget	hocomoco__PDX1_MOUSE.H11MO.0.B	3.07	0.0895	HOXA2	*	PDX1 (inferredBy_Orthology).	GSX2; HOXA2; HOXB2; HOXB4; HOXC4; HOXD4; MEOX1 (inferredBy_MotifSimilarity). EMX1; EMX2; EVX1; EVX2; HOXC5; HOXD3 (inferredBy_MotifSimilarity_n_Orthology).	5	621	DCHS1;DHODH;HOXA2;PLXNA4;TSHZ3
10kb	HOXA2_top5perTarget	taipale_tf_pairs__ETV5_HOXA2_RSCGGWAATKR_CAP	5.91	0.151	HOXA2	**	ETV5; HOXA2 (directAnnotation).		7	358	ARID2;DCHS1;PIK3R4;PLXNA4;TRIO;TSPAN31;ZNF408
10kb	HSF1_top5perTarget	cisbp__M2441	4.55	0.11	HSF1	**	HSF1; HSF2; HSF4 (inferredBy_Orthology).		4	459	ANKRD17;PIGV;POLR2A;RSPO4
10kb	HSF1_top5perTarget	transfac_public__M00167	4.95	0.118	HSF1	**	HSF1; HSF2; HSF4 (inferredBy_Orthology).		4	380	ANKRD17;PIGV;POLR2A;RSPO4
10kb	HSF1_top5perTarget	yetfasco__YGL073W_411	3.01	0.078	HSF1	**	HSF1; HSF2; HSF4 (inferredBy_Orthology).	HOXB2 (inferredBy_MotifSimilarity).	6	1494	ANKRD17;ARL15;LRRC38;PIGV;POLR2A;WNT2B
10kb	IRF1_top5perTarget	cisbp__M3471	3.42	0.0828	IRF1	*	IRF2 (directAnnotation).	IRF1; IRF3; IRF4; IRF5; IRF6; IRF7; IRF8; IRF9 (inferredBy_MotifSimilarity).	4	519	KDM3A;NCALD;STAT1;VANGL1
10kb	IRF1_top5perTarget	cisbp__M4475	3.65	0.0871	IRF1	*	SPI1 (directAnnotation).	BCL11A; EP300; IKZF1; IRF1; IRF2; IRF4; IRF8; MTA3; PAX5; SPIB; SPIC; STAT1; STAT3; TBL1XR1 (inferredBy_MotifSimilarity).	7	996	ARPC1B;ASB2;ENG;IRF1;KDM3A;NCALD;VANGL1
10kb	IRF1_top5perTarget	cisbp__M5576	3.13	0.0772	IRF1	*	IRF7 (directAnnotation).	IRF1; IRF2; IRF4; IRF8; IRF9 (inferredBy_MotifSimilarity). PRDM1 (inferredBy_MotifSimilarity_n_Orthology).	3	270	FAT4;IRF1;STAT1
10kb	IRF1_top5perTarget	dbcorrdb__IRF1__ENCSR000EGK_1__m1	3.38	0.082	IRF1	**	IRF1 (directAnnotation).	ELF1; ETV6; GABPA; IRF2; IRF3; IRF4; IRF5; IRF6; IRF7; IRF8; IRF9; POLR2A; PRDM1; RELA; STAT1; STAT2; TBL1XR1 (inferredBy_MotifSimilarity). SPIB (inferredBy_MotifSimilarity_n_Orthology).	5	604	ASB2;DIAPH2;FAT4;IRF1;STAT1
10kb	IRF1_top5perTarget	dbcorrdb__RELA__ENCSR000EBI_1__m2	3.64	0.087	IRF1	*	RELA (directAnnotation).	IRF1; PRDM1 (inferredBy_MotifSimilarity).	3	136	ASB2;DIAPH2;SRC
10kb	IRF1_top5perTarget	dbcorrdb__SPI1__ENCSR000BGQ_1__m1	3.18	0.0782	IRF1	*	SPI1 (directAnnotation).	BCL11A; EP300; IKZF1; IRF1; IRF2; IRF4; IRF8; MTA3; PAX5; PRDM1; SPIB; SPIC; STAT1; STAT3; TBL1XR1 (inferredBy_MotifSimilarity).	4	397	ARPC1B;ENG;IRF1;NCALD
10kb	IRF1_top5perTarget	factorbook__STAT2	3.03	0.0754	IRF1	*	STAT1; STAT2 (directAnnotation).	IRF1; IRF2; IRF3; IRF4; IRF5; IRF6; IRF7; IRF8; IRF9 (inferredBy_MotifSimilarity).	3	267	IRF1;IRF9;STAT1
10kb	IRF1_top5perTarget	hocomoco__SPIB_HUMAN.H11MO.0.A	3.13	0.0772	IRF1	*	SPIB (directAnnotation).	BCL11A; EP300; IKZF1; IRF2; IRF4; IRF8; MTA3; PAX5; RELA; SPI1; SPIC; STAT3; TBL1XR1 (inferredBy_MotifSimilarity). IRF1 (inferredBy_MotifSimilarity_n_Orthology).	10	2241	ARPC1B;ASB2;DOCK1;ENG;IRF1;KCTD12;KDM3A;NCALD;SDS;VANGL1
10kb	IRF1_top5perTarget	hocomoco__SPIB_MOUSE.H11MO.0.A	3.43	0.083	IRF1	*	SPIB (inferredBy_Orthology).	BCL11A; EP300; IKZF1; IRF1; IRF2; IRF4; IRF8; MTA3; PAX5; RELA; SPI1; STAT3; TBL1XR1 (inferredBy_MotifSimilarity).	10	2097	ARPC1B;ASB2;DOCK1;ENG;IRF1;KCTD12;KDM3A;NCALD;SDS;VANGL1
10kb	IRF1_top5perTarget	swissregulon__hs__IRF1_2_7.p3	3.03	0.0753	IRF1	**	IRF1; IRF2; IRF7 (directAnnotation).	IRF3; IRF4; IRF5; IRF6; IRF8; IRF9; PRDM1; STAT1; STAT2 (inferredBy_MotifSimilarity).	3	194	FAT4;IRF1;STAT1
10kb	IRF1_top5perTarget	taipale__IRF7_DBD_NCGAAANYGAAACY_repr	3.1	0.0767	IRF1	*	IRF7 (directAnnotation).	IRF1; IRF2; IRF4; IRF8; IRF9 (inferredBy_MotifSimilarity). PRDM1 (inferredBy_MotifSimilarity_n_Orthology).	3	300	FAT4;IRF1;STAT1
10kb	IRF1_top5perTarget	taipale_cyt_meth__IRF9_NYGAAASYGAAACYN_FL_meth	3.28	0.08	IRF1	*	IRF9 (directAnnotation).	IRF1; IRF2; IRF3; IRF4; IRF5; IRF6; IRF7; IRF8 (inferredBy_MotifSimilarity).	4	592	IRF1;NCALD;PRLR;STAT1
10kb	IRF1_top5perTarget	tfdimers__MD00026	3.08	0.0762	IRF1	**	IRF1; MYB (directAnnotation).		13	4961	ASB2;CRYGN;CXCL3;DOCK1;ENG;FAT4;IRF1;NCALD;PRLR;SALL4;SEL1L;SRC;VANGL1
10kb	IRF2_top5perTarget	cisbp__M1268	3.42	0.0795	IRF2	**	IRF2 (inferredBy_Orthology).		2	70	IRF2;LEF1
10kb	IRF2_top5perTarget	cisbp__M6312	3.42	0.0795	IRF2	*	IRF7 (directAnnotation).	IRF1; IRF2; IRF3; IRF4; IRF8; IRF9; STAT1 (inferredBy_MotifSimilarity). PRDM1 (inferredBy_MotifSimilarity_n_Orthology).	2	70	IRF2;LEF1
10kb	IRF2_top5perTarget	cisbp__M6494	3.57	0.0825	IRF2	*	STAT2 (directAnnotation).	IRF1; IRF2; IRF3; IRF4; IRF5; IRF6; IRF7; IRF8; IRF9; STAT1 (inferredBy_MotifSimilarity).	2	59	IRF2;LEF1
10kb	IRF2_top5perTarget	dbcorrdb__IRF1__ENCSR000EGK_1__m1	3.1	0.0734	IRF2	*	IRF1 (directAnnotation).	ELF1; ETV6; GABPA; IRF2; IRF3; IRF4; IRF5; IRF6; IRF7; IRF8; IRF9; POLR2A; PRDM1; RELA; STAT1; STAT2; TBL1XR1 (inferredBy_MotifSimilarity). SPIB (inferredBy_MotifSimilarity_n_Orthology).	2	188	IRF2;LEF1
10kb	IRF2_top5perTarget	dbcorrdb__IRF1__ENCSR000EGL_1__m1	3.09	0.0731	IRF2	*	IRF1 (directAnnotation).	BCL11A; EP300; IKZF1; IRF2; IRF3; IRF4; IRF5; IRF6; IRF7; IRF8; IRF9; MTA3; PRDM1; SPI1; STAT1; STAT2; STAT3; TBL1XR1 (inferredBy_MotifSimilarity). SPIB (inferredBy_MotifSimilarity_n_Orthology).	1	2	IRF2
10kb	IRF2_top5perTarget	hocomoco__IRF2_HUMAN.H11MO.0.A	3.04	0.0721	IRF2	**	IRF2 (directAnnotation).	BCL11A; EP300; IKZF1; IRF1; IRF3; IRF4; IRF5; IRF6; IRF7; IRF8; IRF9; MTA3; PRDM1; SPI1; SPIB; STAT1; STAT2; STAT3; TBL1XR1 (inferredBy_MotifSimilarity).	1	2	IRF2
10kb	IRF2_top5perTarget	hocomoco__IRF3_HUMAN.H11MO.0.B	3.2	0.0752	IRF2	*	IRF3 (directAnnotation).	IRF1; IRF2; IRF4; IRF8; PRDM1; STAT1 (inferredBy_MotifSimilarity). BCL6 (inferredBy_MotifSimilarity_n_Orthology).	2	151	IRF2;LEF1
10kb	IRF2_top5perTarget	hocomoco__IRF7_HUMAN.H11MO.0.C	3.42	0.0795	IRF2	*	IRF7 (directAnnotation).	IRF1; IRF2; IRF3; IRF4; IRF8; IRF9; STAT1 (inferredBy_MotifSimilarity). PRDM1 (inferredBy_MotifSimilarity_n_Orthology).	2	61	IRF2;LEF1
10kb	IRF2_top5perTarget	hocomoco__STAT1_HUMAN.H11MO.1.A	3.58	0.0825	IRF2	*	STAT1 (directAnnotation).	IRF1; IRF2; IRF3; IRF4; IRF5; IRF6; IRF7; IRF8; IRF9; PRDM1; SPI1; STAT2 (inferredBy_MotifSimilarity).	2	52	IRF2;LEF1
10kb	IRF2_top5perTarget	hocomoco__STAT1_MOUSE.H11MO.0.A	3.22	0.0757	IRF2	*		IRF1; IRF2; IRF3; IRF4; IRF5; IRF6; IRF7; IRF8; IRF9; STAT1; STAT2 (inferredBy_MotifSimilarity).	2	156	IRF2;LEF1
10kb	IRF2_top5perTarget	hocomoco__STAT2_HUMAN.H11MO.0.A	4.27	0.0959	IRF2	*	STAT2 (directAnnotation).	IRF1; IRF2; IRF3; IRF4; IRF5; IRF6; IRF7; IRF8; IRF9; STAT1 (inferredBy_MotifSimilarity).	3	422	IRF2;LEF1;TEK
10kb	IRF2_top5perTarget	homer__GAAASYGAAASY_IRF2	3.13	0.0739	IRF2	**	IRF2 (directAnnotation).	IRF1; IRF3; IRF4; IRF5; IRF6; IRF7; IRF8; IRF9; PRDM1; STAT1; STAT2; STAT3; TBL1XR1 (inferredBy_MotifSimilarity).	2	172	IRF2;LEF1
10kb	IRF2_top5perTarget	taipale_cyt_meth__IRF2_YGAAASYGAAAS_FL	3.35	0.0781	IRF2	**	IRF2 (directAnnotation).	IRF1; IRF3; IRF4; IRF5; IRF7; IRF8; IRF9 (inferredBy_MotifSimilarity).	2	127	IRF2;LEF1
10kb	IRF2_top5perTarget	taipale_tf_pairs__IRF2_NAANCGAAASYR_HT	3.92	0.0892	IRF2	**	IRF2 (directAnnotation).		2	81	IRF2;LEF1
10kb	IRF2_top5perTarget	tfdimers__MD00414	3.27	0.0766	IRF2	**	IRF1; IRF2; IRF3; IRF4; IRF5; IRF7; IRF8; IRF9; POU5F1 (directAnnotation).		2	128	IRF2;LEF1
10kb	IRF2_top5perTarget	transfac_pro__M00772	3	0.0714	IRF2	**	IRF1; IRF2; IRF3; IRF4; IRF5; IRF6; IRF7; IRF8 (directAnnotation).	BCL11A; EP300; FOXM1; IRF9; MTA3; PRDM1; RELA; SPI1; STAT1; STAT2; TBL1XR1 (inferredBy_MotifSimilarity).	2	221	IRF2;LEF1
10kb	IRF2_top5perTarget	transfac_pro__M00972	4.07	0.0921	IRF2	**	IRF1; IRF2; IRF3; IRF4; IRF5; IRF7; IRF8; IRF9 (directAnnotation).	IRF6; PRDM1; RELA; STAT1; TBL1XR1 (inferredBy_MotifSimilarity).	3	305	DENND1A;IRF2;LEF1
10kb	IRF2_top5perTarget	transfac_pro__M01882	3.55	0.082	IRF2	**	IRF2 (directAnnotation).	IRF1; IRF3; IRF4; IRF5; IRF6; IRF7; IRF8; IRF9; PRDM1; STAT1; STAT2 (inferredBy_MotifSimilarity).	2	76	IRF2;LEF1
10kb	IRF2_top5perTarget	transfac_pro__M03793	3.08	0.073	IRF2	*	IRF7 (directAnnotation).	IRF1; IRF2 (inferredBy_MotifSimilarity).	2	163	IRF2;LEF1
10kb	IRF6_top5perTarget	cisbp__M4635	4.31	0.124	IRF6	*	STAT2 (directAnnotation).	IRF1; IRF2; IRF3; IRF4; IRF5; IRF6; IRF7; IRF8; MTA3; STAT1 (inferredBy_MotifSimilarity).	4	425	IRF6;NR3C1;PARP12;RABGAP1L
10kb	IRF6_top5perTarget	dbcorrdb__STAT2__ENCSR000FBC_1__m1	3.11	0.0954	IRF6	*	STAT2 (directAnnotation).	IRF1; IRF2; IRF3; IRF4; IRF5; IRF6; IRF7; IRF8; IRF9; MTA3; SPI1; STAT1; TBL1XR1 (inferredBy_MotifSimilarity).	4	580	IRF6;NR3C1;PARP12;RABGAP1L
10kb	IRF6_top5perTarget	factorbook__STAT2	4.94	0.139	IRF6	*	STAT1; STAT2 (directAnnotation).	IRF1; IRF2; IRF3; IRF4; IRF5; IRF6; IRF7; IRF8; IRF9 (inferredBy_MotifSimilarity).	4	190	IRF6;NR3C1;PARP12;RABGAP1L
10kb	IRF6_top5perTarget	jaspar__MA0517.1	4.93	0.139	IRF6	*	STAT2 (directAnnotation).	IRF1; IRF2; IRF3; IRF4; IRF5; IRF6; IRF7; IRF8; IRF9; STAT1 (inferredBy_MotifSimilarity).	4	186	IRF6;NR3C1;PARP12;RABGAP1L
10kb	IRF6_top5perTarget	taipale_cyt_meth__IRF9_NYGAAASYGAAACYN_FL_meth	3.3	0.1	IRF6	*	IRF9 (directAnnotation).	IRF1; IRF2; IRF3; IRF4; IRF5; IRF6; IRF7; IRF8 (inferredBy_MotifSimilarity).	3	342	IRF6;PARP12;RABGAP1L
10kb	JUN_top5perTarget	cisbp__M3617	3.19	0.0369	JUN	*	NFE2 (directAnnotation).	BACH1; BACH2; FOS; FOSB; FOSL1; FOSL2; JUN; JUNB; JUND; MAF; MAFB; MAFF; MAFG; MAFK; NFE2L1; NFE2L2; NRF1 (inferredBy_MotifSimilarity). MAFA (inferredBy_MotifSimilarity_n_Orthology).	37	740	ACSS1;ACTN4;CLN8;CREB5;CTSD;DDR1;ELMO2;ENO1;EPHX1;F3;FAM83H;HSPA5;INF2;IRF1;LRRN3;MAP2K3;ME1;MID1;MPP5;N4BP2L2;NEDD9;PER2;PFKM;PRSS35;RNF14;SETD7;SLC2A1;SLC2A12;ST3GAL1;ST5;SURF4;TNFRSF1A;TNS3;TRPM3;VIM;ZFP36;ZXDA
10kb	JUN_top5perTarget	cisbp__M6334	3.31	0.0376	JUN	*	MAFK (directAnnotation).	BACH1; BACH2; JUN; MAF; MAFA; MAFB; MAFF; MAFG; NFE2; NFE2L1; NFE2L2; NFE2L3 (inferredBy_MotifSimilarity).	54	1297	ACSS1;ACTR3B;ATP6AP2;BDH1;CLN8;COL11A1;CREB5;CTSD;DDR1;ENO1;EPDR1;EPHX1;ETV5;F3;FAM69C;FAM83H;FOSB;INF2;IRF1;KIAA1024;KLHL21;LRP1;LYPLAL1;MAP2K1;MAP2K3;ME1;MLEC;MPP5;MYH15;NEDD9;NIPAL2;PARD3B;PER2;PLCD1;PRSS35;RHOD;SLC25A37;SLC2A1;SLC38A10;ST3GAL1;ST5;STAT3;SURF4;TJP2;TMBIM1;TMEM37;TMEM47;TNFRSF1A;TNS3;TRPM3;VIM;XPOT;ZFP36;ZXDA
10kb	JUN_top5perTarget	dbcorrdb__NFE2__ENCSR000FAF_1__m1	3.46	0.0384	JUN	*	NFE2 (directAnnotation).	BACH1; BACH2; FOS; FOSB; FOSL1; FOSL2; JUN; JUNB; JUND; MAF; MAFB; MAFF; MAFG; MAFK; NFE2L1; NFE2L2; NFE2L3 (inferredBy_MotifSimilarity).	19	238	COL11A1;CREB5;CTSD;ENO1;EPHX1;F3;FAM83H;FOSB;KLHL21;LYRM2;ME1;MID1;MPP5;PPT1;SLC2A1;TNFRSF1A;TNS3;TRPM3;ZFP36
10kb	JUN_top5perTarget	factorbook__NFE2	3.09	0.0364	JUN	*	NFE2 (directAnnotation).	BACH1; BACH2; FOS; FOSB; FOSL1; FOSL2; JUN; JUNB; JUND; MAF; MAFB; MAFF; MAFG; MAFK; NFE2L1; NFE2L2; NFE2L3 (inferredBy_MotifSimilarity).	51	1305	ACTR3B;ANGPTL1;ANXA7;BDH1;CAT;CLN8;CNOT4;COL11A1;CREB5;CTSD;DENND2A;DNAJB4;EIF2AK2;ENO1;EPHX1;F3;FAM83H;HES1;HNRNPL;HSPA1B;INF2;IRF1;KIAA1217;KLHL21;LRP1;MAP2K1;ME1;MID1;MPP5;NEDD9;NIPAL2;NT5C2;OFD1;PMP22;PPT1;PRSS35;PSMD14;RHOD;SLC1A3;SLC25A37;SLC2A1;SORBS2;ST5;TGFB2;TMEM37;TNFRSF1A;TNS3;TRPM3;UNC50;WWTR1;ZFP36
10kb	JUN_top5perTarget	hocomoco__NFE2_MOUSE.H11MO.0.A	3.33	0.0377	JUN	*		BACH1; BACH2; FOS; FOSB; FOSL1; FOSL2; JUN; JUNB; JUND; MAF; MAFB; MAFF; MAFG; MAFK; NFE2; NFE2L1; NFE2L2; NFE2L3 (inferredBy_MotifSimilarity).	16	213	COL11A1;CREB5;CTSD;ENO1;EPHX1;F3;FAM83H;IRF1;ME1;MPP5;NT5C2;SLC2A1;TNFRSF1A;TNS3;TRPM3;ZFP36
10kb	JUN_top5perTarget	jaspar__MA0501.1	3.28	0.0374	JUN	*	NFE2 (directAnnotation).	ARID3A; BACH1; BACH2; EP300; FOS; FOSB; FOSL1; FOSL2; JUN; JUNB; JUND; MAF; MAFB; MAFF; MAFG; MAFK; NFE2L1; NFE2L2; NFE2L3 (inferredBy_MotifSimilarity).	23	416	ANXA7;COL11A1;CREB5;CTSD;DNAJB4;ENO1;EPHX1;F3;FAM83H;IRF1;KLHL21;ME1;MID1;MPP5;NIPAL2;NT5C2;PPT1;SLC25A37;SLC2A1;TNFRSF1A;TNS3;TRPM3;ZFP36
10kb	JUN_top5perTarget	transfac_pro__M07048	3.15	0.0368	JUN	*	MAFG (directAnnotation).	BACH1; BACH2; JUN; MAF; MAFB; MAFF; MAFK; NFE2; NFE2L1; NFE2L2; NFE2L3 (inferredBy_MotifSimilarity).	95	2597	ACSS1;ACTR3B;ANXA6;ARFGEF1;ARVCF;BDH1;BTG1;CAT;CDC42EP4;CHMP2B;CHMP6;COL11A1;CREB5;DCTD;DKK1;DNPEP;EFCAB3;EGR2;EIF2AK2;ELMO2;ENO1;EPHX1;ERRFI1;ETV5;F3;FAM69C;FAM83H;FAM98A;GRIA1;GRN;HEATR5A;HES1;IL17RC;INF2;IRF1;KIAA1217;KLHL21;LAMP2;LMF1;LRRC1;LRRN3;LSAMP;MAP2K1;ME1;MID1;MLEC;MPP5;MYH14;NEDD9;NGFR;NR4A2;PALMD;PCK1;PDLIM4;PDLIM5;PER2;PFKM;PGM1;PMP22;PSMD6;PUF60;RCN1;RFTN2;RHOD;RNF14;SCP2;SLAIN1;S…
10kb	JUNB_top5perTarget	cisbp__M0362	3	0.0412	JUNB	*		ATF1; ATF2; ATF3; ATF4; ATF5; ATF6; ATF6B; ATF7; BATF3; CREB1; CREB3; CREB3L4; CREB5; CREM; E4F1; FOS; FOSB; FOSL1; FOSL2; JDP2; JUN; JUNB; JUND; XBP1 (inferredBy_MotifSimilarity). BACH1; BACH2; CREB3L1; CREB3L2; CREBL2; NFE2; NFE2L1; NFE2L2; NFE2L3; NPDC1 (inferredBy_MotifSimilarity_n_Orthology).	124	1853	ASAH1;ATF3;ATP10D;ATP1B3;BCAS2;BCL6;BLVRB;BMP7;BNIP3L;CA2;CCDC68;CCND2;CDC42EP4;CDK18;CDK2AP2;CDKN1A;CDS1;CEBPB;CHPF;CLCN3;CLDN10;CNKSR3;COBL;CSRP1;CTSO;CYCS;DACH1;DIO2;DNAJB4;DUSP1;DUSP8;EGR1;ELOVL5;ELP4;EMD;EMP1;ERF;F3;FGF1;FHL1;FLT1;FOS;GEM;GK;GLIS3;GNL1;GPM6B;GPRC5A;GYG1;GZF1;HERPUD1;HLA-C;HSD17B2;ID4;IER2;INF2;INHBA;INPP1;INSIG1;JARID2;JUN;JUNB;JUND;KCNK1;KIAA0907;KIAA1217;KLF9;KRT23;LHX2;LM…
10kb	JUNB_top5perTarget	cisbp__M1966	4.73	0.0512	JUNB	*	NFE2L2 (inferredBy_Orthology).	BACH1; BACH2; FOS; FOSB; FOSL1; FOSL2; JUN; JUNB; JUND; MAF; MAFB; MAFF; MAFG; MAFK; NFE2; NFE2L1; NFE2L3 (inferredBy_MotifSimilarity).	41	337	AKAP12;ATP1A1;BAG3;BLVRB;CDKN1A;CLU;CTSD;EDNRB;ENO1;EPHX1;F3;FBXO2;FGF1;FTH1;FTL;GABARAPL1;GLIS3;GULP1;HMOX1;IGFBP6;KLHL21;MAFG;MIDN;NCOA7;PRDX6;PRSS35;PSAP;SFXN5;SLC12A4;SLC2A1;SLC7A11;SLC9A3R2;SOD1;SQSTM1;SULF1;TBL1X;TSPO;TUBA4A;VAT1L;ZBTB20;ZFP36
10kb	JUNB_top5perTarget	cisbp__M2278	4.29	0.0486	JUNB	*	FOS (directAnnotation).	ATF3; BATF; EP300; FOSB; FOSL1; FOSL2; GATA2; JUN; JUNB; JUND; MEF2C; MYC; RCOR1; STAT3; TRIM28 (inferredBy_MotifSimilarity). JDP2 (inferredBy_MotifSimilarity_n_Orthology).	168	2622	ABCA8;ABI1;ACTN4;ADD3;AKTIP;ALDH2;ANKRD35;ANXA5;ASAH1;ATF3;ATP10D;ATP1A1;BAG3;BCL6;BHLHE40;CAV1;CAV3;CCDC68;CD4;CDC42EP4;CDK18;CDKN1A;CHST2;CLDN10;CLIC5;CLIP4;CLN5;CLRN1;CLU;CPNE8;CRTAC1;CSDC2;CSRNP1;CSRP1;CTNNAL1;CTSB;CTSO;CUL1;DAB2;DACH1;DMKN;DNAJB1;DOC2B;DUSP1;DUSP27;ECE1;EFEMP1;EGF;EMP1;ENO1;EPHB6;EPHX1;F3;FAM107A;FAP;FBXO32;FGF1;FLT1;FOSL2;FTH1;GABRB1;GADD45B;GEM;GLIS3;GNAI1;GPM6B;GPR1;GPRC5…
10kb	JUNB_top5perTarget	cisbp__M2279	3.26	0.0427	JUNB	*	FOSL1 (directAnnotation).	ATF3; EP300; FOS; FOSB; FOSL2; JDP2; JUN; JUNB; JUND; SMARCC1 (inferredBy_MotifSimilarity). BATF (inferredBy_MotifSimilarity_n_Orthology).	98	1219	ABCA8;ABI1;ALDH2;ANKRD35;ANXA5;ATF3;ATP10D;ATP1A1;BAG3;BHLHE40;CD63;CD82;CDKN1A;CLIC5;CLIP4;CLN5;CLRN1;CLU;CSDC2;CSRNP1;CTNNAL1;CTSO;CUL1;DACH1;DUSP1;ECE1;ENO1;F3;FBXO32;FGF1;FOSL2;GADD45B;GEM;GLIS3;GPR1;GPRC5A;GULP1;H3F3B;HBEGF;HLA-C;HMOX1;HOPX;HSPA5;IGFBP6;INF2;INSIG1;JUNB;KIAA1217;KLF9;KLHL21;LGALS3;LIMS1;MAFG;MAP2K1;METRNL;MIDN;MT2A;MXI1;NCOA7;NDP;NQO2;PERP;PIP5K1B;PITPNC1;PSAP;PTN;RAB5A;RHOC…
10kb	JUNB_top5perTarget	cisbp__M2280	3.59	0.0446	JUNB	*	FOSL2 (directAnnotation).	ATF3; BATF; EP300; FOS; FOSB; FOSL1; JUN; JUNB; JUND; MYC; NFE2; RCOR1; SMARCC1; TCF7L2 (inferredBy_MotifSimilarity). JDP2; MAFK (inferredBy_MotifSimilarity_n_Orthology).	132	1882	ABCA8;ACTN4;ADD3;AKAP12;AKIRIN2;ALDH2;ANKRD35;ANXA5;ASAH1;ATF3;ATF7;ATP10D;ATP1A1;BAG3;BBS2;BHLHE40;BNIP3L;CAV1;CD63;CDKN1A;CLIP4;CLN5;CLRN1;COL9A2;CSDC2;CSRNP1;CSRP1;CTNNAL1;CTSO;CUL1;DIO2;DOC2B;DUSP1;ECE1;EGF;ENO1;F3;FBXO32;FGF1;FOSL2;FTH1;GADD45B;GEM;GLIS3;GPR1;GULP1;H3F3B;HBEGF;HLA-C;HMOX1;HOPX;HSPA5;IGFBP6;INF2;INSIG1;ITGB4;JUNB;KCNE4;KCNJ10;KIAA0907;KIAA1217;KLHL21;LGALS3;LIMS1;LIX1;LSAMP;M…
10kb	JUNB_top5perTarget	cisbp__M2291	4.05	0.0472	JUNB	**	JUNB (directAnnotation).	ATF3; BATF; EP300; FOS; FOSB; FOSL1; FOSL2; JDP2; JUN; JUND; MEF2C; MYC; NFE2; RCOR1; SMARCC1; TCF7L2; TRIM28 (inferredBy_MotifSimilarity).	170	2699	ABCA8;ACTN4;ADD3;AHCYL2;AKAP12;AKIRIN2;ALDH2;ANKRD35;ANXA5;ASAH1;ATF3;ATP10D;ATP1A1;BAG3;BHLHE40;BNIP3L;CAV1;CAV3;CCDC68;CD4;CD63;CDC42EP4;CDKN1A;CLDN10;CLIC5;CLIP4;CLN5;CLRN1;CLU;COBL;CSDC2;CSRNP1;CTNNAL1;CTSO;CUL1;DACH1;DDIT4;DIO2;DNAJB1;DOC2B;DUSP1;ECE1;EGF;ENO1;EPHB6;EPHX1;F3;FAM107A;FAP;FBXO32;FGF1;FHL1;FLT1;FOSL2;FTH1;GABARAPL1;GABRB1;GADD45B;GEM;GLIS3;GPM6B;GPR1;GPRC5A;GSN;GULP1;H3F3B;HBEG…
10kb	JUNB_top5perTarget	cisbp__M2292	3.03	0.0414	JUNB	*	JUND (directAnnotation).	ATF3; EP300; FOS; FOSB; FOSL1; FOSL2; JDP2; JUN; JUNB; MEF2C; MYC; NFE2; RCOR1; SMARCC1; STAT3; TCF12; TCF7L2; TRIM28 (inferredBy_MotifSimilarity). BATF (inferredBy_MotifSimilarity_n_Orthology).	154	2403	ABCA8;ABI1;ACTN4;ADD3;AHCYL2;AKIRIN2;AKTIP;ALDH2;ANKRD35;ANXA5;ARHGAP32;ASAH1;ATF3;ATP10D;ATP1A1;ATP2B4;BAG3;BBS2;BHLHE40;CAV3;CCDC68;CD4;CDK18;CDKN1A;CHST2;CLDN10;CLIC5;CLIP4;CLN5;CLRN1;CLU;CRYL1;CSDC2;CSRNP1;CTNNAL1;CTSB;CTSO;CUL1;DACH1;DDIT3;DMKN;DOC2B;DUSP1;DUSP27;ECE1;EDNRB;EFEMP1;EGF;EMP1;ENO1;F3;FAM107A;FAP;FBXO32;FGF1;FLT1;FOSL2;GADD45B;GEM;GLIS3;GPM6B;GULP1;H3F3B;HBEGF;HLA-C;HMOX1;HOPX;H…
10kb	JUNB_top5perTarget	cisbp__M2980	3.84	0.046	JUNB	*	BACH2 (directAnnotation).	ATF3; FOS; FOSB; FOSL1; FOSL2; JDP2; JUN; JUNB; JUND; NFE2 (inferredBy_MotifSimilarity).	48	510	ANKRD35;ANXA5;ATF3;ATP10D;ATP1A1;BAG3;CDKN1A;CLN5;CLRN1;CSDC2;CSRNP1;CTNNAL1;CUL1;F3;FGF1;GADD45B;GEM;GLIS3;H3F3B;HBEGF;HMOX1;INF2;ITGB4;JUNB;KIAA0907;KIAA1217;KLHL21;LGALS3;LMCD1;MAFG;METRN;MIDN;MXI1;NCOA7;NDP;PTN;RHOC;RIMS1;RTN4;SFXN5;SLC2A1;SULT1A1;TNFRSF12A;TSPO;TYRO3;UBC;VAT1L;ZFP36
10kb	JUNB_top5perTarget	cisbp__M3617	3.52	0.0442	JUNB	*	NFE2 (directAnnotation).	BACH1; BACH2; FOS; FOSB; FOSL1; FOSL2; JUN; JUNB; JUND; MAF; MAFB; MAFF; MAFG; MAFK; NFE2L1; NFE2L2; NRF1 (inferredBy_MotifSimilarity). MAFA (inferredBy_MotifSimilarity_n_Orthology).	176	2820	ABCA8;ACTN4;ADD3;AGL;AHCYL2;AKAP12;ALKBH5;ANKRD35;ARPC5L;ASAH1;ASPH;ATF3;ATP2B4;BAG3;BLVRB;BNIP3L;CA5B;CCDC68;CDC34;CDC42EP4;CDKN1A;CHMP2B;CHST2;CLCN3;CLDN10;CLIP4;CLN5;CLRN1;CLU;CNKSR3;COBL;CPNE8;CRTAC1;CTNNAL1;CTSD;CTSZ;CUL1;DACH1;DCDC2;DIO2;ECE1;EDNRB;EGF;EHD4;ELOVL5;EMP1;ENO1;EPHB6;EPHX1;F3;FBXL22;FBXO32;FGF1;FHL1;FOSL2;FTH1;FTL;GABARAPL1;GADD45B;GEM;GLIS3;GPR1;GSN;GULP1;GYG1;HBEGF;HES5;HLA-C…
10kb	JUNB_top5perTarget	cisbp__M4506	3.98	0.0469	JUNB	*	JUND (directAnnotation).	ATF3; BACH2; BATF; EP300; FOS; FOSB; FOSL1; FOSL2; JDP2; JUN; JUNB; MEF2C; MYC; NFE2; SMARCC1; TCF7L2; TRIM28 (inferredBy_MotifSimilarity).	67	804	ACTN4;ANKRD35;ANXA5;ATF3;ATP1A1;BAG3;BHLHE40;CDKN1A;CLIP4;CLRN1;CSDC2;CSRNP1;CTNNAL1;DUSP1;EGF;F3;FBXO32;FOSL2;FTH1;GLIS3;GULP1;H3F3B;HBEGF;HMOX1;HOPX;IGFBP6;INF2;INSIG1;ITGB4;JUNB;KIAA1217;KLHL21;LGALS1;LGALS3;LIMS1;MAFG;ME1;METRNL;MIDN;NDP;NR1D1;OAF;PIP5K1B;PSAP;PTN;RAB5A;RIMS1;RNF144B;RTN4;SFXN5;SLC2A1;SLC39A12;SLC9A3R2;SOD1;STAC;TECR;TMBIM1;TNFRSF12A;TPP1;TSPO;TUBA4A;UBC;USP2;VAT1L;WFS1;ZBTB2…
10kb	JUNB_top5perTarget	cisbp__M4526	3.6	0.0447	JUNB	*	SMARCC1 (directAnnotation).	ATF3; BACH1; BACH2; BATF; FOS; FOSB; FOSL1; FOSL2; JUN; JUNB; JUND; MAF; MAFB; MAFG; MAFK; MYC; NFE2; NFE2L1; NFE2L2; NRF1; TCF7L2 (inferredBy_MotifSimilarity).	141	2126	ABCA8;ABI1;ACTN4;AKIRIN2;ALDH2;ANKRD35;ANXA5;ARHGAP32;ASAH1;ATF3;ATP10D;ATP1A1;ATP2B4;BAG3;BHLHE40;BHLHE41;BLVRB;CD82;CDK18;CDKN1A;CLIP4;CLRN1;CLU;CPNE8;CSDC2;CSRNP1;CTNNAL1;CTSB;CTSO;CUL1;DACH1;DMKN;DOC2B;DUSP1;ECE1;EGF;EMP1;ENO1;F3;FBXO32;FGF1;FIBIN;FLT1;FOSL2;FTH1;GABARAPL1;GADD45B;GEM;GLIS3;GPR1;GULP1;H3F3B;HBEGF;HLA-C;HMOX1;HOPX;HSPA5;IGFBP6;INF2;INSIG1;JUNB;KCNE4;KIAA0907;KIAA1217;KLF9;KLHL…
10kb	JUNB_top5perTarget	cisbp__M4530	3.44	0.0437	JUNB	*	FOS (directAnnotation).	ATF3; FOSL2; JUN; JUNB; JUND; MEF2C (inferredBy_MotifSimilarity). BATF (inferredBy_MotifSimilarity_n_Orthology).	107	1564	ABCA8;ACTN4;ADD3;AKTIP;ALDH2;ANKRD35;ANXA5;ASAH1;ATF3;ATP10D;ATP1A1;ATP2B4;BAG3;BHLHE40;CAV1;CAV3;CDK18;CDKN1A;CLIP4;CLN5;CLRN1;CRTAC1;CRYL1;CSDC2;CSRNP1;CSRP1;CTNNAL1;CTSO;DIO2;DUSP1;EMP1;F3;FBXO32;FGF1;FOSL2;FTH1;GABARAPL1;GEM;GLIS3;GPR1;GPRC5A;GULP1;H3F3B;HBEGF;HMOX1;HOPX;HSPA5;IGFBP6;INF2;INSIG1;JUNB;KIAA1217;LGALS3;LIMS1;LIX1;LSAMP;MAFG;MAMDC2;MCFD2;MDFIC;METRNL;MIDN;MT2A;MXI1;MYO6;NCOA7;NDP…
10kb	JUNB_top5perTarget	cisbp__M4565	3.96	0.0467	JUNB	*	FOSL2 (directAnnotation).	ATF3; BATF; EP300; FOS; FOSB; FOSL1; GATA2; JDP2; JUN; JUNB; JUND; MEF2C; MYC; NFE2; RCOR1; SMARCA4; SMARCC1; STAT3; TCF12; TCF7L2 (inferredBy_MotifSimilarity). MAFK (inferredBy_MotifSimilarity_n_Orthology).	80	952	ABCA8;ACTN4;AKIRIN2;ALDH2;ANKRD35;ANXA5;ATF3;ATP10D;ATP1A1;BAG3;BHLHE40;CCDC68;CDKN1A;CLRN1;CSDC2;CSRNP1;CTNNAL1;DUSP1;ECE1;EGF;F3;FAP;FLT1;FOSL2;FTH1;GLIS3;GULP1;H3F3B;HBEGF;HMOX1;HOPX;IGFBP6;INF2;INSIG1;JUNB;KIAA0907;KIAA1217;KLHL21;LGALS1;LGALS3;LIMS1;MAFG;MCFD2;METRNL;MXI1;NCOA7;NDP;NR1D1;OAF;PRSS35;PSAP;PTN;RAB5A;RGS2;RNF144B;RTN4;SFXN5;SIPA1L1;SLC12A4;SLC2A1;SLC39A12;SLC7A5;SLC9A3R2;SLMAP;S…
10kb	JUNB_top5perTarget	cisbp__M4570	3.22	0.0425	JUNB	*	JUND (directAnnotation).	ATF3; BACH2; BATF; EP300; FOS; FOSB; FOSL1; FOSL2; GATA2; JDP2; JUN; JUNB; MEF2C; MYC; NFE2; RCOR1; SMARCA4; SMARCC1; STAT3; TCF7L2 (inferredBy_MotifSimilarity).	95	1256	ABCA8;ACTN4;ADD3;AKIRIN2;ALDH2;ANKRD35;ANXA5;ATF3;ATP10D;ATP1A1;BAG3;BHLHE40;CAV1;CCDC68;CDKN1A;CLRN1;CSDC2;CSRNP1;CTNNAL1;DOC2B;DUSP1;ECE1;EGF;F3;FAP;FBXO32;FGF1;FLT1;FOSL2;FTH1;GABARAPL1;GADD45B;GEM;GLIS3;GULP1;H3F3B;HBEGF;HLA-C;HMOX1;HOPX;IGFBP6;INF2;INSIG1;JUNB;KCNE4;KIAA0907;KIAA1217;KLHL21;LGALS3;LHX2;LIMS1;LMCD1;MAFG;MCFD2;METRN;METRNL;MXI1;MYO1B;NDP;NDRG2;NR1D1;NR4A2;OAF;PIP5K1B;PITPNC1;P…
10kb	JUNB_top5perTarget	cisbp__M4590	3.87	0.0462	JUNB	*	FOS (directAnnotation).	ATF3; BATF; FOSB; FOSL1; FOSL2; JUN; JUNB; JUND; MYC; SMARCC1 (inferredBy_MotifSimilarity).	109	1539	ABCA8;ACTN4;ADD3;ALDH2;ANKRD35;ANXA5;ASAH1;ATF3;ATP10D;ATP1A1;BAG3;BCL6;BHLHE40;CD63;CD82;CDKN1A;CLIP4;CLN5;CLU;COBL;CSDC2;CSRNP1;CTNNAL1;CTSB;CTSO;CUL1;DACH1;DDIT3;DNAJB1;DOC2B;DUSP1;ECE1;EMP1;EPHB6;F3;FAP;FBXO32;FGF1;FOSL2;FTH1;GEM;GLIS3;GPR1;GPRC5A;GULP1;H3F3B;HBEGF;HMOX1;HOPX;HSPA5;IGFBP6;INF2;INSIG1;ITGB4;JUNB;KIAA1217;KLF9;KLHL21;LGALS3;LIMS1;LMCD1;LSAMP;MAFG;MAP2K1;MCFD2;MDFIC;MIDN;MT2A;MX…
10kb	JUNB_top5perTarget	cisbp__M4607	3.66	0.045	JUNB	*	FOS (directAnnotation).	ATF3; BACH1; BACH2; BATF; EP300; FOSB; FOSL1; FOSL2; JDP2; JUN; JUNB; JUND; MEF2A; MEF2C; MYC; NFE2; RCOR1; SMARCA4; SMARCC1; STAT3; TCF12; TCF7L2 (inferredBy_MotifSimilarity). MAFK (inferredBy_MotifSimilarity_n_Orthology).	129	1902	ACTN4;ADD3;AKIRIN2;ALDH2;ALDH6A1;ANKRD35;ANXA5;ATF3;ATP10D;ATP1A1;BAG3;BHLHE40;CAV1;CAV3;CCDC68;CD4;CDC42EP4;CDK18;CDKN1A;CLIC5;CLN5;CLRN1;CSDC2;CSRNP1;CTNNAL1;CUL1;DMKN;DOC2B;DUSP1;ECE1;EFEMP1;EGF;EMP1;ENO1;EPHX1;F3;FAM107A;FAP;FBXO32;FGF1;FLT1;FOSL2;FTH1;GADD45B;GEM;GLIS3;GPRC5A;GULP1;H3F3B;HBEGF;HLA-C;HMOX1;HOPX;IGFBP6;INF2;INPP1;INSIG1;ITGB4;JUNB;KIAA0907;KIAA1217;KLHL21;LGALS3;LIMS1;LIX1;LMC…
10kb	JUNB_top5perTarget	cisbp__M4608	3.97	0.0468	JUNB	*	JUN (directAnnotation).	ATF3; BACH2; BATF; EP300; FOS; FOSB; FOSL1; FOSL2; JDP2; JUNB; JUND; MEF2A; MYC; NFE2; RCOR1; SMARCC1; STAT3; TCF12; TCF7L2; TRIM28 (inferredBy_MotifSimilarity).	48	467	ANKRD35;ANXA5;ATF3;ATP1A1;BAG3;BHLHE40;CDKN1A;CLIP4;CLRN1;CSDC2;CSRNP1;CTNNAL1;DUSP1;F3;FBXO32;FOSL2;GEM;GLIS3;H3F3B;HBEGF;HMOX1;HSPA5;IGFBP6;INF2;INSIG1;JUNB;KIAA1217;KLHL21;LGALS3;MAFG;MIDN;NCOA7;NDP;PSAP;PTN;RAB5A;RHOC;RTN4;SFXN5;SLC2A1;SLC9A3R2;STAC;TMBIM1;TNFRSF12A;UBC;VAT1L;WFS1;ZFP36
10kb	JUNB_top5perTarget	cisbp__M4619	4.05	0.0473	JUNB	*	FOSL1 (directAnnotation).	ATF3; BATF; FOS; FOSB; FOSL2; JDP2; JUN; JUNB; JUND; MEF2C; MYC; RCOR1; SMARCC1; TCF7L2; TRIM28 (inferredBy_MotifSimilarity).	98	1256	ABCA8;ACTN4;ALDH2;ANKRD35;ANXA5;ASAH1;ATF3;ATP1A1;BAG3;BHLHE40;CD4;CD63;CD82;CDC42EP4;CDKN1A;CLIC5;CLIP4;CLN5;CLRN1;COBL;CSDC2;CSRNP1;CTNNAL1;CTSO;CUL1;DDIT3;DNAJB1;DOC2B;DUSP1;ECE1;EGF;F3;FAM107A;FBXO32;FOSL2;GEM;GLIS3;GPR1;GULP1;H3F3B;HBEGF;HMOX1;HOPX;HSPA5;IGFBP6;INF2;INSIG1;ITGB4;JUNB;KIAA1217;KLHL21;LGALS1;LGALS3;LIMS1;LSAMP;MAFG;METRNL;MIDN;MT2A;NDP;NQO2;NR1D1;OAF;PIP5K1B;PSAP;PTN;RAB5A;RHO…
10kb	JUNB_top5perTarget	cisbp__M4623	4.24	0.0483	JUNB	**	JUNB (directAnnotation).	ATF3; BACH1; BACH2; BATF; EP300; FOS; FOSB; FOSL1; FOSL2; JDP2; JUN; JUND; MEF2A; MEF2C; MYC; RCOR1; SMARCC1; STAT3; TCF12; TCF7L2 (inferredBy_MotifSimilarity).	51	481	AKIRIN2;ANXA5;ATF3;BAG3;BHLHE40;CDKN1A;CLRN1;CSDC2;CSRNP1;CTNNAL1;DUSP1;ECE1;FAM107A;FLT1;FOSL2;H3F3B;HBEGF;HMOX1;HOPX;IGFBP6;JUNB;KIAA1217;LGALS3;LIMS1;MAFG;METRNL;MXI1;NDP;NR1D1;PSAP;PTN;RAB5A;RHOC;RNF144B;RTN4;SFXN5;SIPA1L1;SLC2A1;SLC9A3R2;SLMAP;SOD1;STAC2;TACC1;TMBIM1;TNFRSF12A;TOR1AIP1;TSPO;TYRO3;UBC;VASN;VAT1L
10kb	JUNB_top5perTarget	cisbp__M4625	3.83	0.046	JUNB	*	JUND (directAnnotation).	ARID3A; ATF3; BACH1; BACH2; BATF; EP300; FOS; FOSB; FOSL1; FOSL2; JDP2; JUN; JUNB; MEF2A; MEF2C; MYC; RCOR1; SMARCC1; STAT3; TCF12; TCF7L2; TRIM28 (inferredBy_MotifSimilarity). MAFK (inferredBy_MotifSimilarity_n_Orthology).	63	712	ACTN4;AKIRIN2;ANKRD35;ATP10D;ATP1A1;BAG3;BHLHE40;CCDC68;CDKN1A;CLRN1;CSDC2;CTNNAL1;DOC2B;ECE1;FAP;FOSL2;FTH1;GLIS3;GULP1;H3F3B;HBEGF;HMOX1;HOPX;IGFBP6;INF2;INSIG1;JUNB;KIAA1217;LGALS3;LIMS1;MAFG;METRNL;MIDN;MT2A;NCOA7;NDP;NR1D1;OAF;ORMDL3;PPP2R5A;PSAP;PTN;RAB5A;RNF144B;RTN4;SFXN5;SLC2A1;SLC9A3R2;SLMAP;SQSTM1;STAC2;TACC1;TMBIM1;TNFRSF12A;TPP1;TSPO;UBC;UNC5B;USP2;VAT1L;WFS1;ZBTB20;ZFP36
10kb	JUNB_top5perTarget	cisbp__M5050	3.34	0.0432	JUNB	**	JUN; JUNB; JUND (inferredBy_Orthology).	ATF3; BACH2; EP300; FOS; FOSB; FOSL1; FOSL2; JDP2; MEF2C; MYC; NFE2; RCOR1; TCF7L2; TRIM28 (inferredBy_MotifSimilarity). BATF (inferredBy_MotifSimilarity_n_Orthology).	235	4145	ABCA8;ABI1;ACSS3;ACTN4;ADD3;AGL;AKAP12;AKIRIN2;AKTIP;ALDH2;AMZ2;ANKRD35;ANXA5;AQP4;ARID3A;ASAH1;ATF3;ATF7;ATP10D;ATP1A1;ATP2B4;AVPI1;BAG3;BBS2;BCL6;BHLHE40;BNIP3L;CA5B;CAV1;CAV2;CAV3;CCDC68;CD59;CDC34;CDC42EP4;CDK18;CDKN1A;CEBPB;CHST2;CHST9;CLIC5;CLIP4;CLN5;CLRN1;CLU;COBL;CRYL1;CSDC2;CSRNP1;CTNNAL1;CTSB;CTSO;CTSZ;CUL1;DACH1;DDIT4;DNAJB1;DOC2B;DUSP1;ECE1;EFEMP1;EGF;ELP4;EMP1;ENO1;EPHB6;EPHX1;F3;FA…
10kb	JUNB_top5perTarget	cisbp__M6156	4.62	0.0505	JUNB	*	BACH1 (directAnnotation).	BACH2; FOS; FOSB; FOSL1; FOSL2; JUN; JUNB; JUND; MAFF; MAFG; MAFK; NFE2; NFE2L1; NFE2L2 (inferredBy_MotifSimilarity).	161	2369	ACTN4;ADD3;ADORA1;AGL;AKAP12;AKIRIN2;ALKBH5;ASAH1;ATF3;ATF7;ATP10D;ATP1A1;BAG3;BBS2;BCL6;BLVRB;BNIP3L;CAV1;CAV2;CCDC68;CCDC80;CD4;CD82;CDK18;CDKN1A;CHST9;CLCN3;CLDN10;CLDN12;CLN5;CLRN1;CLU;CPNE8;CRTAC1;CSDC2;CTNNA2;CTSD;DCDC2;DIO2;EDNRB;EFEMP1;EGF;EMP1;ENO1;ENTPD1;EPHB6;EPHX1;F3;FBXO2;FBXO32;FGF1;FHL1;FRZB;FTH1;FTL;FXYD3;GABARAPL1;GK;GLIS3;GNAI1;GSN;GULP1;GYG1;HIF3A;HLA-C;HMOX1;IGFBP6;INF2;INPP1;…
10kb	JUNB_top5perTarget	cisbp__M6180	3.13	0.0419	JUNB	*	CREB1 (directAnnotation).	ATF1; ATF2; ATF3; ATF4; ATF5; ATF6; ATF6B; ATF7; BATF3; CREB3; CREB3L4; CREB5; CREM; FOSL2; JDP2; JUN; JUNB; JUND; XBP1 (inferredBy_MotifSimilarity). CREB3L1; CREB3L2; CREBL2 (inferredBy_MotifSimilarity_n_Orthology).	106	1390	ARID3A;ATF3;ATP10D;ATP1B3;AVPI1;BCAS2;BCL6;BMP7;BNIP3L;CCDC68;CCND2;CDC42EP4;CDK2AP2;CDKN1A;CDS1;CEBPB;CHPF;CLCN3;CSDC2;CSRP1;CYCS;DACH1;DIO2;DNAJB4;DNAJC16;DUSP1;DUSP8;ECE1;EGR1;ELOVL5;EMD;ERF;F3;FGF1;FGFR1;FHL1;FLT1;FOS;GABARAPL1;GEM;GK;GLIS3;GNL1;GPM6B;GPRC5A;GZF1;HLA-C;HSD17B2;ID3;IER2;INHBA;JARID2;JUN;JUND;KIAA1217;KLF9;LMBRD1;MAFF;MAFG;MAP2K1;MAP3K13;MFI2;MIDN;MTTP;MXD1;MXI1;MYO1B;MYO6;NAP1…
10kb	JUNB_top5perTarget	cisbp__M6230	3.52	0.0442	JUNB	*	FOSL2 (directAnnotation).	ATF3; BACH2; BATF; EP300; FOS; FOSB; FOSL1; JDP2; JUN; JUNB; JUND; MYC; NFE2; RCOR1; SMARCC1; STAT3; TCF12; TCF7L2 (inferredBy_MotifSimilarity).	72	895	ALDH2;ANXA5;ATF3;ATP10D;ATP1A1;BAG3;BHLHE40;CCDC68;CDKN1A;CLIP4;CLRN1;CLU;CSDC2;CSRNP1;CTNNAL1;DUSP1;ECE1;F3;FBXO32;FGF1;FLT1;FOSL2;FTH1;GADD45B;GEM;GLIS3;GULP1;H3F3B;HBEGF;HMOX1;HOPX;HSPA5;IGFBP6;INF2;INSIG1;JUNB;KIAA1217;LGALS3;LIMS1;LMCD1;MAFG;ME1;NDP;NR1D1;OAF;PIP5K1B;PSAP;PTN;RAB5A;RHOC;RNF144B;RTN4;SFXN5;SIPA1L1;SLC2A1;SLC39A12;SLC9A3R2;SLMAP;SOD1;SPOCK1;STAC2;TACC1;TMBIM1;TNFRSF12A;TSPO;TY…
10kb	JUNB_top5perTarget	cisbp__M6317	3.3	0.0429	JUNB	**	JUNB (directAnnotation).	ATF3; BACH2; BATF; EP300; FOS; FOSB; FOSL1; FOSL2; FOXM1; GATA2; JDP2; JUN; JUND; MEF2A; MYC; NFATC1; NFIC; RELA; SMARCC1; STAT3; TCF12; TCF7L2; TRIM28 (inferredBy_MotifSimilarity).	67	785	ABCA8;ANXA5;ASAH1;ATF3;BAG3;CAV1;CDK18;CDKN1A;CLIP4;CLU;CSDC2;CSRNP1;CTNNAL1;DNAJB1;DUSP1;EMP1;EPHB6;F3;FBXO32;FGF1;FOSL2;GEM;GLIS3;GPRC5A;GULP1;H3F3B;HBEGF;HMOX1;HOOK1;HSPA5;IGFBP6;IL6ST;INF2;INHBA;INSIG1;JUNB;KCNE4;LGALS3;LIMS1;LMCD1;MAFG;MAP2K1;MBP;NDP;NLGN1;PIP5K1B;PSAP;PTN;RCAN2;RTN4;SFXN5;SLC2A1;SLC39A12;SLC9A3R2;SNX10;STAC2;TACC1;TECR;TNFRSF12A;TOR1AIP1;TSPO;TYRO3;UBC;VASN;VAT1L;ZBTB20;ZFP…
10kb	JUNB_top5perTarget	cisbp__M6318	3.84	0.046	JUNB	*	JUND (directAnnotation).	ATF3; BACH2; EP300; FOS; FOSB; FOSL1; FOSL2; JDP2; JUN; JUNB; MEF2A; MYC; NFE2; RCOR1; SMARCC1; STAT3; TCF12; TCF7L2; TRIM28 (inferredBy_MotifSimilarity). BATF (inferredBy_MotifSimilarity_n_Orthology).	46	475	ANXA5;ATF3;BAG3;CDKN1A;CLIP4;CLRN1;CLU;CSDC2;CSRNP1;CTNNAL1;DUSP1;F3;FBXO32;FOSL2;GEM;GLIS3;GULP1;H3F3B;HBEGF;HMOX1;HSPA5;IGFBP6;INF2;INSIG1;JUNB;KIAA1217;LGALS3;LMCD1;MAFG;NCOA7;NDP;PIP5K1B;PSAP;PTN;RHOC;RNF144B;RTN4;SFXN5;SLC2A1;SLC39A12;SLC9A3R2;TNFRSF12A;TSPO;UBC;VAT1L;ZFP36
10kb	JUNB_top5perTarget	cisbp__M6367	4.58	0.0503	JUNB	*	NFE2 (directAnnotation).	BACH1; BACH2; FOS; FOSB; FOSL1; FOSL2; JUN; JUNB; JUND; MAF; MAFB; MAFF; MAFG; MAFK; NFE2L1; NFE2L2; NFE2L3 (inferredBy_MotifSimilarity).	80	926	ADD3;AKAP12;ATF3;ATF7;ATP1A1;BAG3;BLVRB;CDKN1A;CLU;CSDC2;CTSD;DAB2;ECE1;EDNRB;ENO1;EPHB6;EPHX1;F3;FAP;FBXO2;FGF1;FHL1;FTH1;FTL;FXYD3;GABARAPL1;GK;GLIS3;GULP1;HES5;HMOX1;IGFBP6;INF2;ITM2B;JAKMIP1;KLHL21;LIMS1;MAFG;ME1;MIDN;MLPH;MT3;MXI1;MYO15A;NCOA7;NEAT1;OSGIN1;PAH;PIP5K1B;PRSS35;PSAP;RFTN1;RNF144B;SELT;SFTA2;SFXN5;SLC12A4;SLC15A4;SLC2A1;SLC7A5;SLC9A3R2;SLN;SMPDL3A;SOD1;SPARCL1;SPHK1;SPP1;SQSTM1;…
10kb	JUNB_top5perTarget	cisbp__M6467	3.04	0.0415	JUNB	*	SMARCC1 (directAnnotation).	BACH1; BACH2; BATF; BCL3; EP300; FOS; FOSB; FOSL1; FOSL2; JUN; JUNB; JUND; MAF; MAFB; MAFG; MAFK; MEF2A; NFE2; NFE2L1; NFE2L2; NRF1; TCF7L2 (inferredBy_MotifSimilarity). ATF3 (inferredBy_MotifSimilarity_n_Orthology).	53	618	ANXA5;ATF3;BAG3;CLIP4;CLN5;CLU;CSDC2;CSRNP1;CTNNAL1;CUL1;EMP1;F3;FBXO32;GEM;GLIS3;GPR1;GULP1;H3F3B;HBEGF;HMOX1;HSPA5;IGFBP6;INF2;INHBA;INSIG1;JUNB;LAMB2;LGALS3;LMCD1;MAFG;MAST4;MYO6;NDUFC1;PIP5K1B;PPM1B;PSAP;RCAN2;RHOC;RTN4;SFXN5;SLC2A1;SLC39A12;STAC2;SULF1;TACC1;TNFRSF12A;TOR1AIP1;TSPO;TYRO3;UBC;VASN;VAT1L;ZFP36
10kb	JUNB_top5perTarget	dbcorrdb__BACH1__ENCSR000EBQ_1__m1	3.57	0.0445	JUNB	*	BACH1 (directAnnotation).	BACH2; FOS; FOSB; FOSL1; FOSL2; JUN; JUNB; JUND; MAF; MAFB; MAFF; MAFG; MAFK; NFE2; NFE2L1; NFE2L2; NRF1 (inferredBy_MotifSimilarity). MAFA (inferredBy_MotifSimilarity_n_Orthology).	44	473	ATF3;BAG3;BLVRB;CDKN1A;CSDC2;CTSD;EHD4;ENO1;EPHB6;EPHX1;FBXO2;FGF1;FTH1;FTL;FXYD3;GABARAPL1;GLIS3;HMOX1;IGFBP6;INF2;KLHL21;LIMS1;MAFG;MAP2K1;ME1;MIDN;NCOA7;PIP5K1B;PIR;PRSS35;PSAP;SELT;SFXN5;SLC12A4;SLC2A1;SNX10;SOD1;SQSTM1;SULF1;TIMP1;TMEM205;TSPO;ZBTB20;ZFP36
10kb	JUNB_top5perTarget	dbcorrdb__BACH1__ENCSR000EGD_1__m1	3	0.0412	JUNB	*	BACH1 (directAnnotation).	BACH2; EP300; FOS; FOSB; FOSL1; FOSL2; JUN; JUNB; JUND; MAF; MAFB; MAFF; MAFG; MAFK; NFE2; NFE2L1; NFE2L2; NFE2L3 (inferredBy_MotifSimilarity).	33	353	ATF3;BAG3;BLVRB;CDKN1A;CSDC2;ENO1;EPHB6;EPHX1;F3;FBXO2;FGF1;FTH1;FTL;GABARAPL1;GLIS3;HMOX1;KLHL21;MAFG;ME1;NDP;PIP5K1B;PIR;PRDX6;PSAP;SELT;SFXN5;SLC2A1;SNX10;SOD1;SQSTM1;SULF1;ZBTB20;ZFP36
10kb	JUNB_top5perTarget	dbcorrdb__BCL3__ENCSR000BQH_1__m2	3.13	0.042	JUNB	*	BCL3 (directAnnotation).	FOS; FOSB; FOSL1; FOSL2; JUN; JUNB; SMARCC1 (inferredBy_MotifSimilarity). ATF3; BATF (inferredBy_MotifSimilarity_n_Orthology).	208	3296	ABCA8;ABI1;ACSS3;ADD3;ADORA1;AKTIP;ALDH6A1;AMFR;ANKRD35;ANXA5;ARID3A;ATF3;ATP10D;ATP1A1;ATP2B4;B3GALNT2;BAG3;BCAS3;BHLHE40;BHLHE41;BLVRB;BNIP3L;CAV2;CAV3;CCDC68;CCND2;CD4;CD63;CDC42EP4;CDK18;CDKN1A;CHST2;CHST9;CLDN10;CLDN12;CLIP4;CLN5;CLRN1;CLU;CRTAC1;CSDC2;CSRNP1;CSRP1;CTNNA2;CTNNAL1;CTSB;CTSO;CUL1;DAB2;DIO2;DNAJB1;DOC2B;DUSP1;DUSP27;EFEMP1;EMP1;ENO1;EPHB6;F3;FAM107A;FAM46B;FAP;FBXO2;FBXO32;FGF1…
10kb	JUNB_top5perTarget	dbcorrdb__eGFP-FOS__ENCSR000DKB_1__m1	4.19	0.048	JUNB	*		ATF3; BACH1; BACH2; BATF; EP300; FOS; FOSB; FOSL1; FOSL2; GATA2; JDP2; JUN; JUNB; JUND; MEF2A; MYC; RCOR1; SMARCC1; STAT3; TCF12; TCF7L2 (inferredBy_MotifSimilarity). MAFK (inferredBy_MotifSimilarity_n_Orthology).	279	4936	ABCA8;ABI1;ACSS3;ACTN4;ADD3;ADORA1;AGL;AHCYL2;AKAP12;AKIRIN2;AKTIP;ALDH2;ALDH6A1;AMFR;AMZ2;ANKRD35;ANXA5;ARHGAP32;ASAH1;ASPH;ATF3;ATF7;ATP10D;ATP1A1;ATP2B4;B3GALNT2;BAG3;BBS2;BCL6;BHLHE40;BIRC7;BLVRB;CA5B;CAPN3;CAV1;CAV2;CAV3;CCDC68;CD4;CD59;CD63;CD82;CD9;CDC34;CDC42EP4;CDK18;CDKN1A;CHST2;CHST9;CLDN10;CLIC5;CLIP4;CLN5;CLRN1;CLU;COBL;COLEC12;CRTAC1;CSDC2;CSRNP1;CSRP1;CTNNA2;CTNNAL1;CTSB;CTSO;CUL1;…
10kb	JUNB_top5perTarget	dbcorrdb__eGFP-JUNB__ENCSR000DJY_1__m1	3.21	0.0424	JUNB	*		ATF3; BACH1; BACH2; BATF; EP300; FOS; FOSB; FOSL1; FOSL2; GATA2; JDP2; JUN; JUNB; JUND; MEF2A; MYC; RCOR1; SMARCC1; STAT3; TCF12; TCF7L2 (inferredBy_MotifSimilarity).	106	1386	ACSS3;ACTN4;ADD3;AKIRIN2;ANXA5;ATF3;ATP10D;ATP1A1;BAG3;BCAS3;BHLHE40;CAV1;CAV3;CDKN1A;CLIP4;CLRN1;CSDC2;CTNNAL1;CTSO;DIO2;DOC2B;DUSP1;ECE1;EGF;ENO1;F3;FAM107A;FAP;FBXO32;FLT1;FOSL2;FTH1;GABRB1;GEM;GLIS3;GPR1;GPRC5A;GULP1;H3F3B;HBEGF;HLA-C;HMOX1;HNMT;HOPX;HSPA5;IGFBP6;INF2;JUNB;KIAA0907;KIAA1217;LGALS3;LIMS1;LIX1;LMCD1;MAFG;MAL;MAMDC2;MAP2K1;METRNL;MYO1B;NCOA7;NDP;NFIC;NR1D1;NR4A2;OAF;ORMDL3;PIP5K…
10kb	JUNB_top5perTarget	dbcorrdb__eGFP-JUND__ENCSR000DJX_1__m1	3.88	0.0463	JUNB	*		ATF3; BATF; FOS; FOSB; FOSL1; FOSL2; JDP2; JUN; JUNB; JUND; MYC; RCOR1; SMARCC1; TCF7L2 (inferredBy_MotifSimilarity).	184	2880	ABI1;ACTN4;ADD3;ADSS;AKAP12;AKIRIN2;ANKRD35;ANXA5;ARHGAP29;ATF3;ATF7;ATP10D;ATP1A1;ATP2B4;BAG3;BCAS3;BHLHE40;BLVRB;C1S;CAV1;CAV2;CAV3;CCDC68;CCND2;CD4;CD82;CDC42EP4;CDKN1A;CEBPB;CLDN10;CLIC5;CLIP4;CLN5;CLRN1;COLEC12;CRTAC1;CSDC2;CTNNAL1;CTSB;CTSO;DAB2;DIO2;DOC2B;DUSP1;EGF;ELOVL5;EMP1;ENO1;EPHX1;F3;FAM107A;FAP;FBXO32;FGF1;FLT1;FOSL2;FTH1;FTL;GABARAPL1;GABRB1;GADD45B;GEM;GK;GLIS3;GPM6B;GPR1;GPRC5A;…
10kb	JUNB_top5perTarget	dbcorrdb__EP300__ENCSR000BPW_1__m1	3.34	0.0432	JUNB	*	EP300 (directAnnotation).	ARID3A; ATF3; BACH1; BACH2; BATF; FOS; FOSB; FOSL1; FOSL2; JDP2; JUN; JUNB; JUND; MAF; MAFB; MAFG; MAFK; MEF2A; MYC; NFE2; NFE2L1; NFE2L2; NRF1; SMARCC1; STAT3; TCF12 (inferredBy_MotifSimilarity). MAFF (inferredBy_MotifSimilarity_n_Orthology).	116	1594	ACSS3;ADD3;AKIRIN2;ANXA5;ASAH1;ATF3;ATP10D;ATP2B4;BAG3;BCAS3;CAV3;CCND2;CDC42EP4;CDKN1A;CEBPB;CHMP2B;CLIP4;CLRN1;CLU;CRTAC1;CSDC2;CTNNAL1;CTSO;DIO2;DNAJB1;DOC2B;DUSP1;ECE1;EMP1;ENO1;F3;FBXO32;FGF1;FHL1;FLT1;FOSL2;FTH1;GABRB1;GEM;GLIS3;GPR1;GULP1;H3F3B;HBEGF;HMOX1;HNMT;HOPX;HSPA5;IGFBP6;INF2;JUNB;KCNE4;KIAA1217;LAMB2;LGALS3;LIMS1;LIX1;LMCD1;MAFG;MAL;MAP2K1;MAST4;METRNL;MXI1;MYO1B;NDP;NFIC;NLGN1;NR…
10kb	JUNB_top5perTarget	dbcorrdb__FOS__ENCSR000DOO_1__m1	3.38	0.0434	JUNB	*	FOS (directAnnotation).	ARID3A; ATF3; BATF; FOSB; FOSL1; FOSL2; JDP2; JUN; JUNB; JUND; MAFF; MAFK; SMARCC1; STAT3; TCF12 (inferredBy_MotifSimilarity).	81	1021	ABI1;ANKRD35;ANXA5;ATF3;BAG3;BHLHE40;CAV1;CAV3;CDC42EP4;CDKN1A;CLIP4;CLN5;CSDC2;CTNNAL1;CTSO;DIO2;DNAJB1;DUSP1;EMP1;EPHB6;FAM107A;FAP;FBXO32;FOSL2;GABARAPL1;GEM;GLIS3;GNAI1;GPR1;GPRC5A;GULP1;HBEGF;HMOX1;HOPX;HSPA5;IGFBP6;INF2;JUNB;KIAA1217;LGALS3;LIMS1;LIX1;LMCD1;LSAMP;MAFG;MAP2K1;METRNL;MT2A;MYO1B;NCOA7;NDP;NLGN1;NR1D1;PERP;PIP5K1B;PITPNC1;PSAP;RHOC;RNF144B;RPH3AL;RTN4;SFXN5;SIPA1L1;SLC2A1;SLC2A…
10kb	JUNB_top5perTarget	dbcorrdb__FOS__ENCSR000DOP_1__m1	3.15	0.0421	JUNB	*	FOS (directAnnotation).	ARID3A; ATF3; BACH2; BATF; EP300; FOSB; FOSL1; FOSL2; GATA2; JDP2; JUN; JUNB; JUND; MAFK; MEF2A; MYC; SMARCC1; STAT3; TCF12 (inferredBy_MotifSimilarity).	130	1941	ABI1;ACSS3;ACTN4;ADD3;AKIRIN2;ANXA5;ATF3;ATP10D;ATP1A1;BAG3;BHLHE40;CAV1;CAV3;CD4;CDC42EP4;CDKN1A;CLIP4;CLRN1;CRTAC1;CSDC2;CTNNAL1;CTSO;CUL1;DMKN;DOC2B;DUSP1;DUSP27;ECE1;EMP1;ENO1;EPHB6;F3;FAM107A;FAP;FBXO32;FHL1;FLT1;FOSL2;FTH1;GABARAPL1;GABRB1;GEM;GLIS3;GPR1;GPRC5A;GULP1;H3F3B;HBEGF;HLA-C;HMOX1;HOPX;HSPA5;IGFBP6;INF2;JUNB;KCNJ10;KIAA0907;KIAA1217;LAMB2;LGALS3;LHX2;LIMS1;LIX1;LMCD1;MAFG;MAL;MAMD…
10kb	JUNB_top5perTarget	dbcorrdb__FOS__ENCSR000DOT_1__m1	3.13	0.042	JUNB	*	FOS (directAnnotation).	ARID3A; ATF3; BACH2; BATF; EP300; FOSB; FOSL1; FOSL2; JDP2; JUN; JUNB; JUND; MAFG; MAFK; MYC; SMARCC1; STAT3; TCF12 (inferredBy_MotifSimilarity).	133	1902	ACSS3;ACTN4;ADD3;AKIRIN2;ALDH2;ANXA5;ASAH1;ATF3;ATP10D;ATP1A1;BAG3;BHLHE40;CAV3;CD4;CDC42EP4;CDKN1A;CLIP4;CLRN1;CRTAC1;CSDC2;CTNNAL1;CTSB;CTSO;DIO2;DNAJB1;DOC2B;DUSP1;DUSP27;ECE1;EGF;EMP1;ENO1;EPHB6;F3;FAM107A;FAP;FBXO32;FHL1;FLT1;FOSL2;FTH1;GABARAPL1;GABRB1;GEM;GLIS3;GPR1;GPRC5A;GULP1;H3F3B;HBEGF;HLA-C;HMOX1;HSD17B6;HSPA5;IGFBP6;INF2;JUNB;KCNE4;KIAA0907;KIAA1217;LAMB2;LGALS3;LHX2;LIMS1;LIX1;LMCD…
10kb	JUNB_top5perTarget	dbcorrdb__FOS__ENCSR000EVU_1__m1	5.01	0.0527	JUNB	*	FOS (directAnnotation).	ATF3; BATF; BCL3; CEBPB; EP300; FOSB; FOSL1; FOSL2; GATA2; JDP2; JUN; JUNB; JUND; MEF2A; MEF2C; MYC; NFE2; STAT3; TCF12 (inferredBy_MotifSimilarity).	71	688	ADD3;AKIRIN2;ANXA5;ATF3;ATP10D;ATP1A1;BAG3;BHLHE40;CDKN1A;CLIP4;CLRN1;CLU;CSDC2;CSRNP1;CTNNAL1;DUSP1;F3;FBXO32;FGF1;FOSL2;FTH1;GEM;GPR1;GPRC5A;GULP1;H3F3B;HBEGF;HMOX1;HSPA5;IGFBP6;INF2;JUNB;KIAA1217;LGALS3;LHX2;LMCD1;MAFG;MAP2K1;MAST4;MXI1;NDP;NR1D1;NR4A2;PITPNC1;PSAP;PTN;RAB5A;RCAN2;RHOC;RNF144B;RTN4;SFXN5;SLC12A4;SLC2A1;SLC2A12;SLC39A12;SLC9A3R2;SLMAP;SOD1;STAC2;TACC1;TNFRSF12A;TOR1AIP1;TSPO;UB…
10kb	JUNB_top5perTarget	dbcorrdb__FOS__ENCSR000EZE_1__m1	3.97	0.0468	JUNB	*	FOS (directAnnotation).	ATF3; BACH2; BATF; FOSB; FOSL1; FOSL2; JDP2; JUN; JUNB; JUND; MEF2C; MYC; RCOR1; SMARCB1; SMARCC1; STAT3; TCF7L2 (inferredBy_MotifSimilarity).	37	314	ANKRD35;ANXA5;BAG3;BHLHE40;CDKN1A;CLRN1;CSRNP1;CTNNAL1;DUSP1;FOSL2;HBEGF;HMOX1;HOPX;IGFBP6;INSIG1;JUNB;LGALS3;LMCD1;MAFG;MIDN;NDP;PERP;PITPNC1;PSAP;RNF144B;RTN4;SFXN5;SLC2A1;SLC9A3R2;SLMAP;SPG20;TNFRSF12A;TSPO;TYRO3;UBC;VAT1L;WFS1
10kb	JUNB_top5perTarget	dbcorrdb__FOSL1__ENCSR000BMV_1__m1	3.81	0.0459	JUNB	*	FOSL1 (directAnnotation).	ATF3; BACH2; FOS; FOSB; FOSL2; JDP2; JUN; JUNB; JUND; MEF2A; MYC; RCOR1; SMARCC1; STAT3; TCF7L2 (inferredBy_MotifSimilarity).	159	2358	ABI1;ACTN4;ADD3;AKIRIN2;ALDH2;ALDH6A1;ANKRD35;ANXA5;ARHGAP32;ASAH1;ATF3;ATP10D;ATP1A1;ATP2B4;BAG3;BCL6;BHLHE40;CAV1;CAV3;CCDC68;CD4;CD63;CD82;CD9;CDC34;CDKN1A;CLIC5;CLIP4;CLN5;CLRN1;CLU;COLEC12;CSDC2;CSRNP1;CSRP1;CTNNAL1;CTSB;CTSO;DDIT4;DMKN;DOC2B;DUSP1;ECE1;EGF;EMP1;ENO1;F3;FAM107A;FAP;FBXO32;FGF1;FLT1;FOSL2;FTH1;FTL;GABARAPL1;GABRB1;GADD45B;GLIS3;GPR1;GPRC5A;GULP1;H3F3B;HBEGF;HLA-C;HMOX1;HOPX;H…
10kb	JUNB_top5perTarget	dbcorrdb__FOSL2__ENCSR000BQO_1__m1	3.36	0.0433	JUNB	*	FOSL2 (directAnnotation).	ATF3; BACH2; BATF; EP300; FOS; FOSB; FOSL1; GATA2; JUN; JUNB; JUND; MEF2A; MEF2C; MYC; NFE2; SMARCC1; STAT3; TCF12; TCF7L2 (inferredBy_MotifSimilarity).	255	4573	ABCA8;ABI1;ACSS3;ACTN4;ADD3;ADORA1;AHCYL2;AKAP12;AKIRIN2;AKTIP;ALDH6A1;AMFR;AMZ2;ANKRD35;ANXA5;ASAH1;ASPH;ATF3;ATOH8;ATP10D;ATP1A1;ATP2B4;AVPI1;BAG3;BBS2;BCL6;BHLHE40;BLVRB;BNIP3L;CA5B;CAV1;CAV2;CAV3;CCDC68;CD4;CD59;CD63;CD82;CDC34;CDC42EP4;CDK18;CDKN1A;CHMP2B;CLDN10;CLIC5;CLIP4;CLN5;CLRN1;CLU;CPNE8;CRTAC1;CRYM;CSDC2;CSRP1;CTNNAL1;CTSB;CTSO;CUL1;DAB2;DACH1;DMKN;DOC2B;DUSP1;DUSP27;ECE1;EDNRB;EFEMP…
10kb	JUNB_top5perTarget	dbcorrdb__GATA2__ENCSR000EVW_1__m3	3.31	0.043	JUNB	*	GATA2 (directAnnotation).	ATF3; BATF; EP300; FOS; FOSB; FOSL1; FOSL2; JUN; JUNB; JUND; MEF2A; MYC; STAT3 (inferredBy_MotifSimilarity).	199	3352	ABI1;ACSS3;ACTN4;ADD3;ADORA1;AKIRIN2;AKTIP;AMFR;ANKRD35;ANXA5;ARHGAP32;ASAH1;ATF3;ATP10D;ATP1A1;ATP2B4;B3GALNT2;BAG3;BCAS3;BCL6;BHLHE40;BNIP3L;CA5B;CAV1;CAV2;CAV3;CCDC68;CD4;CD59;CD82;CDC42EP4;CDK18;CDKN1A;CHST9;CLDN10;CLIC5;CLIP4;CLN5;CLRN1;CLU;CPNE8;CRTAC1;CSDC2;CTNNA2;CTNNAL1;CTSB;CTSO;CUL1;DAB2;DIO2;DMKN;DNAJB1;DOC2B;DUSP1;DUSP27;ECE1;EFEMP1;EGF;EMP1;ENO1;EPHB6;F3;FAM107A;FAP;FBXO32;FGF1;FHL1…
10kb	JUNB_top5perTarget	dbcorrdb__JUN__ENCSR000EFA_1__m1	3.56	0.0444	JUNB	*	JUN (directAnnotation).	ARID3A; ATF2; ATF3; BATF; EP300; FOS; FOSB; FOSL1; FOSL2; GATA2; JDP2; JUNB; JUND; MEF2A; MYC; STAT3; TCF12 (inferredBy_MotifSimilarity).	257	4612	ABCA8;ABI1;ACSS3;ACTN4;ADD3;AGL;AKIRIN2;AKTIP;ALDH6A1;AMFR;AMZ2;ANKRD35;ANXA5;ARHGAP29;ARHGAP32;ASAH1;ATF3;ATF7;ATP10D;ATP1A1;ATP2B4;B3GALNT2;BAG3;BBS2;BCAS3;BCL6;BHLHE40;BHLHE41;BLVRB;BNIP3L;CA5B;CAV1;CAV2;CAV3;CCDC68;CCND2;CD4;CD59;CD82;CD9;CDC42EP4;CDK18;CDKN1A;CHMP2B;CHST2;CHST9;CLDN10;CLIC5;CLIP4;CLN5;CLRN1;CLU;COLEC12;CPNE8;CRTAC1;CSDC2;CSRP1;CTNNA2;CTNNAL1;CTSB;CTSO;CUL1;DAB2;DIO2;DMKN;DOC…
10kb	JUNB_top5perTarget	dbcorrdb__JUN__ENCSR000EFS_1__m1	4.09	0.0475	JUNB	*	JUN (directAnnotation).	ATF1; ATF3; BACH2; FOS; FOSB; FOSL1; FOSL2; JDP2; JUNB; JUND; MYC; RCOR1; SMARCB1; SMARCC1; TCF7L2 (inferredBy_MotifSimilarity). MAFK (inferredBy_MotifSimilarity_n_Orthology).	191	2982	ACTN4;ADD3;AGL;AKIRIN2;AKTIP;ALDH6A1;AMZ2;ANKRD35;ANXA5;ARHGAP32;ATF3;ATP10D;ATP1A1;ATP2B4;BAG3;BCAS3;BCL6;BHLHE40;CA3;CA5B;CAV2;CAV3;CCND2;CD4;CD59;CD63;CD82;CDC42EP4;CDK18;CDKN1A;CEBPB;CLDN10;CLIP4;CLN5;CLRN1;CLU;COLEC12;CPNE8;CRTAC1;CSDC2;CSRNP1;CTNNAL1;CTSB;CTSO;DAB2;DKK3;DOC2B;DUSP1;ECE1;EGF;ENO1;EPHX1;F3;FAM129A;FAP;FBXO32;FGF1;FLT1;FOSL2;FTH1;FTL;GABRB1;GADD45B;GEM;GK;GLIS3;GPR1;GPR37;GPRC…
10kb	JUNB_top5perTarget	dbcorrdb__JUN__ENCSR000EGH_1__m1	3.6	0.0447	JUNB	*	JUN (directAnnotation).	ATF3; BACH2; BATF; FOS; FOSB; FOSL1; FOSL2; JDP2; JUNB; JUND; MYC; RCOR1; SMARCB1; SMARCC1; STAT3; TCF7L2 (inferredBy_MotifSimilarity).	98	1285	ACTN4;AKIRIN2;ANXA5;ATF3;ATP10D;ATP1A1;ATP2B4;BAG3;BCAS3;CCND2;CD4;CD63;CD82;CDK18;CDKN1A;CLIP4;CLRN1;CTNNAL1;DOC2B;DUSP1;ECE1;EGF;EMP1;F3;FAP;FBXO32;FGF1;FLT1;FOSL2;FTH1;GADD45B;GLIS3;GPR1;GPRC5A;GULP1;H3F3B;HMOX1;HOPX;HSPA5;IGFBP6;INF2;INSIG1;JUNB;KIAA1217;KRT23;LGALS3;LHX2;LIMS1;MAFG;MAMDC2;MAP2K1;METRNL;MIDN;MYO1B;MYO6;NCOA7;NDP;NLGN1;NR4A2;PITPNC1;PLEKHO2;PSAP;RAB5A;RHOC;RNF144B;RPS6KA1;RTN4…
10kb	JUNB_top5perTarget	dbcorrdb__JUN__ENCSR000EZT_1__m1	3.83	0.046	JUNB	*	JUN (directAnnotation).	ATF3; BACH2; BATF; CEBPB; EP300; FOS; FOSB; FOSL1; FOSL2; JDP2; JUNB; JUND; MEF2A; MYC; RCOR1; SMARCC1; STAT3; TCF7L2 (inferredBy_MotifSimilarity).	130	1803	ABI1;ACTN4;ADD3;ANKRD35;ANXA5;ATF3;ATP10D;ATP1A1;ATP2B4;BAG3;BCAS3;BCL6;BHLHE40;CAV2;CAV3;CCND2;CD4;CDC42EP4;CDKN1A;CEBPB;CLDN10;CLIP4;CLN5;CLRN1;COLEC12;CPNE8;CSDC2;CTNNAL1;CTSB;CTSO;DAB2;DOC2B;DUSP1;ECE1;EGF;ENO1;F3;FAP;FBXO32;FGF1;FLT1;FOSL2;FTH1;GABRB1;GADD45B;GEM;GK;GLIS3;GPRC5A;GULP1;H3F3B;HBEGF;HMOX1;HNMT;HOPX;HSPA5;IGFBP6;INF2;INSIG1;JUNB;KIAA0907;KIAA1217;KRT23;LGALS3;LIMS1;MAFG;MAP2K1;M…
10kb	JUNB_top5perTarget	dbcorrdb__JUN__ENCSR000EZW_1__m1	3.82	0.0459	JUNB	*	JUN (directAnnotation).	ATF3; BATF; EP300; FOS; FOSB; FOSL1; FOSL2; GATA2; JDP2; JUNB; JUND; MEF2A; MYC; RCOR1; STAT3; TCF12; TCF7L2 (inferredBy_MotifSimilarity).	119	1530	ACTN4;ADD3;AKIRIN2;ANXA5;ATF3;ATP10D;ATP1A1;ATP2B4;BAG3;BCAS3;BHLHE40;CAV2;CAV3;CCDC68;CCND2;CD4;CD82;CDC42EP4;CDKN1A;CLIP4;CLN5;CLRN1;COLEC12;CSDC2;CTNNAL1;CTSB;CTSO;DOC2B;DUSP1;ECE1;EGF;ENO1;F3;FAP;FBXO32;FGF1;FLT1;FOSL2;FTH1;GABRB1;GADD45B;GEM;GLIS3;GPM6B;GPR1;GPRC5A;GULP1;H3F3B;HBEGF;HLA-C;HMOX1;HNMT;HOPX;HSPA5;IGFBP6;INF2;INSIG1;JUNB;KIAA0907;KIAA1217;KRT23;LGALS3;LHX2;LIMS1;MAFG;MAP2K1;MCFD…
10kb	JUNB_top5perTarget	dbcorrdb__JUN__ENCSR000EZX_1__m1	3.11	0.0419	JUNB	*	JUN (directAnnotation).	ATF3; BACH2; BATF; FOS; FOSB; FOSL1; FOSL2; JDP2; JUNB; JUND; MEF2A; MYC; RCOR1; SMARCC1; STAT3; TCF7L2 (inferredBy_MotifSimilarity). MAFK (inferredBy_MotifSimilarity_n_Orthology).	141	2179	ACTN4;ALDH6A1;AMZ2;ANKRD35;ANXA5;ATF3;ATP10D;ATP1A1;ATP2B4;BAG3;BCL6;BHLHE40;CAV2;CAV3;CCDC68;CD4;CD82;CDC42EP4;CDK18;CDKN1A;CLIC5;CLIP4;CLN5;CLRN1;CSDC2;CTNNAL1;CTSB;CTSO;DKK3;DOC2B;DUSP1;DUSP27;ECE1;EGF;ENO1;EPHX1;F3;FAP;FBXO32;FGF1;FHL1;FLT1;FOSL2;FTH1;GABRB1;GADD45B;GEM;GLIS3;GPR1;GPRC5A;GULP1;H3F3B;HBEGF;HMOX1;HNMT;HOPX;HSPA5;IGFBP6;INF2;INSIG1;JUNB;KCNE4;KCNJ10;KIAA0907;KIAA1217;KLHL21;LGAL…
10kb	JUNB_top5perTarget	dbcorrdb__JUN__ENCSR000EZX_1__m2	3.32	0.0431	JUNB	*	JUN (directAnnotation).	FOS; FOSB; FOSL1; FOSL2; JUNB; JUND (inferredBy_MotifSimilarity).	65	795	ABI1;ANKRD35;ARHGAP29;ATF3;ATP2B4;BAG3;BCAS3;CAV2;CAV3;CD82;CDKN1A;CLIC5;CLRN1;CSDC2;F3;FOSL2;GADD45B;GEM;GLIS3;GPR1;GPRC5A;H3F3B;HMOX1;HOPX;HSPA5;IGFBP6;INF2;JARID2;JUNB;KCNJ10;LGALS3;LIMS1;LYPLAL1;MAFG;MIDN;MXI1;MYO15A;MYO1B;MYO6;PERP;PITPNC1;PPP2R5A;PSAP;PTN;RFTN1;RGS16;RHOC;RTN4;SASH1;SCAMP2;SFXN5;SLC2A1;SLC2A12;SLC9A3R2;SNX10;STAC;SULF1;SYNM;TMBIM1;TNFRSF12A;TOR1AIP1;TSPO;UBC;VAT1L;ZBTB20
10kb	JUNB_top5perTarget	dbcorrdb__JUN__ENCSR000FAH_1__m1	3.77	0.0456	JUNB	*	JUN (directAnnotation).	ATF1; ATF3; BACH2; BATF; CREB1; FOS; FOSB; FOSL1; FOSL2; JDP2; JUNB; JUND; MYC; RCOR1; SMARCB1; SMARCC1; TCF7L2 (inferredBy_MotifSimilarity).	82	917	ACTN4;ADD3;ANKRD35;ATF3;ATP10D;ATP1A1;ATP2B4;BAG3;BCAS3;BHLHE40;CAV2;CAV3;CCND2;CD4;CDKN1A;CLRN1;CSDC2;CTNNAL1;CTSB;DUSP1;F3;FBXO32;FOSL2;FTH1;GADD45B;GLIS3;H3F3B;HBEGF;HMOX1;HOPX;HSPA5;IGFBP6;INF2;INSIG1;JUNB;KIAA1217;LGALS3;LIMS1;MAFG;MXI1;MYO1B;MYO6;NDP;NR1D1;OAF;PERP;PHLDA3;PITPNC1;PPP2R5A;PSAP;PTN;RHOC;RNF144B;RPS6KA1;RTN4;SCAMP2;SFXN5;SLC2A1;SLC2A12;SLC9A3R2;SLMAP;SNX10;SORBS2;SPHK1;SQSTM1;…
10kb	JUNB_top5perTarget	dbcorrdb__JUND__ENCSR000BGK_1__m1	3.51	0.0441	JUNB	*	JUND (directAnnotation).	ATF3; BACH2; BATF; EP300; FOS; FOSB; FOSL1; FOSL2; GATA2; JDP2; JUN; JUNB; MEF2A; MYC; RCOR1; SMARCB1; SMARCC1; STAT3; TCF7L2 (inferredBy_MotifSimilarity). MAFK (inferredBy_MotifSimilarity_n_Orthology).	219	3724	ACSS3;ACTN4;ADD3;ADORA1;AGL;AKIRIN2;AKTIP;ALDH6A1;AMZ2;ANKRD35;ANXA5;ARHGAP32;ASAH1;ATF3;ATF7;ATP10D;ATP1A1;ATP2B4;BAG3;BCAS3;BCL6;BHLHE40;BNIP3L;CA3;CA5B;CAV1;CAV2;CAV3;CCDC68;CCND2;CD4;CD59;CD63;CD82;CD9;CDC42EP4;CDK18;CDKN1A;CHST9;CLDN10;CLIC5;CLIP4;CLN5;CLRN1;CLU;COLEC12;CRTAC1;CSDC2;CSRNP1;CSRP1;CTNNAL1;CTSB;CTSO;CUL1;DDIT4;DIO2;DMKN;DNAJB1;DOC2B;DUSP1;ECE1;EGF;EMP1;ENO1;EPHB6;EPHX1;F3;FAM10…
10kb	JUNB_top5perTarget	dbcorrdb__JUND__ENCSR000EGN_1__m1	4.37	0.0491	JUNB	*	JUND (directAnnotation).	ATF1; ATF3; BACH2; BATF; EP300; FOS; FOSB; FOSL1; FOSL2; JDP2; JUN; JUNB; MEF2A; MYC; RCOR1; SMARCC1; STAT3; TCF7L2 (inferredBy_MotifSimilarity).	105	1358	ACTN4;AMZ2;ATF3;ATP10D;ATP1A1;ATP2B4;BAG3;BCAS3;CAV2;CCDC68;CCND2;CD4;CD82;CDC42EP4;CDK18;CDKN1A;CLDN10;CLN5;CLRN1;CLU;CSDC2;CTNNAL1;CTSB;CTSO;DOC2B;DUSP1;EGF;F3;FAP;FBXO32;FLT1;FOSL2;FTH1;GABRB1;GADD45B;GLIS3;GPM6B;GPRC5A;GULP1;H3F3B;HBEGF;HLA-C;HMOX1;HNMT;HOPX;HSPA5;IGFBP6;INF2;INSIG1;JUNB;KIAA1217;KRT23;LGALS3;LHX2;LIMS1;LMCD1;MAFG;MAP2K1;METRNL;MXI1;MYO1B;MYO6;NDP;NINJ1;NLGN1;NR1D1;OAF;PITPNC…
10kb	JUNB_top5perTarget	dbcorrdb__JUND__ENCSR000EIB_1__m1	3.88	0.0462	JUNB	*	JUND (directAnnotation).	ARID3A; ATF3; BACH2; BATF; CEBPB; EP300; FOS; FOSB; FOSL1; FOSL2; GATA2; JDP2; JUN; JUNB; MEF2A; MYC; STAT3; TCF12; TCF7L2 (inferredBy_MotifSimilarity).	226	3856	ABCA8;ABI1;ACSS3;ACTN4;ADD3;AGL;AHCYL2;AKIRIN2;AKTIP;ALDH6A1;AMFR;AMZ2;ANKRD35;ANXA5;ARHGAP32;ASAH1;ASPH;ATF3;ATF7;ATP10D;ATP1A1;ATP2B4;BAG3;BBS2;BCAS3;BCL6;BHLHE40;CAV1;CAV2;CAV3;CCDC68;CD4;CD59;CD82;CD9;CDC42EP4;CDK18;CDKN1A;CLDN10;CLIC5;CLIP4;CLN5;CLRN1;COLEC12;CPNE8;CSDC2;CSRP1;CTNNAL1;CTSB;CTSO;CUL1;DAB2;DACH1;DIO2;DMKN;DOC2B;DUSP1;ECE1;EFEMP1;EGF;ELOVL5;EMP1;ENO1;EPHX1;F3;FAM107A;FAM129A;FA…
10kb	JUNB_top5perTarget	dbcorrdb__MYC__ENCSR000DOM_1__m2	3.38	0.0434	JUNB	*	MYC (directAnnotation).	ATF2; ATF3; BACH2; BATF; CEBPB; EP300; FOS; FOSB; FOSL1; FOSL2; GATA2; JDP2; JUN; JUNB; JUND; MEF2A; RCOR1; SMARCC1; STAT3; TCF12; TCF7L2 (inferredBy_MotifSimilarity).	226	3900	ACSS3;ACTN4;ADD3;AKIRIN2;AKTIP;ALDH6A1;AMFR;AMZ2;ANXA5;ARHGAP29;ASAH1;ATF3;ATP10D;ATP1A1;ATP2B4;B3GALNT2;BAG3;BCAS3;BCL6;BHLHE40;BHLHE41;BLVRB;BNIP3L;CA3;CA5B;CAV2;CAV3;CCDC68;CCND2;CD4;CD59;CD63;CD82;CD9;CDC42EP4;CDK18;CDKN1A;CDV3;CEBPB;CHST2;CLIC5;CLIP4;CLN5;CLRN1;CLU;COL4A4;CPNE8;CRTAC1;CSDC2;CTNNA2;CTNNAL1;CTSB;CTSO;CUL1;DAB2;DIO2;DMKN;DNAJB1;DNASE2;DOC2B;DUSP1;DUSP27;ECE1;EFEMP1;EGF;EMP1;ENO…
10kb	JUNB_top5perTarget	dbcorrdb__NFE2__ENCSR000FAF_1__m1	3.69	0.0452	JUNB	*	NFE2 (directAnnotation).	BACH1; BACH2; FOS; FOSB; FOSL1; FOSL2; JUN; JUNB; JUND; MAF; MAFB; MAFF; MAFG; MAFK; NFE2L1; NFE2L2; NFE2L3 (inferredBy_MotifSimilarity).	40	406	ADD3;AKAP12;ATF3;BAG3;BLVRB;CDKN1A;CTSD;EDNRB;ENO1;EPHX1;F3;FGF1;FTH1;FTL;FXYD3;GABARAPL1;GLIS3;HMOX1;KLHL21;MAFG;MAP2K1;MBP;ME1;PIP5K1B;PIR;PPT1;PSAP;SFXN5;SLC2A1;SLC7A5;SOD1;SQSTM1;SULF1;TSPO;UBC;UBL3;USP2;VEGFA;ZBTB20;ZFP36
10kb	JUNB_top5perTarget	dbcorrdb__RCOR1__ENCSR000ECM_1__m1	3.51	0.0442	JUNB	*	RCOR1 (directAnnotation).	ATF1; ATF3; BACH2; BATF; CEBPB; FOS; FOSB; FOSL1; FOSL2; JDP2; JUN; JUNB; JUND; MEF2A; MYC; SMARCC1; STAT3; TCF7L2 (inferredBy_MotifSimilarity).	215	3641	ACSS3;ACTN4;ADD3;ADORA1;AKIRIN2;ALDH6A1;AMFR;AMZ2;ANXA5;ARHGAP29;ATF3;ATP10D;ATP1A1;ATP2B4;B3GALNT2;BAG3;BCAS3;BCL6;BLVRB;BNIP3L;CA5B;CAV2;CAV3;CCDC68;CCND2;CD4;CD63;CD82;CDC42EP4;CDKN1A;CEBPB;CLDN10;CLIP4;CLN5;CLRN1;CLU;COLEC12;CPNE8;CRTAC1;CSDC2;CTNNA2;CTNNAL1;CTSB;CTSO;CUL1;DDIT3;DDIT4;DMKN;DOC2B;DUSP1;DUSP27;ECE1;EDNRB;EFEMP1;EGF;EMP1;ENO1;EPHB6;EPHX1;F3;FAM107A;FAM46B;FAP;FBXO2;FBXO32;FGF1;F…
10kb	JUNB_top5perTarget	dbcorrdb__RCOR1__ENCSR000EFG_1__m1	3.26	0.0427	JUNB	*	RCOR1 (directAnnotation).	ATF3; FOS; FOSB; FOSL1; FOSL2; JUN; JUNB; JUND; MYC; SMARCC1; TCF7L2 (inferredBy_MotifSimilarity).	231	3942	ABI1;ACSS3;ACTN4;ADD1;ADORA1;AKAP12;AKIRIN2;ALDH2;ALDH6A1;AMFR;AMZ2;ANXA5;ARHGAP32;ARID3A;ASAH1;ATF3;ATP10D;ATP1A1;B3GALNT2;BAG3;BCAS3;BCL6;BHLHE40;BHLHE41;BNIP3L;CAPN3;CAV1;CAV3;CCDC68;CCND2;CD4;CD82;CDC42EP4;CDK18;CDKN1A;CDS1;CEBPB;CLDN10;CLIP4;CLN5;CLRN1;CLU;COLEC12;CPNE8;CRTAC1;CSDC2;CSRNP1;CSRP1;CTNNA2;CTNNAL1;CTSB;CUL1;CYR61;DDIT4;DIO2;DMKN;DNAJB1;DOC2B;DUSP1;DUSP27;EDNRB;EFEMP1;EGF;EMP1;EN…
10kb	JUNB_top5perTarget	dbcorrdb__SMARCC1__ENCSR000EDM_1__m1	3.65	0.045	JUNB	*	SMARCC1 (directAnnotation).	ATF3; BACH2; FOS; FOSB; FOSL1; FOSL2; JUN; JUNB; JUND; MYC; PBX3; RCOR1; SMARCB1; TCF7L2 (inferredBy_MotifSimilarity). MAFK (inferredBy_MotifSimilarity_n_Orthology).	122	1743	ACTN4;ADD3;ANKRD35;ANXA5;ARHGAP32;ATF3;ATP10D;ATP1A1;ATP2B4;BAG3;BCL6;BHLHE40;CAV1;CAV3;CD4;CDK18;CDKN1A;CLIP4;CLRN1;CLU;CPNE8;CRTAC1;CSDC2;CSRNP1;CTNNAL1;CTSB;DOC2B;DUSP1;ECE1;EGF;EMP1;ENO1;EPHX1;FBXO32;FGF1;FOSL2;FTH1;FTL;GABARAPL1;GEM;GLIS3;GPRC5A;GULP1;H3F3B;HBEGF;HLA-C;HMOX1;HOOK1;HOPX;HSPA5;IGFBP6;INF2;JUNB;KIAA0907;KIAA1217;KLHL21;LAMB2;LGALS3;LIMS1;LITAF;LIX1;LMCD1;MAFG;MAP2K1;MAST4;METRN…
10kb	JUNB_top5perTarget	dbcorrdb__STAT3__ENCSR000DOU_1__m2	3.11	0.0418	JUNB	*	STAT3 (directAnnotation).	ATF3; BATF; CEBPB; EP300; FOS; FOSB; FOSL1; FOSL2; GATA2; JDP2; JUN; JUNB; JUND; MEF2A; MYC; RCOR1 (inferredBy_MotifSimilarity).	110	1546	ACTN4;ANXA5;ATF3;ATP10D;ATP1A1;ATP2B4;BAG3;BCAS3;CAV3;CCND2;CDC42EP4;CDKN1A;CDS1;CEBPB;CLIP4;CLRN1;CLU;CRTAC1;CSDC2;CTNNAL1;CUL1;DNAJB1;DOC2B;DUSP1;ECE1;EMP1;F3;FAM107A;FAP;FGF1;FHL1;FLT1;FOSL2;FTH1;GABRB1;GEM;GLIS3;GPR1;GULP1;H3F3B;HBEGF;HMOX1;HNMT;HOPX;HSPA5;IGFBP6;JUNB;KIAA1217;KRT23;LGALS3;LHX2;LIMS1;LMCD1;MAFF;MAFG;MAP2K1;ME1;METRNL;MXI1;MYO1B;NDP;NFIC;NLGN1;NR1D1;NR4A2;OAF;PDPN;PIP5K1B;PITP…
10kb	JUNB_top5perTarget	dbcorrdb__STAT3__ENCSR000EDC_1__m1	3.48	0.044	JUNB	*	STAT3 (directAnnotation).	ARID3A; ATF3; BATF; CEBPB; EP300; FOS; FOSB; FOSL1; FOSL2; JUN; JUNB; JUND; MYC; TCF12 (inferredBy_MotifSimilarity).	80	1065	ANXA5;ATF3;ATP10D;ATP1A1;ATP2B4;BAG3;CAV3;CCND2;CDC42EP4;CDKN1A;CEBPB;CLIP4;CLRN1;CSDC2;CTNNAL1;CTSB;DAB2;DUSP1;EMP1;ENO1;FAP;FBXO32;FOSL2;FTH1;GABRB1;GEM;GLIS3;GULP1;H3F3B;HBEGF;HMOX1;HSPA5;IGFBP6;JUNB;KIAA1217;LGALS3;LIMS1;LMCD1;MAFG;MAP2K1;MCFD2;MXI1;MYO1B;MYO6;NCOA7;NDP;NFIC;NLGN1;PERP;PITPNC1;PRSS35;PSAP;PTN;RNF144B;RPS6KA1;RRBP1;RTN4;SCAMP2;SFXN5;SLC2A1;SLC2A12;SLC7A11;SLC9A3R2;SLMAP;SNX10;…
10kb	JUNB_top5perTarget	dbcorrdb__TCF7L2__ENCSR000EUV_1__m2	3.28	0.0428	JUNB	*	TCF7L2 (directAnnotation).	ATF3; BACH2; BATF; CEBPB; FOS; FOSB; FOSL1; FOSL2; JDP2; JUN; JUNB; JUND; MEF2A; MYC; RCOR1; SMARCB1; SMARCC1 (inferredBy_MotifSimilarity).	164	2654	ACSS3;ACTN4;ADD3;ADORA1;AKIRIN2;ALDH6A1;AMZ2;ANKRD35;ANXA5;ASAH1;ATF3;ATF7;ATP10D;ATP1A1;ATP2B4;BAG3;BCAS3;BCL6;BHLHE40;CA3;CAV2;CAV3;CCDC68;CCND2;CD4;CD63;CD82;CDC42EP4;CDKN1A;CEBPB;CLIP4;CLRN1;CLU;CRTAC1;CSDC2;CSRNP1;CSRP1;CTNNAL1;CTSB;CUL1;DIO2;DMKN;DOC2B;DUSP1;ECE1;EGF;EMP1;ENO1;F3;FAM107A;FBXO32;FGF1;FHL1;FLT1;FOSL2;FTH1;FXYD3;GABARAPL1;GABRB1;GADD45B;GEM;GLIS3;GPR1;GPRC5A;H3F3B;HBEGF;HLA-C;…
10kb	JUNB_top5perTarget	factorbook__AP1	4.38	0.0491	JUNB	**	BATF; FOS; FOSL1; FOSL2; JUN; JUNB; JUND (directAnnotation).	ATF3; BACH2; EP300; FOSB; GATA2; JDP2; MEF2C; MYC; RCOR1; SMARCA4; SMARCC1; STAT3; TCF7L2 (inferredBy_MotifSimilarity).	63	659	ANKRD35;ATF3;ATP1A1;AVPI1;BAG3;BHLHE40;CAV3;CDKN1A;CLIP4;CLRN1;CSDC2;CSRNP1;CTNNAL1;CUL1;DOC2B;DUSP1;ECE1;F3;FAP;FLT1;FTH1;GULP1;H3F3B;HBEGF;HMOX1;HOPX;IGFBP6;INF2;JUNB;KIAA1217;LGALS3;LIMS1;LMCD1;MAFG;MAMDC2;ME1;NDP;NR4A2;OAF;PITPNC1;PSAP;PTN;RAB5A;RNF144B;RTN4;SFXN5;SLC2A1;SLC39A12;SLC9A3R2;SLMAP;SOD1;SPOCK1;STAC2;TECR;TMBIM1;TNFRSF12A;TPP1;TSPO;TYRO3;UBC;VASN;VAT1L;ZFP36
10kb	JUNB_top5perTarget	factorbook__NFE2	3.57	0.0445	JUNB	*	NFE2 (directAnnotation).	BACH1; BACH2; FOS; FOSB; FOSL1; FOSL2; JUN; JUNB; JUND; MAF; MAFB; MAFF; MAFG; MAFK; NFE2L1; NFE2L2; NFE2L3 (inferredBy_MotifSimilarity).	69	851	AKAP12;AKIRIN2;ATF3;ATP1A1;BAG3;BLVRB;CCDC68;CDKN1A;CTSD;EDNRB;EGF;ENO1;EPHX1;F3;FBXO2;FGF1;FTH1;FTL;FXYD3;GABARAPL1;GLIS3;GULP1;GYG1;HES1;HLA-C;HMOX1;HSPA1B;INF2;KCNJ13;KCNK1;KLHL21;MAFG;MAP2K1;ME1;MT3;NCOA7;NEAT1;NEDD9;NFE2L2;NIPAL2;NLGN1;NQO2;PIP5K1B;PIR;PMP22;PRDX6;PRSS35;PSAP;RFTN1;RTN4;SFXN5;SIPA1L1;SLC2A1;SLC7A11;SOD1;SORBS2;SPARCL1;SPHK1;SQSTM1;SULF1;TMEM205;TSPO;UBC;UBL3;USP2;VASN;ZBTB20…
10kb	JUNB_top5perTarget	flyfactorsurvey__kay_Jra_SANGER_5_FBgn0001291	3.56	0.0444	JUNB	**	JUN; JUNB; JUND (inferredBy_Orthology).	ATF3; BACH2; EP300; FOS; FOSB; FOSL1; FOSL2; JDP2; MEF2C; MYC; NFE2; RCOR1; TCF7L2; TRIM28 (inferredBy_MotifSimilarity). BATF (inferredBy_MotifSimilarity_n_Orthology).	237	4202	ABCA8;ABI1;ACTN4;ADD3;AGL;AKAP12;AKIRIN2;ALDH2;AMZ2;ANKRD35;ANXA5;AQP4;ARID3A;ASAH1;ATF3;ATF7;ATP10D;ATP1A1;ATP2B4;AVPI1;BAG3;BBS2;BCL6;BHLHE40;BLVRB;BNIP3L;CA5B;CAV1;CAV2;CCDC68;CD59;CD82;CDC34;CDC42EP4;CDKN1A;CEBPB;CHST2;CHST9;CLDN10;CLIC5;CLIP4;CLN5;CLRN1;CLU;COBL;CRYL1;CSDC2;CSRNP1;CTNNAL1;CTSB;CTSO;CTSZ;CUL1;DACH1;DCDC2;DDIT4;DNAJB1;DNAJB4;DOC2B;DUSP1;ECE1;EFEMP1;EGF;ELOVL5;ELP4;EMP1;ENO1;EP…
10kb	JUNB_top5perTarget	hocomoco__BACH1_HUMAN.H11MO.0.A	3.25	0.0427	JUNB	*	BACH1 (directAnnotation).	BACH2; FOS; FOSB; FOSL1; FOSL2; JUN; JUNB; JUND; MAF; MAFB; MAFF; MAFG; MAFK; NFE2; NFE2L1; NFE2L2; NFE2L3; NRF1 (inferredBy_MotifSimilarity). ATF3 (inferredBy_MotifSimilarity_n_Orthology).	25	178	BAG3;CLU;CSDC2;CTSD;ENO1;EPHB6;FBXO2;FTH1;FTL;FXYD3;GABARAPL1;GLIS3;HES5;HMOX1;KLHL21;MAFG;MIDN;PSAP;RHOC;RPH3AL;SLC2A1;SOD1;SQSTM1;TUBA4A;ZFP36
10kb	JUNB_top5perTarget	hocomoco__BACH2_HUMAN.H11MO.0.A	3.2	0.0424	JUNB	*	BACH2 (directAnnotation).	BACH1; EP300; FOS; FOSB; FOSL1; FOSL2; JUN; JUNB; JUND; MAF; MAFB; MAFF; MAFG; MAFK; NFE2; NFE2L1; NFE2L2; NFE2L3; NRF1 (inferredBy_MotifSimilarity). ATF3 (inferredBy_MotifSimilarity_n_Orthology).	27	238	ATF7;BAG3;CLU;CSDC2;CTSD;EPHB6;F3;FBXO2;FTH1;FTL;FXYD3;GLIS3;GULP1;HMOX1;IGFBP6;INF2;LIMS1;MAFG;MAP2K1;MIDN;PIP5K1B;PSAP;SLC2A1;SOD1;SQSTM1;TUBA4A;ZFP36
10kb	JUNB_top5perTarget	hocomoco__BACH2_MOUSE.H11MO.0.A	3.45	0.0438	JUNB	*	BACH2 (inferredBy_Orthology).	BACH1; EP300; FOS; FOSB; FOSL1; FOSL2; JUN; JUNB; JUND; MAF; MAFB; MAFF; MAFG; MAFK; NFE2; NFE2L1; NFE2L2; NFE2L3; NRF1 (inferredBy_MotifSimilarity). ATF3 (inferredBy_MotifSimilarity_n_Orthology).	65	835	ATF3;ATF7;BAG3;BLVRB;CLIP4;CLU;CSDC2;CTSD;ECE1;ENO1;EPHB6;EPHX1;F3;FBXO2;FBXO32;FGF1;FTH1;FTL;FXYD3;GABARAPL1;GEM;GLIS3;GPR1;GULP1;H3F3B;HMOX1;HOPX;HSPA5;IGFBP6;INF2;JUNB;KLHL21;LIMS1;MAFG;MAP2K1;ME1;METRNL;MIDN;MLPH;NCOA7;NEAT1;NEDD9;PIP5K1B;PRSS35;PSAP;RHOC;RTN4;SFXN5;SLC12A4;SLC2A1;SLC7A5;SLC9A3R2;SOD1;SPHK1;SQSTM1;SULF1;TMEM205;TSPO;TUBA4A;UBC;VASN;VAT1L;XPOT;ZBTB20;ZFP36
10kb	JUNB_top5perTarget	hocomoco__FOS_HUMAN.H11MO.0.A	3.36	0.0433	JUNB	*	FOS (directAnnotation).	ATF3; BACH2; BATF; BCL3; FOSB; FOSL1; FOSL2; GATA2; JDP2; JUN; JUNB; JUND; MYC; SMARCC1; TCF7L2 (inferredBy_MotifSimilarity).	59	684	ANXA5;ATF3;BAG3;BHLHE40;CDKN1A;CLIP4;CSDC2;CSRNP1;CSRP1;CTNNAL1;CTSB;DUSP1;EMP1;F3;FBXO32;FGF1;GABRB1;GEM;GLIS3;GPR1;GPRC5A;GULP1;H3F3B;HBEGF;HMOX1;HSPA5;IGFBP6;INF2;INSIG1;JUNB;LAMB2;LGALS3;LMCD1;MAFG;ME1;METRN;MYO6;NDP;NDUFC1;PSAP;RHOC;RNF144B;RTN4;SFXN5;SLC2A1;SLC39A12;SLC7A11;SLC9A3R2;TACC1;TECR;TMBIM1;TNFRSF12A;TOR1AIP1;TSPO;TYRO3;UBC;VASN;VAT1L;ZFP36
10kb	JUNB_top5perTarget	hocomoco__FOS_MOUSE.H11MO.0.A	3.91	0.0464	JUNB	*	FOS (inferredBy_Orthology).	ATF3; BACH2; BATF; EP300; FOSB; FOSL1; FOSL2; JDP2; JUN; JUNB; JUND; MEF2A; MYC; RCOR1; SMARCC1; STAT3; TCF12; TCF7L2; TRIM28 (inferredBy_MotifSimilarity).	185	3097	ABCA8;ABI1;ACTN4;ADD3;ADORA1;AGL;AKIRIN2;AKTIP;ALDH2;AMZ2;ANKRD35;ANXA5;ASAH1;ASPH;ATF3;ATP10D;ATP1A1;ATP2B4;AVPI1;BAG3;BBS2;BCL6;BHLHE40;CA5B;CAV1;CAV3;CCDC68;CD4;CD59;CD63;CDC34;CDC42EP4;CDK18;CDKN1A;CEBPB;CETN3;CLDN10;CLIC5;CLIP4;CLN5;CLRN1;CLU;CRYL1;CSDC2;CSRNP1;CSRP1;CTNNAL1;CTSB;CTSO;CUL1;DAB2;DACH1;DDIT4;DIO2;DMKN;DOC2B;DUSP1;ECE1;EFEMP1;EGF;EMP1;ENO1;F3;FAM107A;FAM129A;FAP;FBXO32;FGF1;FLT…
10kb	JUNB_top5perTarget	hocomoco__FOSB_HUMAN.H11MO.0.A	3.37	0.0434	JUNB	*	FOSB (directAnnotation).	ATF3; BACH1; BACH2; BATF; BCL3; EP300; FOS; FOSL1; FOSL2; GATA2; JDP2; JUN; JUNB; JUND; MEF2A; MYC; NFATC1; NFE2; RCOR1; SMARCC1; STAT3; TCF12; TCF7L2 (inferredBy_MotifSimilarity).	59	688	ANXA5;ATF3;BAG3;CDKN1A;CLIP4;CLU;CSDC2;CSRNP1;CSRP1;CTNNAL1;CTSB;DUSP1;ECE1;EMP1;F3;FBXO32;FGF1;GEM;GLIS3;GPR1;GPRC5A;GULP1;H3F3B;HBEGF;HMOX1;HOPX;IGFBP6;INF2;INSIG1;JUNB;LGALS3;LMCD1;MAFG;MAST4;NDP;NDUFC1;NLGN1;PIP5K1B;PPM1B;PSAP;PTN;RIMS1;RNF144B;RTN4;SFXN5;SLC1A3;SLC2A1;SLC39A12;STAC2;TACC1;TNFRSF12A;TOR1AIP1;TSPO;TYRO3;UBC;VASN;VAT1L;ZBTB20;ZFP36
10kb	JUNB_top5perTarget	hocomoco__FOSB_MOUSE.H11MO.0.A	3.77	0.0457	JUNB	*	FOSB (inferredBy_Orthology).	ATF3; BACH1; BACH2; BATF; BCL3; EP300; FOS; FOSL1; FOSL2; GATA2; JDP2; JUN; JUNB; JUND; MEF2A; MYC; NFATC1; NFE2; SMARCC1; STAT3; TCF12; TCF7L2 (inferredBy_MotifSimilarity).	42	382	ANXA5;ATF3;BAG3;CLIP4;CLU;CSDC2;CSRNP1;CSRP1;CTNNAL1;DUSP1;EMP1;F3;GEM;GLIS3;GULP1;H3F3B;HBEGF;HMOX1;HSPA5;IGFBP6;INF2;INSIG1;JUNB;LGALS3;LMCD1;MAFG;NDP;NDUFC1;PIP5K1B;RHOC;RNF144B;RTN4;SFXN5;SLC2A1;SLC39A12;TACC1;TNFRSF12A;TOR1AIP1;TSPO;UBC;VAT1L;ZFP36
10kb	JUNB_top5perTarget	hocomoco__FOSL1_HUMAN.H11MO.0.A	4.19	0.0481	JUNB	*	FOSL1 (directAnnotation).	ATF3; BACH2; BATF; EP300; FOS; FOSB; FOSL2; JDP2; JUN; JUNB; JUND; MYC; RCOR1; SMARCC1; STAT3; TCF12; TCF7L2; TRIM28 (inferredBy_MotifSimilarity).	54	549	ALDH2;ANXA5;ATF3;BAG3;BHLHE40;CAV1;CDKN1A;CLIP4;CLRN1;CSDC2;CSRNP1;CTNNAL1;DUSP1;F3;FBXO32;FOSL2;FTH1;GEM;GLIS3;GPR1;GULP1;H3F3B;HBEGF;HMOX1;HSPA5;IGFBP6;INSIG1;JUNB;KIAA1217;LGALS3;LMCD1;MAFG;MAP2K1;NDP;PSAP;PTN;RAB5A;RHOC;RTN4;SFXN5;SIPA1L1;SLC2A1;SLC39A12;SLC9A3R2;SOD1;STAC;TMBIM1;TNFRSF12A;TSPO;TUBA4A;UBC;VAT1L;WFS1;ZFP36
10kb	JUNB_top5perTarget	hocomoco__FOSL2_HUMAN.H11MO.0.A	3.69	0.0452	JUNB	*	FOSL2 (directAnnotation).	ATF3; BATF; EP300; FOS; FOSB; FOSL1; JDP2; JUN; JUNB; JUND; MYC; RCOR1; SMARCC1; STAT3; TCF12; TCF7L2; TRIM28 (inferredBy_MotifSimilarity).	84	1077	ABCA8;ADD3;ALDH2;ANKRD35;ANXA5;ATF3;ATP10D;ATP1A1;BAG3;BHLHE40;CDKN1A;CLIP4;CLRN1;CLU;CSDC2;CSRNP1;CTNNAL1;CTSO;DUSP1;ECE1;EMP1;ENO1;F3;FAP;FBXO32;FLT1;FOSL2;FTH1;GEM;GLIS3;GPR1;GULP1;H3F3B;HBEGF;HMOX1;HOPX;HSPA5;IGFBP6;INSIG1;JUNB;KIAA0907;KIAA1217;LGALS3;LIMS1;LMCD1;MAFG;MAP2K1;MCFD2;MIDN;NDP;NQO2;NR1D1;OAF;PIP5K1B;PPP2R5A;PSAP;PTN;RAB5A;RHOC;RNF144B;RRBP1;RTN4;SFXN5;SIPA1L1;SLC2A1;SLC39A12;SLC…
10kb	JUNB_top5perTarget	hocomoco__FOSL2_MOUSE.H11MO.0.A	4.17	0.048	JUNB	*	FOSL2 (inferredBy_Orthology).	ATF3; BACH2; BATF; EP300; FOS; FOSB; FOSL1; JDP2; JUN; JUNB; JUND; MEF2A; MYC; NFE2; RCOR1; SMARCB1; SMARCC1; TCF12; TCF7L2; TRIM28 (inferredBy_MotifSimilarity).	75	875	ABCA8;ANKRD35;ANXA5;ATF3;ATP10D;ATP1A1;BAG3;BHLHE40;CDKN1A;CLIP4;CLRN1;CLU;CSDC2;CSRNP1;CTNNAL1;DUSP1;EMP1;ENO1;F3;FBXO32;FOSL2;GABRB1;GEM;GLIS3;GPR1;GULP1;H3F3B;HBEGF;HMOX1;HOPX;HSPA5;IGFBP6;INF2;INSIG1;JUNB;KIAA1217;KLF9;KLHL21;LGALS3;LIMS1;LMCD1;MAFG;MAP2K1;MIDN;NCOA7;NDP;NQO2;PIP5K1B;PSAP;PTN;RAB5A;RHOC;RNF144B;RTN4;SFXN5;SIPA1L1;SLC2A1;SLC39A12;SLC9A3R2;STAC;SULF1;SULT1A1;TACC1;TECR;TMBIM1;T…
10kb	JUNB_top5perTarget	hocomoco__JUN_HUMAN.H11MO.0.A	3.88	0.0463	JUNB	*	JUN (directAnnotation).	ATF3; BACH2; BATF; EP300; FOS; FOSB; FOSL1; FOSL2; GATA2; JDP2; JUNB; JUND; MEF2A; MYC; NFE2; RCOR1; SMARCC1; STAT3; TCF12; TCF7L2; TRIM28 (inferredBy_MotifSimilarity).	169	2710	ABCA8;ABI1;ACTN4;ADD3;AGL;AKIRIN2;ALDH2;ANKRD35;ANXA5;ASAH1;ATF3;ATF7;ATP10D;ATP1A1;AVPI1;BAG3;BBS2;BHLHE40;CAV1;CAV3;CCDC68;CD63;CD82;CDC42EP4;CDK18;CDKN1A;CHST2;CLDN10;CLIC5;CLIP4;CLN5;CLRN1;CLU;COL9A2;CP;CSDC2;CSRNP1;CSRP1;CTNNAL1;CTSB;CTSO;CUL1;DACH1;DMKN;DNAJB1;DOC2B;DUSP1;ECE1;EFEMP1;EMP1;ENO1;EPHB6;F3;FAM107A;FAP;FBXO32;FGF1;FLT1;FOSL2;FTH1;GABARAPL1;GABRB1;GADD45B;GEM;GLIS3;GPM6B;GPR1;GPR…
10kb	JUNB_top5perTarget	hocomoco__JUN_MOUSE.H11MO.0.A	4.3	0.0487	JUNB	*	JUN (inferredBy_Orthology).	ATF3; BACH2; BATF; EP300; FOS; FOSB; FOSL1; FOSL2; JDP2; JUNB; JUND; MEF2A; MYC; SMARCA4; SMARCC1; TCF12; TCF7L2 (inferredBy_MotifSimilarity).	48	447	ANXA5;ATF3;BAG3;BHLHE40;CDKN1A;CLIP4;CLU;CSDC2;CSRNP1;CTNNAL1;DUSP1;EMP1;F3;FBXO32;GEM;GLIS3;GULP1;H3F3B;HBEGF;HMOX1;IGFBP6;INF2;INSIG1;JUNB;LGALS3;LMCD1;MAFG;MAP2K1;ME1;NDP;PIP5K1B;PSAP;PTN;RHOC;RTN4;SFXN5;SLC2A1;SLC39A12;STAC2;TACC1;TMBIM1;TNFRSF12A;TSPO;TYRO3;UBC;VASN;VAT1L;ZFP36
10kb	JUNB_top5perTarget	hocomoco__JUNB_HUMAN.H11MO.0.A	3.35	0.0432	JUNB	**	JUNB (directAnnotation).	ATF3; BACH1; BACH2; BCL3; EP300; FOS; FOSB; FOSL1; FOSL2; GATA2; JUN; JUND; MAF; MAFB; MAFG; MAFK; MEF2A; MYC; NFE2; NFE2L1; NFE2L2; NRF1; RCOR1; SMARCC1; TCF12; TCF7L2; TRIM28 (inferredBy_MotifSimilarity). BATF (inferredBy_MotifSimilarity_n_Orthology).	53	603	ANXA5;ATF3;BAG3;BHLHE40;CDKN1A;CLIP4;CLU;CSDC2;CSRNP1;CSRP1;CTNNAL1;EMP1;F3;FBXO32;GABRB1;GLIS3;GPR1;GPRC5A;GULP1;H3F3B;HBEGF;HMOX1;HSPA5;IGFBP6;INF2;INSIG1;JUNB;LGALS3;LIMS1;LMCD1;MAFG;MIDN;NCOA7;NDP;PIP5K1B;PSAP;PTN;RHOC;RTN4;SFXN5;SLC2A1;SLC39A12;SLC9A3R2;SNX10;STAC2;TECR;TMBIM1;TNFRSF12A;TOR1AIP1;UBC;VASN;VAT1L;ZFP36
10kb	JUNB_top5perTarget	hocomoco__JUNB_MOUSE.H11MO.0.A	3.47	0.0439	JUNB	**	JUNB (inferredBy_Orthology).	ATF3; BACH2; BATF; BCL3; EP300; FOS; FOSB; FOSL1; FOSL2; GATA2; JDP2; JUN; JUND; MEF2A; MYC; NFATC1; RCOR1; SMARCC1; STAT3; TCF12; TCF7L2 (inferredBy_MotifSimilarity).	66	814	ANXA5;ATF3;BAG3;BHLHE40;CAV3;CDKN1A;CLIP4;CLN5;CLU;CSDC2;CSRNP1;CTNNAL1;CTSB;DUSP1;EMP1;EPHB6;F3;FBXO32;FGF1;GABRB1;GEM;GLIS3;GPR1;GPRC5A;GULP1;H3F3B;HBEGF;HMOX1;HSPA5;IGFBP6;INF2;INHBA;INSIG1;JUNB;LGALS3;LMCD1;MAFG;MAP2K1;ME1;MT2A;MYO6;NCOA7;NDP;NDUFC1;NLGN1;PIP5K1B;PSAP;PTN;RHOC;RIMS1;RNF144B;RTN4;SFXN5;SLC1A3;SLC2A1;SLC39A12;STAC2;TMBIM1;TNFRSF12A;TOR1AIP1;TSPO;TYRO3;UBC;VASN;VAT1L;ZFP36
10kb	JUNB_top5perTarget	hocomoco__JUND_HUMAN.H11MO.0.A	4.15	0.0478	JUNB	*	JUND (directAnnotation).	ATF3; BACH2; BATF; EP300; FOS; FOSB; FOSL1; FOSL2; JDP2; JUN; JUNB; MEF2A; MYC; NFE2; RCOR1; SMARCC1; TCF12; TCF7L2; TRIM28 (inferredBy_MotifSimilarity).	41	360	ANXA5;ATF3;BAG3;BHLHE40;CDKN1A;CLIP4;CLRN1;CSDC2;CSRNP1;CTNNAL1;DUSP1;F3;FOSL2;GEM;GLIS3;H3F3B;HBEGF;HMOX1;IGFBP6;INF2;INSIG1;JUNB;KIAA1217;LGALS3;MAFG;NDP;PSAP;PTN;RHOC;RNF144B;RTN4;SFXN5;SLC2A1;SLC39A12;SLC9A3R2;TMBIM1;TNFRSF12A;UBC;VASN;VAT1L;ZFP36
10kb	JUNB_top5perTarget	hocomoco__JUND_MOUSE.H11MO.0.A	3.52	0.0442	JUNB	*	JUND (inferredBy_Orthology).	ATF3; BACH2; BATF; EP300; FOS; FOSB; FOSL1; FOSL2; JDP2; JUN; JUNB; MYC; RCOR1; SMARCA4; SMARCC1; STAT3; TCF12; TCF7L2 (inferredBy_MotifSimilarity).	34	308	ANXA5;ATF3;BAG3;BHLHE40;CDKN1A;CLIP4;CSDC2;CSRNP1;CTNNAL1;DUSP1;F3;FOSL2;GLIS3;GULP1;H3F3B;HBEGF;HMOX1;IGFBP6;INSIG1;JUNB;KIAA1217;LGALS3;MAFG;NDP;PTN;RHOC;RTN4;SFXN5;SLC2A1;SLC39A12;TNFRSF12A;UBC;VASN;ZFP36
10kb	JUNB_top5perTarget	hocomoco__MAFF_MOUSE.H11MO.1.A	3.66	0.045	JUNB	*	MAFF (inferredBy_Orthology).	BACH1; BACH2; FOS; FOSB; FOSL1; JUN; JUNB; JUND; MAF; MAFA; MAFB; MAFG; MAFK; NFE2; NFE2L1; NFE2L2; NFE2L3 (inferredBy_MotifSimilarity).	64	786	ADD3;ADI1;AKIRIN2;APPL2;ASPH;ATF3;BAG3;CDC42EP4;CDKN1A;CLIP4;CLU;CNKSR3;CSDC2;CTSD;DIO2;DYNLRB2;ECE1;EFEMP1;ENO1;EPHB6;EPHX1;F3;FBXO2;FTH1;FTL;GABARAPL1;GLIS3;HES5;HMOX1;IL6ST;INF2;INPP1;KIAA1024;LIMS1;MAFG;MAP2K1;MFI2;MIDN;MT3;NCOA7;NDP;NDUFC1;NEDD9;OMG;PAH;PRSS35;PSAP;SCN7A;SELT;SLC2A1;SLC7A5;SNX10;SNX5;SNX9;SOD1;SQSTM1;SULF1;TBL1X;TIMP1;TUBA4A;USP2;VASN;ZBTB20;ZFP36
10kb	JUNB_top5perTarget	hocomoco__NF2L2_HUMAN.H11MO.0.A	3.11	0.0419	JUNB	*	NFE2L2 (directAnnotation).	BACH1; BACH2; FOS; FOSB; FOSL1; FOSL2; JUN; JUNB; JUND; MAF; MAFB; MAFF; MAFG; MAFK; NFE2; NFE2L1; NFE2L3 (inferredBy_MotifSimilarity).	35	353	ATF3;BAG3;CLIP4;CLU;CTSD;ENO1;EPHB6;EPHX1;F3;FBXO2;FGF1;FTH1;FTL;FXYD3;GABARAPL1;GLIS3;GULP1;HLA-C;HMOX1;MAFG;MBP;ME1;NCOA7;NIPAL2;PIP5K1B;PRDX6;PSAP;SFXN5;SLC2A1;SOD1;SQSTM1;SULT1A1;UBC;ZBTB20;ZFP36
10kb	JUNB_top5perTarget	hocomoco__NFE2_HUMAN.H11MO.0.A	4.36	0.049	JUNB	*	NFE2 (directAnnotation).	BACH1; BACH2; FOS; FOSB; FOSL1; FOSL2; JUN; JUNB; JUND; MAF; MAFB; MAFF; MAFG; MAFK; NFE2L1; NFE2L2; NFE2L3 (inferredBy_MotifSimilarity).	56	602	AKAP12;ATF3;ATP1A1;BAG3;BLVRB;CDKN1A;CLU;CSDC2;CTSD;EDNRB;ENO1;EPHB6;EPHX1;F3;FBXO2;FGF1;FTH1;FTL;FXYD3;GABARAPL1;GLIS3;GPR1;GULP1;HES5;HMOX1;IGFBP6;KLHL21;MAFG;MAP2K1;ME1;METRNL;MIDN;MT2A;NCOA7;PIP5K1B;PRDX6;PRSS35;PSAP;SFTA2;SFXN5;SLC12A4;SLC2A1;SLC9A3R2;SOD1;SPHK1;SQSTM1;SULF1;SULT1A1;TACC1;TSPO;TUBA4A;UBC;USP2;VAT1L;ZBTB20;ZFP36
10kb	JUNB_top5perTarget	hocomoco__NFE2_MOUSE.H11MO.0.A	3.24	0.0426	JUNB	*		BACH1; BACH2; FOS; FOSB; FOSL1; FOSL2; JUN; JUNB; JUND; MAF; MAFB; MAFF; MAFG; MAFK; NFE2; NFE2L1; NFE2L2; NFE2L3 (inferredBy_MotifSimilarity).	34	335	ATF3;BAG3;CLIP4;CLU;CTSD;ENO1;EPHX1;F3;FBXO2;FGF1;FTH1;FTL;FXYD3;GABARAPL1;GLIS3;GULP1;HLA-C;HMOX1;MAFG;ME1;NCOA7;NIPAL2;PIP5K1B;PRDX6;PSAP;SFXN5;SLC2A1;SOD1;SQSTM1;SULT1A1;TBL1X;UBC;ZBTB20;ZFP36
10kb	JUNB_top5perTarget	homer__ATGACTCATC_AP-1	3.6	0.0446	JUNB	*	JUN (inferredBy_Orthology).	ARID3A; ATF3; BACH1; BACH2; BATF; EP300; FOS; FOSB; FOSL1; FOSL2; FOXM1; JDP2; JUNB; JUND; MAF; MAFB; MAFG; MAFK; MEF2A; MEF2C; MYC; NFE2; NFE2L1; NFE2L2; NRF1; RCOR1; SMARCC1; STAT3; TCF12; TCF7L2; TRIM28 (inferredBy_MotifSimilarity).	215	3679	ABCA8;ABI1;ACTN4;ADD3;AKIRIN2;AKTIP;ALDH2;ANKRD35;ANXA5;ARHGAP32;ASAH1;ATF3;ATF7;ATP10D;ATP1A1;ATP2B4;B3GALNT2;BAG3;BBS2;BCAS3;BHLHE40;CA5B;CAV1;CAV3;CCDC68;CD4;CD63;CD82;CDC34;CDC42EP4;CDK18;CDKN1A;CHST2;CLDN10;CLIP4;CLN5;CLRN1;CLU;CPNE8;CSDC2;CSRNP1;CTNNA2;CTNNAL1;CTSB;CTSO;CUL1;DAB2;DACH1;DIO2;DNAJB1;DNAJB4;DOC2B;DUSP1;ECE1;EDNRB;EFEMP1;EGF;EHD4;EMP1;ENO1;EPHB6;EPHX1;F3;FAP;FBXO2;FBXO32;FGF1;F…
10kb	JUNB_top5perTarget	homer__AWWNTGCTGAGTCAT_Bach1	3.55	0.0444	JUNB	*	BACH1 (directAnnotation).	ARID3A; BACH2; EP300; FOS; FOSB; FOSL1; FOSL2; JUN; JUNB; JUND; MAF; MAFB; MAFF; MAFG; MAFK; NFE2; NFE2L1; NFE2L2; NFE2L3 (inferredBy_MotifSimilarity).	60	688	AKAP12;ATF3;BAG3;BLVRB;CDKN1A;CLIP4;CLU;CSDC2;CTSD;DIO2;EDNRB;ENO1;EPHB6;EPHX1;F3;FBXO2;FGF1;FTH1;FTL;GABARAPL1;GLIS3;GULP1;HMOX1;INF2;KCNK1;MAFG;MBP;ME1;MT3;NCOA7;NDP;NDUFC1;NQO2;PAH;PIP5K1B;PIR;PMP22;PPT1;PRDX6;PRSS35;PSAP;RTN4;SELT;SFXN5;SIPA1L1;SLC2A1;SNX10;SOD1;SPARCL1;SQSTM1;STAT3;SULF1;SULT1A1;TBL1X;TUBA4A;UBC;UBL3;ZBTB20;ZFAND5;ZFP36
10kb	JUNB_top5perTarget	homer__DATGASTCAT_BATF	3.32	0.043	JUNB	*	BATF (inferredBy_Orthology).	ATF3; BCL3; CEBPB; EP300; FOS; FOSB; FOSL1; FOSL2; FOXM1; GATA2; JDP2; JUN; JUNB; JUND; MEF2A; MEF2C; MTA3; MYC; NFATC1; NFE2; NFIC; SMARCC1; STAT3; STAT5A; TCF12; TRIM28 (inferredBy_MotifSimilarity).	263	4857	ABCA8;ABI1;ACTN4;ADD3;ADORA1;AGL;AHCYL2;AKIRIN2;AKTIP;ALDH2;AMFR;AMZ2;ANKRD35;ANXA5;ARHGAP32;ASAH1;ASPH;ATF3;ATF7;ATP10D;ATP1A1;ATP2B4;B3GALNT2;BAG3;BBS2;BCAS3;BCL6;BHLHE40;CA5B;CAV1;CAV2;CAV3;CCDC68;CCDC80;CCNH;CD4;CD59;CD63;CDC34;CDC42EP4;CDK18;CDKN1A;CHST2;CLDN10;CLIC5;CLIP4;CLN5;CLRN1;CLU;CRTAC1;CSDC2;CSRNP1;CSRP1;CTNNA2;CTNNAL1;CTSB;CTSO;CUL1;DAB2;DACH1;DIO2;DMKN;DNAJB1;DOC2B;DUSP1;ECE1;EDNR…
10kb	JUNB_top5perTarget	homer__DATGASTCATHN_Atf3	4.31	0.0487	JUNB	*	ATF3 (directAnnotation).	ARID3A; BATF; CEBPB; EP300; FOS; FOSB; FOSL1; FOSL2; FOXM1; GATA2; JDP2; JUN; JUNB; JUND; MEF2A; MEF2C; MYC; NFIC; RCOR1; SMARCA4; SMARCB1; SMARCC1; STAT3; TCF12; TCF7L2; TRIM28 (inferredBy_MotifSimilarity).	72	844	ABCA8;ANKRD35;ANXA5;ATF3;ATP1A1;BAG3;BHLHE40;CAV1;CDKN1A;CLIP4;CLRN1;CLU;CSDC2;CSRNP1;CTNNAL1;DIO2;DNAJB1;DUSP1;EMP1;F3;FAP;FBXO32;FGF1;FOSL2;FTH1;GEM;GLIS3;GPR1;GPRC5A;GULP1;H3F3B;HBEGF;HMOX1;HSPA5;IGFBP6;INF2;INSIG1;JUNB;KIAA1217;KLF9;LGALS3;LIMS1;LMCD1;MAFG;MAP2K1;MIDN;NCOA7;NDP;NQO2;PIP5K1B;PSAP;PTN;RAB5A;RHOC;RNF144B;RTN4;SFXN5;SLC2A1;SLC39A12;SLC9A3R2;STAC2;TECR;TMBIM1;TNFRSF12A;TSPO;TYRO3;…
10kb	JUNB_top5perTarget	homer__GATGACTCAGCA_NF-E2	3.32	0.0431	JUNB	*	NFE2 (directAnnotation).	BACH1; BACH2; EP300; FOS; FOSB; FOSL1; FOSL2; JUN; JUNB; JUND; MAF; MAFA; MAFB; MAFF; MAFG; MAFK; MEF2A; NFE2L1; NFE2L2; NFE2L3 (inferredBy_MotifSimilarity).	48	550	AKAP12;ATF3;BAG3;BLVRB;CDKN1A;CLIP4;CLU;CSDC2;CTSD;EDNRB;ENO1;EPHB6;EPHX1;F3;FBXO2;FGF1;FTH1;FTL;FXYD3;GABARAPL1;GLIS3;GULP1;HMOX1;IGFBP6;INF2;MAFG;MAP2K1;MIDN;NCOA7;PIP5K1B;PRDX6;PSAP;SELT;SFXN5;SLC2A1;SOD1;SPARCL1;SPHK1;SQSTM1;SULF1;SULT1A1;TSPO;TUBA4A;UBC;USP2;VAT1L;ZBTB20;ZFP36
10kb	JUNB_top5perTarget	homer__GATGACTCATCN_Jun-AP1	4.03	0.0471	JUNB	*	JUN (directAnnotation).	ATF3; BATF; EP300; FOS; FOSB; FOSL1; FOSL2; GATA2; JDP2; JUNB; JUND; MEF2A; MEF2C; MYC; NFE2; RCOR1; SMARCC1; STAT3; TCF12; TCF7L2; TRIM28 (inferredBy_MotifSimilarity).	74	902	ABCA8;ANKRD35;ANXA5;ATF3;ATP10D;ATP1A1;BAG3;BHLHE40;CDKN1A;CLIP4;CLRN1;CLU;CSDC2;CSRNP1;CTNNAL1;DUSP1;EMP1;F3;FBXO32;FGF1;FOSL2;FTH1;GEM;GLIS3;GPR1;GULP1;H3F3B;HBEGF;HMOX1;HOPX;HSPA5;IGFBP6;INF2;INSIG1;JUNB;KIAA1217;KLF9;LGALS3;LIMS1;LMCD1;MAFG;MCFD2;MIDN;NCOA7;NDP;NQO2;PIP5K1B;PSAP;PTN;RAB5A;RHOC;RNF144B;RTN4;SFXN5;SIPA1L1;SLC2A1;SLC39A12;SLC9A3R2;SNX10;STAC2;SULT1A1;TECR;TMBIM1;TNFRSF12A;TSPO;T…
10kb	JUNB_top5perTarget	homer__HTGCTGAGTCAT_Nrf2	3.52	0.0442	JUNB	*	NFE2L2 (directAnnotation).	BACH1; BACH2; FOS; FOSB; FOSL1; FOSL2; JUN; JUNB; JUND; MAF; MAFB; MAFF; MAFG; MAFK; NFE2; NFE2L1; NFE2L3; TCF12 (inferredBy_MotifSimilarity).	54	626	AKAP12;ATF3;ATF7;BAG3;BLVRB;CLDN10;CLIP4;CLU;CTSD;EDNRB;ENO1;EPHB6;EPHX1;F3;FBXO2;FGF1;FTH1;FTL;GABARAPL1;GLIS3;GULP1;HMOX1;IGFBP6;MAFG;MBP;ME1;MIDN;MT3;MXI1;NCOA7;NIPAL2;PAH;PIP5K1B;PRDX6;PRSS35;PSAP;SELT;SLC2A1;SLC7A5;SNX10;SOD1;SPARCL1;SPHK1;SQSTM1;SULT1A1;TACC1;TBL1X;TSPO;TUBA4A;UBC;USP2;VAT1L;ZBTB20;ZFP36
10kb	JUNB_top5perTarget	homer__NNATGASTCATH_Fra1	3.45	0.0438	JUNB	*		ATF3; BATF; CEBPB; EP300; FOS; FOSB; FOSL1; FOSL2; JDP2; JUN; JUNB; JUND; MEF2A; MEF2C; MYC; NFE2; RCOR1; SMARCC1; STAT3; TCF12; TCF7L2; TRIM28 (inferredBy_MotifSimilarity).	41	440	ANXA5;ATF3;BAG3;CAV1;CDKN1A;CLU;CSDC2;CTNNAL1;DUSP1;EMP1;F3;FGF1;FOSL2;GEM;GLIS3;GPRC5A;GULP1;H3F3B;HMOX1;IGFBP6;INF2;JUNB;LGALS3;LMCD1;MAFG;NDP;PTN;RHOC;RNF144B;RTN4;SFXN5;SLC2A1;SLC39A12;SPOCK1;TNFRSF12A;UBC;USP2;VASN;VAT1L;ZFP36;ZPLD1
10kb	JUNB_top5perTarget	homer__TGCTGACTCA_MafA	3.12	0.0419	JUNB	*	MAFA (inferredBy_Orthology).	BACH1; BACH2; FOS; FOSB; FOSL1; JUN; JUNB; JUND; MAF; MAFB; MAFF; MAFG; MAFK; NFE2 (inferredBy_MotifSimilarity).	165	2711	ADD3;ADI1;ADORA1;AGL;AHCYL2;AKIRIN2;AKTIP;ASPH;ATF3;ATF7;ATP10D;ATP1A1;ATP2B4;AVPI1;BAG3;BMP7;CAPN3;CAV3;CCDC80;CD4;CD59;CD81;CD82;CDC34;CDK18;CDKN1A;CHMP2B;CHRDL1;CHST2;CHST9;CLIC5;CLIP4;CLN5;CLU;CNKSR3;COLEC12;CRTAC1;CSDC2;CTSB;CTSD;CTSZ;DAB2;DACH1;DDO;DIO2;DYNLRB2;ECE1;EFEMP1;EGF;EHD4;EMP1;ENO1;EPHB6;F3;FAP;FBXO2;FBXO32;FGF1;FHL1;FOS;FOSL2;FRZB;FTH1;FTL;FXYD3;GABARAPL1;GLIS3;GNAI1;GPR37;GSN;GU…
10kb	JUNB_top5perTarget	homer__TGCTGAGTCA_Bach2	3.67	0.0451	JUNB	*	BACH2 (directAnnotation).	BACH1; FOS; FOSB; FOSL1; JUN; JUNB; JUND; MAF; MAFA; MAFB; MAFF; MAFG; MAFK; NFE2; NFE2L1; NFE2L2; NFE2L3 (inferredBy_MotifSimilarity).	252	4426	A2ML1;ABCA8;ACTN4;ADD3;ADORA1;AGL;AHCYL2;AKAP12;AKIRIN2;ALDH2;ALKBH5;AMD1;ANKRD35;ARHGAP29;ARHGAP32;ARID3A;ARPC5L;ASAH1;ASPH;ATF3;ATF7;ATP10D;ATP2B4;B3GALNT2;BAG3;BCAS3;BCL6;BLVRB;CA2;CAV1;CCDC68;CD4;CD59;CD82;CDC34;CDC42EP4;CDC42EP5;CDKN1A;CHPT1;CHST2;CLCN3;CLDN10;CLIP4;CLU;CNKSR3;CPNE3;CPNE8;CSDC2;CSRNP1;CSRP1;CTNNA2;CTNNAL1;CTSB;CTSD;CTSO;CTSZ;CUL1;CYP11A1;DAB2;DACH1;DCDC2;DDIT4;DIO2;DOC2B;DUS…
10kb	JUNB_top5perTarget	jaspar__MA0150.2	4.72	0.0511	JUNB	*	NFE2L2 (inferredBy_Orthology).	BACH1; BACH2; FOS; FOSB; FOSL1; FOSL2; JUN; JUNB; JUND; MAF; MAFB; MAFF; MAFG; MAFK; NFE2; NFE2L1; NFE2L3 (inferredBy_MotifSimilarity).	43	374	AKAP12;ATP1A1;BAG3;BLVRB;CLU;CTSD;EDNRB;ENO1;EPHB6;EPHX1;F3;FBXO2;FGF1;FTH1;FTL;GABARAPL1;GLIS3;GULP1;HMOX1;IGFBP6;KLHL21;MAFG;MAP2K1;MIDN;NCOA7;PRDX6;PRSS35;PSAP;SFXN5;SLC12A4;SLC15A4;SLC2A1;SLC7A11;SOD1;SQSTM1;SULF1;TBL1X;TSPO;TUBA4A;USP2;VAT1L;ZBTB20;ZFP36
10kb	JUNB_top5perTarget	jaspar__MA0476.1	3.77	0.0457	JUNB	*	FOS (directAnnotation).	ATF3; BATF; EP300; FOSB; FOSL1; FOSL2; GATA2; JUN; JUNB; JUND; MEF2C; MYC; RCOR1; STAT3; TRIM28 (inferredBy_MotifSimilarity). JDP2 (inferredBy_MotifSimilarity_n_Orthology).	73	834	ABCA8;ABI1;ANKRD35;ANXA5;ASAH1;ATF3;ATP10D;ATP1A1;BAG3;BHLHE40;CAV1;CAV3;CDKN1A;CLIP4;CLN5;CLRN1;CLU;CSDC2;CSRNP1;CTNNAL1;DUSP1;EMP1;ENO1;F3;FBXO32;FGF1;FOSL2;FTH1;GEM;GLIS3;GPRC5A;GULP1;H3F3B;HBEGF;HMOX1;HSPA5;IGFBP6;INF2;JUNB;KIAA1217;LGALS3;LIMS1;LMCD1;MAFG;MIDN;NCOA7;NDP;OAF;PSAP;PTN;RAB5A;RNF144B;RRBP1;RTN4;SFXN5;SLC2A1;SLC39A12;SLC9A3R2;SLMAP;SMPDL3A;SPG20;STAC2;TACC1;TECR;TMBIM1;TNFRSF12A;…
10kb	JUNB_top5perTarget	jaspar__MA0477.1	3.13	0.042	JUNB	*	FOSL1 (directAnnotation).	ATF3; EP300; FOS; FOSB; FOSL2; JDP2; JUN; JUNB; JUND; SMARCC1 (inferredBy_MotifSimilarity). BATF (inferredBy_MotifSimilarity_n_Orthology).	88	968	ABCA8;ABI1;ALDH2;ANKRD35;ANXA5;ATF3;ATP10D;ATP1A1;BAG3;BHLHE40;CD63;CD82;CDKN1A;CLIC5;CLIP4;CLN5;CLRN1;CLU;CSDC2;CSRNP1;CTNNAL1;CTSO;CUL1;DACH1;DUSP1;F3;FBXO32;FGF1;FOSL2;GLIS3;GPR1;GULP1;H3F3B;HBEGF;HLA-C;HMOX1;HOPX;HSPA5;IGFBP6;INF2;JUNB;KIAA1217;KLF9;KLHL21;LGALS3;LIMS1;MAFG;MAP2K1;METRNL;MIDN;MT2A;MXI1;NCOA7;NDP;NQO2;PERP;PIP5K1B;PSAP;PTN;RAB5A;RHOC;RNF144B;RTN4;SFXN5;SIPA1L1;SLC12A4;SLC2A1;S…
10kb	JUNB_top5perTarget	jaspar__MA0478.1	3.45	0.0438	JUNB	*	FOSL2 (directAnnotation).	ATF3; BATF; EP300; FOS; FOSB; FOSL1; JDP2; JUN; JUNB; JUND; MYC; RCOR1; SMARCC1; TCF7L2 (inferredBy_MotifSimilarity). MAFK (inferredBy_MotifSimilarity_n_Orthology).	143	2077	ABCA8;ACTN4;ADD3;AKIRIN2;ALDH2;ANKRD35;ANXA5;ASAH1;ATF3;ATF7;ATP10D;ATP1A1;AVPI1;BAG3;BBS2;BHLHE40;CAV1;CD4;CD63;CDK18;CDKN1A;CLIP4;CLN5;CLRN1;COL9A2;CSDC2;CSRNP1;CSRP1;CTNNAL1;CTSO;CUL1;DDIT4;DIO2;DOC2B;DUSP1;ECE1;EGF;ENO1;EPHB6;FAP;FBXO32;FGF1;FOSL2;FTH1;GADD45B;GEM;GLIS3;GPR1;GULP1;H3F3B;HBEGF;HMOX1;HOPX;HSPA5;IGFBP6;INF2;INSIG1;ITGB4;JARID2;JUNB;KCNE4;KCNJ10;KIAA0907;KIAA1217;KLHL21;LGALS1;LG…
10kb	JUNB_top5perTarget	jaspar__MA0490.1	3.93	0.0466	JUNB	**	JUNB (directAnnotation).	ATF3; BATF; EP300; FOS; FOSB; FOSL1; FOSL2; JDP2; JUN; JUND; MEF2C; MYC; NFE2; RCOR1; SMARCC1; TCF7L2; TRIM28 (inferredBy_MotifSimilarity).	230	3869	ABCA8;ACSS3;ACTN4;ADD3;ADORA1;AGL;AHCYL2;AKAP12;AKIRIN2;AKTIP;ALDH2;ANKRD35;ANXA5;ASAH1;ATF3;ATP10D;ATP1A1;AVPI1;B3GALNT2;BAG3;BBS2;BCL6;BHLHE40;BLVRB;BNIP3L;CA5B;CAV1;CAV2;CAV3;CCDC68;CD4;CD59;CD63;CD82;CDC34;CDC42EP4;CDKN1A;CHST2;CHST9;CLDN10;CLIC5;CLIP4;CLN5;CLRN1;CLU;COBL;CRTAC1;CRYL1;CSDC2;CSRNP1;CTNNAL1;CTSO;CTSZ;CUL1;DAB2;DACH1;DDIT3;DDIT4;DIO2;DMKN;DOC2B;DUSP1;DUSP27;ECE1;EFEMP1;EGF;EMP1;…
10kb	JUNB_top5perTarget	jaspar__MA0501.1	3.63	0.0448	JUNB	*	NFE2 (directAnnotation).	ARID3A; BACH1; BACH2; EP300; FOS; FOSB; FOSL1; FOSL2; JUN; JUNB; JUND; MAF; MAFB; MAFF; MAFG; MAFK; NFE2L1; NFE2L2; NFE2L3 (inferredBy_MotifSimilarity).	48	518	BAG3;BLVRB;CDKN1A;CLIP4;CLU;CTSD;DNAJB4;EDNRB;ENO1;EPHB6;EPHX1;F3;FGF1;FTH1;FTL;FXYD3;GABARAPL1;GLIS3;GULP1;HLA-C;HMOX1;KLHL21;MAFG;MBP;ME1;NCOA7;NEAT1;NIPAL2;PIP5K1B;PIR;PPT1;PRDX6;PSAP;RTN4;SFXN5;SLC2A1;SNX10;SOD1;SQSTM1;SULF1;SULT1A1;TBL1X;TUBA4A;UBC;UBL3;ZBTB20;ZFAND5;ZFP36
10kb	JUNB_top5perTarget	jaspar__MA0591.1	4.48	0.0497	JUNB	*	MAFK (inferredBy_Orthology).	BACH1; BACH2; FOS; FOSB; FOSL1; FOSL2; JUN; JUNB; JUND; MAF; MAFB; MAFF; MAFG; MEF2A; NFE2; NFE2L1; NFE2L2; NFE2L3; SMARCC1 (inferredBy_MotifSimilarity).	55	546	AKAP12;ATF3;BAG3;BLVRB;CDKN1A;CLU;CSDC2;CTSD;EDNRB;ENO1;EPHX1;FBXO2;FGF1;FTH1;FTL;FXYD3;GABARAPL1;GLIS3;GULP1;HMOX1;INF2;KLHL21;MAFG;MAP2K1;ME1;METRNL;MIDN;OSGIN1;PIP5K1B;PIR;PRSS35;PSAP;RBM38;RFTN1;SELT;SFTA2;SFXN5;SLC12A4;SLC2A1;SLC3A2;SLC7A5;SLC9A3R2;SOD1;SPARCL1;SPHK1;SQSTM1;SULF1;SULT1A1;TIMP1;TMEM205;TUBA4A;UBC;USP2;ZBTB20;ZFP36
10kb	JUNB_top5perTarget	jaspar__MA0967.1	3.26	0.0427	JUNB	*		ATF1; ATF2; ATF3; ATF4; ATF5; ATF6; ATF6B; ATF7; BATF3; CREB1; CREB3; CREB3L4; CREB5; CREM; FOS; FOSB; FOSL1; FOSL2; JDP2; JUN; JUNB; JUND; MAFF; XBP1 (inferredBy_MotifSimilarity). BACH1; BACH2; CREB3L1; CREB3L2; CREBL2; NFE2; NFE2L1; NFE2L2; NFE2L3; NPDC1 (inferredBy_MotifSimilarity_n_Orthology).	61	756	AKAP12;ATF3;AVPI1;BNIP3L;CDC42EP4;CDS1;CHPF;CLCN3;CSDC2;CSRP1;CYCS;DIO2;DUSP1;DUSP8;ELOVL5;EPHB6;ERF;F3;FGF1;FLT1;FOS;GEM;GNL1;GPM6B;GPRC5A;HES1;HSD17B2;INHBA;JARID2;JUN;JUND;KIAA1217;KLF9;MAFF;MAP3K13;MFI2;MKNK2;MXD1;MXI1;NDRG2;NEAT1;NEDD9;NR4A2;PCSK2;PDE8B;PDLIM3;PITPNC1;PNRC1;PPP1R15A;PRKAR1A;RPH3AL;SASH1;SFTA2;SLITRK2;SLN;STAT3;TNFRSF12A;TYRO3;UBC;UBE2H;VEGFA
10kb	JUNB_top5perTarget	swissregulon__hs__JUN.p2	3.33	0.0431	JUNB	*	JUN (directAnnotation).	ATF1; ATF2; ATF3; ATF4; ATF5; ATF6; ATF6B; ATF7; BACH2; BATF3; CREB1; CREB3; CREB3L4; CREB5; CREM; FOS; FOSB; FOSL1; FOSL2; JDP2; JUNB; JUND; XBP1 (inferredBy_MotifSimilarity). BACH1; CREB3L1; CREB3L2; NFE2; NFE2L1; NFE2L2; NFE2L3; NPDC1 (inferredBy_MotifSimilarity_n_Orthology).	57	703	ATF3;AVPI1;BNIP3L;CCND2;CDC42EP4;CDS1;CHPF;CLCN3;CNKSR3;CSDC2;CYCS;DIO2;DUSP1;DUSP8;ELOVL5;ERF;F3;FLT1;FOS;GEM;GNL1;GPM6B;GPRC5A;HES1;INHBA;JARID2;JUN;JUND;KCNK1;KIAA1217;KLF9;MAFF;MAP3K13;MFI2;MXD1;MXI1;NDRG2;NEAT1;NR4A2;ORMDL3;PDE8B;PDLIM3;PITPNC1;PNRC1;PPP1R15A;PRKAR1A;RPH3AL;SASH1;SFTA2;SLITRK2;SLN;STAT3;TNFRSF12A;TRIP6;TYRO3;UBC;UBE2H
10kb	JUNB_top5perTarget	swissregulon__hs__NFE2.p2	4.33	0.0488	JUNB	*	NFE2 (directAnnotation).	BACH1; BACH2; FOS; FOSB; FOSL1; FOSL2; JUN; JUNB; JUND; MAF; MAFB; MAFF; MAFG; MAFK; NFE2L1; NFE2L2; NRF1 (inferredBy_MotifSimilarity). MAFA (inferredBy_MotifSimilarity_n_Orthology).	116	1558	ABCA8;ADD3;AKAP12;ALDH2;ARID3A;ASAH1;ATF3;BAG3;BLVRB;BNIP3L;CA5B;CCDC68;CD82;CDC34;CDKN1A;CLDN10;CLIP4;CLU;CPNE8;CRTAC1;CSDC2;CTNNAL1;CTSD;CTSZ;CUL1;DIO2;DNAJB1;ECE1;EMP1;ENO1;EPHB6;EPHX1;F3;FBXL22;FBXO2;FBXO32;FGF1;FTH1;FTL;GABARAPL1;GEM;GLIS3;GPR1;GULP1;GYG1;H3F3B;HBEGF;HMOX1;HOPX;HSPA5;HTR1F;IGFBP6;INF2;JUNB;KLF9;KLHL21;LAMB2;LMCD1;MAFG;MAP2K1;ME1;METRNL;MIDN;MT2A;MT3;MXI1;NCOA7;NDP;NEAT1;NEDD…
10kb	JUNB_top5perTarget	transfac_pro__M00916	3.06	0.0416	JUNB	*	CREB1; CREM (directAnnotation).	ATF1; ATF2; ATF3; ATF4; ATF5; ATF6; ATF6B; ATF7; BATF3; CREB3; CREB3L4; CREB5; FOS; FOSB; FOSL1; FOSL2; JDP2; JUN; JUNB; JUND; XBP1 (inferredBy_MotifSimilarity).	58	676	ARHGAP5;ATF3;BCAS2;BNIP3L;CBX4;CCDC68;CCND2;CDC42EP4;CDKN1A;CDS1;CEBPB;CHPF;CLCN3;CSDC2;CYCS;DUSP1;DUSP8;EGR1;ELOVL5;EMD;ERF;FGF1;FLT1;FOSL2;GEM;GLIS3;GNL1;GPM6B;GZF1;HSD17B6;INHBA;JARID2;JUN;JUND;KIAA1217;KLF9;MAFF;METRNL;MXD1;MXI1;NEAT1;NR4A2;PDLIM3;PNRC1;PPP1R15A;PRKAR1A;RRBP1;SIAH2;TCEAL5;TIMP3;TMEM47;TNFRSF12A;TRIP6;TYRO3;UBC;UBE2H;USP2;VEGFA
10kb	JUNB_top5perTarget	transfac_pro__M00981	3.37	0.0433	JUNB	*	ATF1; ATF2; ATF3; ATF4; ATF5; ATF6; ATF7; CREB1; CREM (directAnnotation).	ATF6B; BATF3; CREB3; CREB3L4; CREB5; E4F1; FOSL1; FOSL2; JDP2; JUN; JUNB; JUND; XBP1 (inferredBy_MotifSimilarity). CREB3L1; CREB3L2; CREBL2 (inferredBy_MotifSimilarity_n_Orthology).	172	2683	ADD3;AHCYL2;AKAP12;AKTIP;ARID3A;ASAH1;ATF3;ATP10D;ATP1B3;AVPI1;BCAS2;BCL6;BMP7;BNIP3L;CA2;CCDC68;CCND2;CCNH;CDC42EP4;CDK18;CDK2AP2;CDKN1A;CDS1;CEBPB;CHPF;CLCN3;CLDN10;CLIC5;CLN5;CNKSR3;COBL;CSDC2;CSRP1;CTSO;CYCS;CYR61;DACH1;DIO2;DLG1;DNAJB4;DNAJC16;DUSP1;DUSP8;ECE1;EGF;EGR1;ELOVL5;EMD;EMP1;EPHB6;ERF;F3;FGF1;FHL1;FLT1;FOS;GABARAPL1;GEM;GK;GLIS3;GNL1;GPM6B;GPRC5A;GYG1;GZF1;HERPUD1;HES1;HLA-C;HLA-E;…
10kb	JUNB_top5perTarget	transfac_pro__M01187	3.16	0.0422	JUNB	*		ATF1; ATF2; ATF3; ATF4; ATF5; ATF6; ATF6B; ATF7; BATF3; CREB1; CREB3; CREB3L4; CREB5; CREM; E2F1; FOS; FOSB; FOSL1; FOSL2; JDP2; JUN; JUNB; JUND; XBP1 (inferredBy_MotifSimilarity). CREB3L1; CREB3L2; NPDC1 (inferredBy_MotifSimilarity_n_Orthology).	50	546	AHCYL2;ATF3;CCDC68;CCND2;CDC42EP4;CDKN1A;CDS1;CEBPB;CHPF;CLCN3;CNKSR3;CYCS;CYR61;DACH1;DIO2;DUSP1;DUSP8;EGR1;ELOVL5;ERF;FLT1;GEM;GNL1;GPM6B;IER2;INF2;INHBA;JARID2;JUN;JUND;KCNE4;KIAA1217;MAFF;MAP3K13;MTTP;MXD1;MXI1;MYO6;NEAT1;NTRK2;ORMDL3;PDLIM3;PNRC1;RRBP1;SLITRK2;TNFRSF12A;TRIP6;TYRO3;UBC;UBE2H
10kb	JUNB_top5perTarget	transfac_pro__M04685	3.76	0.0456	JUNB	*	NFE2 (directAnnotation).	BACH1; BACH2; FOS; FOSB; FOSL1; FOSL2; JUN; JUNB; JUND; MAF; MAFK; NFE2L2 (inferredBy_MotifSimilarity). ATF3 (inferredBy_MotifSimilarity_n_Orthology).	73	795	ABCA8;BAG3;CAV1;CD63;CDKN1A;CLIP4;CLU;CPNE8;CUL1;EMP1;ENHO;ENO1;EPHX1;FBXO32;FGF1;FTH1;FTL;GEM;GLIS3;GPR1;GPRC5A;GULP1;H3F3B;HMOX1;HSPA5;IGFBP6;INF2;JUNB;KRT10;LMCD1;MAFG;MAP2K1;MAST4;ME1;METRN;METRNL;MIDN;NCOA7;NDP;NDRG2;PERP;PIP5K1B;PITPNC1;PSAP;RCAN2;RHOC;RIMS1;RNF144B;SFXN5;SIPA1L1;SLC2A1;SLC2A12;SLC39A12;SLC3A2;SLC9A3R2;SMPDL3A;SOD1;SPHK1;SQSTM1;SULF1;SULT1A1;TACC1;TECR;TOR1AIP1;TRDN;TSPO;TU…
10kb	JUNB_top5perTarget	transfac_pro__M07246	3.36	0.0433	JUNB	*	ATF4 (directAnnotation).	ATF1; ATF2; ATF3; ATF5; ATF6; ATF6B; ATF7; BATF3; CREB1; CREB3; CREB3L4; CREB5; CREM; FOS; FOSB; FOSL1; FOSL2; JDP2; JUN; JUNB; JUND; XBP1 (inferredBy_MotifSimilarity). CREB3L1; CREB3L2 (inferredBy_MotifSimilarity_n_Orthology).	85	984	AKAP12;AKTIP;ARHGAP29;ATF3;ATOH8;ATP2B4;BNIP3L;CA5B;CBX4;CCND2;CDC42EP4;CDK18;CDKN1A;CDS1;CEBPB;CLCN3;CLIC5;CSRP1;CYCS;DDIT3;DDIT4;DOC2B;DUSP1;DUSP8;ELOVL5;EMP1;EPHB6;F3;FGF1;FHL1;FOS;FOSL2;GEM;GLIS3;GPM6B;GZF1;HERPUD1;HES1;HOPX;HSD17B6;HSPA5;ID4;INHBA;INPP1;INTS6;JARID2;JUN;JUND;KIAA1217;KLF9;LIX1;MFI2;MTTP;MXD1;MXI1;MYO3A;NDUFA4L2;NFE2L2;ORMDL3;PIP5K1B;PITPNC1;PKD1;PNRC1;PPM1B;RASSF6;RCAN2;REV3…
10kb	JUNB_top5perTarget	transfac_pro__M08920	3.4	0.0435	JUNB	**	JUNB (directAnnotation).	ATF3; BACH2; BATF; BCL3; FOS; FOSB; FOSL1; FOSL2; FOXM1; JDP2; JUN; JUND; MEF2A; MEF2C; MYC; NFE2; RCOR1; STAT3; TCF7L2; TRIM28 (inferredBy_MotifSimilarity).	158	2548	ABCA8;ABI1;ACTN4;ADD3;AKIRIN2;ALDH2;ANKRD35;ANXA5;ASAH1;ATF3;ATP10D;ATP1A1;ATP2B4;BAG3;BBS2;BHLHE40;CAV1;CAV3;CCDC68;CD63;CDC42EP4;CDK18;CDKN1A;CLDN10;CLIC5;CLIP4;CLN5;CLRN1;CLU;CRTAC1;CSDC2;CSRNP1;CTNNAL1;CTSB;CTSO;CUL1;DACH1;DDIT3;DMKN;DOC2B;DUSP1;ECE1;EFEMP1;EGF;EMP1;ENO1;EPHB6;F3;FAM107A;FAP;FBXO32;FGF1;FLT1;FOSL2;FTH1;GABARAPL1;GABRB1;GADD45B;GEM;GLIS3;GPM6B;GPR1;GPRC5A;GULP1;H3F3B;HBEGF;HKD…
10kb	JUNB_top5perTarget	transfac_pro__M08923	3.2	0.0424	JUNB	**	JUNB (directAnnotation).	ATF3; BACH2; BATF; BCL3; FOS; FOSB; FOSL1; FOSL2; FOXM1; GATA2; JDP2; JUN; JUND; MEF2A; MEF2C; MYC; NFE2; RCOR1; STAT3; TCF7L2; TRIM28 (inferredBy_MotifSimilarity).	172	2879	ABCA8;ABI1;ACTN4;ADD3;AKIRIN2;AKTIP;ALDH2;ANKRD35;ANXA5;ASAH1;ATF3;ATP10D;ATP1A1;ATP2B4;BAG3;BBS2;BHLHE40;CAV1;CAV3;CCDC68;CD4;CD63;CDC42EP4;CDK18;CDKN1A;CLDN10;CLIC5;CLIP4;CLN5;CLRN1;CLU;CRTAC1;CSDC2;CSRNP1;CTNNAL1;CTSB;CTSO;CUL1;DACH1;DDIT3;DIO2;DMKN;DOC2B;DUSP1;DUSP27;ECE1;EDNRB;EFEMP1;EGF;EMP1;ENO1;EPHB6;F3;FAM107A;FAP;FBXO32;FGF1;FLT1;FOSL2;FTH1;GABARAPL1;GABRB1;GADD45B;GEM;GLIS3;GPM6B;GPR1;…
10kb	JUNB_top5perTarget	transfac_pro__M08931	3.12	0.0419	JUNB	*	FOSL2 (directAnnotation).	ATF3; BACH2; BATF; BCL3; EP300; FOS; FOSB; FOSL1; FOXM1; GATA2; JDP2; JUN; JUNB; JUND; MEF2A; MEF2C; MYC; NFE2; RCOR1; STAT3; TCF12; TCF7L2; TRIM28 (inferredBy_MotifSimilarity).	176	2941	ABCA8;ABI1;ACTN4;ADD3;AKIRIN2;AKTIP;ALDH2;ANKRD35;ANXA5;ASAH1;ATF3;ATP10D;ATP1A1;ATP2B4;BAG3;BBS2;BHLHE40;CAV1;CAV3;CCDC68;CD63;CDC42EP4;CDK18;CDKN1A;CLDN10;CLIC5;CLIP4;CLN5;CLRN1;CLU;CRTAC1;CSDC2;CSRNP1;CTNNAL1;CTSB;CTSO;CUL1;DACH1;DDIT3;DMKN;DNAJC16;DOC2B;DUSP1;ECE1;EDNRB;EFEMP1;EGF;EMP1;ENO1;EPHB6;EPHX1;F3;FAM107A;FAP;FBXO32;FGF1;FLT1;FOSL2;FTH1;GABARAPL1;GABRB1;GADD45B;GEM;GLIS3;GPM6B;GPR1;GP…
10kb	JUNB_top5perTarget	transfac_pro__M08933	3.21	0.0425	JUNB	*	JUND (directAnnotation).	ATF3; BACH2; EP300; FOS; FOSB; FOSL1; FOSL2; JDP2; JUN; JUNB; MYC; RCOR1; SMARCC1; TCF12; TCF7L2 (inferredBy_MotifSimilarity). BATF (inferredBy_MotifSimilarity_n_Orthology).	24	186	ANXA5;ATF3;BAG3;CDKN1A;CLRN1;CSDC2;CTNNAL1;F3;FOSL2;GLIS3;H3F3B;HMOX1;JUNB;KIAA1217;LGALS3;MAFG;NDP;RTN4;SFXN5;SLC2A1;TNFRSF12A;TSPO;UBC;VAT1L
10kb	JUNB_top5perTarget	transfac_pro__M08940	3.33	0.0431	JUNB	*	FOSL2 (directAnnotation).	ATF3; BACH2; BATF; EP300; FOS; FOSB; FOSL1; JDP2; JUN; JUNB; JUND; MEF2A; MYC; RCOR1; SMARCC1; TCF12; TCF7L2; TRIM28 (inferredBy_MotifSimilarity).	112	1625	ABCA8;ABI1;ADD3;ANKRD35;ANXA5;ATF3;ATP10D;ATP1A1;BAG3;BHLHE40;CAV1;CAV3;CCDC68;CDK18;CDKN1A;CLIP4;CLN5;CLRN1;CLU;CRTAC1;CSDC2;CSRNP1;CTNNAL1;CTSB;CTSO;DUSP1;ECE1;EFEMP1;EMP1;ENO1;EPHB6;F3;FAM107A;FAP;FBXO32;FGF1;FLT1;FOSL2;FTH1;GABRB1;GADD45B;GEM;GLIS3;GPRC5A;GULP1;H3F3B;HBEGF;HMOX1;HSPA5;IGFBP6;INF2;INSIG1;JUNB;KCNJ10;KIAA1217;LAMB2;LGALS3;LHX2;LIMS1;LIX1;LMCD1;MAFG;MAP2K1;MCFD2;METRNL;MIDN;MT2A…
10kb	JUNB_top5perTarget	transfac_public__M00037	3.15	0.0421	JUNB	*	MAFK; NFE2 (directAnnotation).	BACH1; BACH2; FOS; FOSB; FOSL1; FOSL2; JUN; JUNB; JUND; MAF; MAFB; MAFF; MAFG; NFE2L1; NFE2L2; NRF1 (inferredBy_MotifSimilarity). MAFA (inferredBy_MotifSimilarity_n_Orthology).	197	3467	ABCA8;ACTN4;ADD3;AKAP12;ALDH2;ALKBH5;ASPH;ATF3;ATF7;ATP10D;ATP2B4;BAG3;BLVRB;BNIP3L;CA3;CCDC28A;CCDC68;CCDC80;CD59;CD82;CDC34;CDC42EP4;CDKN1A;CHMP2B;CHST2;CHST9;CLCN3;CLDN10;CLIP4;CLN5;CLU;CNKSR3;COBL;CPNE8;CRTAC1;CSDC2;CSRP1;CTSB;CTSD;CTSZ;CUL1;DAB2;DIO2;DNAJB1;ECE1;EDNRB;EFEMP1;EGF;EHD4;ELOVL5;EMP1;ENO1;EPHB6;EPHX1;F3;FBXL22;FBXO2;FBXO32;FGF1;FHL1;FOSL2;FTH1;FTL;FXYD3;GABARAPL1;GADD45B;GEM;GLIS…
10kb	JUNB_top5perTarget	transfac_public__M00490	3.4	0.0435	JUNB	*	BACH2 (directAnnotation).	ATF3; FOS; FOSB; FOSL1; FOSL2; JDP2; JUN; JUNB; JUND; NFE2 (inferredBy_MotifSimilarity).	43	471	ANKRD35;ANXA5;ATF3;ATP10D;ATP1A1;BAG3;CDKN1A;CLRN1;CSDC2;CSRNP1;CTNNAL1;CUL1;F3;FGF1;GADD45B;GEM;GLIS3;H3F3B;HBEGF;HMOX1;INF2;ITGB4;JUNB;KIAA1217;KLHL21;LGALS3;LMCD1;MAFG;METRN;MXI1;NCOA7;NDP;PTN;RHOC;RIMS1;RTN4;SFXN5;SLC2A1;TNFRSF12A;TYRO3;UBC;VAT1L;ZFP36
10kb	JUNB_top5perTarget	yetfasco__YIL056W_2091	3.04	0.0415	JUNB	*		ATF3; BACH2; BATF; FOS; FOSB; FOSL1; FOSL2; JDP2; JUN; JUNB; JUND; MYC; SMARCC1; TCF7L2; TRIM28 (inferredBy_MotifSimilarity).	73	912	ALDH2;ANKRD35;ANXA5;ATF3;ATP10D;ATP1A1;AVPI1;BAG3;BHLHE40;CDKN1A;CLIP4;CLN5;CLRN1;CSDC2;CSRNP1;CTNNAL1;CUL1;EMP1;F3;FBXO32;FGF1;FOSL2;GADD45B;GEM;GLIS3;GPR1;GULP1;H3F3B;HBEGF;HLA-C;HMOX1;HOPX;HSPA5;INF2;INSIG1;JUNB;KIAA1217;KLHL21;LGALS1;LGALS3;LIMS1;MAFG;ME1;METRNL;MIDN;MYO6;NCOA7;NDP;PIP5K1B;PSAP;PTN;RHOC;RIMS1;RTN4;SCAMP2;SFXN5;SLC2A1;SLC2A12;SLC9A3R2;SLMAP;SOD1;STAC;TACC1;TMBIM1;TNFRSF12A;TOR…
10kb	KDM5B_top5perTarget	dbcorrdb__TAF1__ENCSR000BIM_1__m1	3.01	0.07	KDM5B	*	TAF1 (directAnnotation).	ATF3; KDM5A; KDM5B; POLR2A; RBBP5; TAF7; YY1 (inferredBy_MotifSimilarity). TAF1L (inferredBy_MotifSimilarity_n_Orthology).	15	3479	ARNT;CALCOCO1;CMYA5;DENND4A;DPYS;ELAC2;FAM185A;KDM5B;KLHL21;PCF11;PPP2R5E;RBM19;TLE3;WIPF2;WWTR1
10kb	KDM5B_top5perTarget	dbcorrdb__TAF1__ENCSR000BJN_1__m1	3.03	0.0701	KDM5B	*	TAF1 (directAnnotation).	ATF3; BCLAF1; BRF1; CTCF; ELF1; ELK1; ETS1; EZH2; GABPA; HCFC1; KDM5A; KDM5B; MAX; MAZ; MXI1; MYC; PHF8; POLR2A; RBBP5; RFX1; SAP30; SIN3A; SMARCA4; SREBF1; SREBF2; TAF7; XRCC4; YY1; ZMIZ1; ZNF274 (inferredBy_MotifSimilarity). TAF1L (inferredBy_MotifSimilarity_n_Orthology).	6	584	ARNT;DENND4A;PCF11;PPP2R5E;RBM19;WIPF2
10kb	KLF15_top5perTarget	taipale_cyt_meth__KLF10_RMCACRCCCMYNMCACRCCCMC_eDBD_meth_repr	4.38	0.0995	KLF15	*	KLF10 (directAnnotation).	EGR1; KLF11; KLF13; KLF14; KLF15; KLF16; KLF5; SP1; SP3; SP8 (inferredBy_MotifSimilarity). KLF6; KLF7; KLF8; SP6; SP7; SP9 (inferredBy_MotifSimilarity_n_Orthology).	3	161	FOXI3;MATN1;RAB11FIP1
10kb	KLF3_top5perTarget	cisbp__M6322	3.27	0.0936	KLF3	*	KLF1 (directAnnotation).	KLF3; KLF4; KLF5 (inferredBy_MotifSimilarity). KLF8 (inferredBy_MotifSimilarity_n_Orthology).	2	84	KLF3;WDR5
10kb	LHX1_top5perTarget	cisbp__M1117	3.01	0.0906	LHX1	*		ALX1; ALX3; ALX4; ARX; EN1; ESX1; GBX1; HOXC5; ISX; LBX2; LHX2; LHX3; LHX4; LHX6; LHX9; LMX1A; MSX1; NOBOX; NOTO; OTP; PAX6; PAX7; PHOX2A; PHOX2B; POU3F1; POU3F2; POU6F1; PROP1; PRRX1; PRRX2; RAX; SHOX; SHOX2; UNCX; VAX2; VSX1; ZFHX2 (inferredBy_MotifSimilarity). DRGX; EN2; HOXA1; HOXD1; LHX1; LHX5; LHX8; LMX1B; VSX2 (inferredBy_MotifSimilarity_n_Orthology).	19	442	BARHL2;C1QL1;CDC42EP3;CHRNA4;CSMD2;CXXC5;GNAZ;LINGO1;LMO1;NFAM1;NXPH4;ONECUT1;ONECUT2;ONECUT3;TFAP2B;TLE4;TMEFF2;TNRC18;ZEB2
10kb	LHX1_top5perTarget	cisbp__M4807	3.05	0.0914	LHX1	*	DRGX (inferredBy_Orthology).	ALX1; ALX3; ALX4; ARGFX; ARX; EN1; HOXB3; HOXB5; HOXC5; ISX; LBX2; LHX2; LHX4; LHX5; LHX6; LHX9; LMX1A; LMX1B; MIXL1; MNX1; MSX1; NOTO; PDX1; POU3F2; PRRX1; PRRX2; RAX; RAX2; SHOX; TRAF4; UNCX; VSX1; ZFHX2 (inferredBy_MotifSimilarity). EMX1; EMX2; EN2; EVX1; EVX2; GBX1; GBX2; GSX2; HOXA1; HOXA4; HOXA6; HOXA7; HOXB1; HOXB6; HOXB7; HOXC6; HOXD1; HOXD3; LBX1; LHX1; LHX3; LHX8; NKX1-1; NKX1-2; OTP; P…	26	699	ARHGAP24;BARHL2;C1QL1;CDC42EP3;CNTN4;CREB5;CXXC5;DIXDC1;ESRRB;GNAZ;GRIA3;HIPK3;LHX1;LINGO1;LMO1;NFAM1;NXPH4;ONECUT1;ONECUT2;ONECUT3;PDE1B;SEMA6A;TFAP2B;TLE4;TNRC18;ZEB2
10kb	LHX1_top5perTarget	cisbp__M4854	3.35	0.0964	LHX1	*		ALX3; HOXB2; HOXB3; MIXL1; PRRX2 (inferredBy_MotifSimilarity). DLX1; DLX4; DLX6; DRGX; EMX1; EMX2; EN1; EN2; GBX1; GBX2; HOXA1; HOXA2; HOXB1; HOXD1; LHX1; LHX2; LHX3; LHX4; LHX5; LHX6; LHX8; LHX9; LMX1A; LMX1B; NKX1-1; NKX1-2; OTP; PROP1; UNCX; VSX2 (inferredBy_MotifSimilarity_n_Orthology).	23	542	ARHGAP24;BARHL2;C1QL1;CDC42EP3;CNTN4;CXXC5;DIXDC1;ESRRB;GRIA3;HIPK3;KCNC1;LINGO1;LMO1;NFAM1;NXPH4;ONECUT1;ONECUT2;ONECUT3;PDE1B;SEMA6A;TFAP2B;TLE4;TNRC18
10kb	LHX1_top5perTarget	cisbp__M4888	3.03	0.0911	LHX1	*		ALX1; ALX3; ALX4; ARGFX; EN1; GSX2; HOXA6; HOXB3; HOXB5; HOXB7; ISX; LBX2; LHX2; LHX4; LHX5; LHX6; LHX9; LMX1A; LMX1B; MIXL1; MNX1; PDX1; PRRX1; PRRX2; RAX; RAX2; SHOX; SHOX2; TRAF4; UNCX; VSX1 (inferredBy_MotifSimilarity). ARX; DLX1; DLX4; DLX6; DRGX; EMX1; EMX2; EN2; EVX1; EVX2; GBX1; GBX2; HOXA1; HOXA4; HOXA5; HOXA7; HOXB1; HOXB6; HOXC6; HOXD1; HOXD3; LBX1; LHX1; LHX3; LHX8; NKX1-1; NKX1-2; NO…	25	633	ARHGAP24;BARHL2;C1QL1;CDC42EP3;CNTN4;CREB5;CXXC5;DIXDC1;ESRRB;GNAZ;GRIA3;HIPK3;LHX1;LINGO1;LMO1;NFAM1;NXPH4;ONECUT1;ONECUT2;PDE1B;SEMA6A;TFAP2B;TLE4;TNRC18;ZEB2
10kb	LHX1_top5perTarget	cisbp__M5000	3.02	0.0908	LHX1	*		ALX3; ESX1; HOXA1; HOXB2; HOXB3; HOXB7; LBX2; LHX2; MIXL1; NOTO; PRRX2 (inferredBy_MotifSimilarity). ALX1; ARX; DRGX; EMX1; EMX2; EN1; EN2; EVX1; EVX2; GBX1; GBX2; GSX1; GSX2; HOXA2; HOXA6; HOXA7; HOXB1; HOXB6; HOXC6; HOXD1; HOXD3; LBX1; LHX1; LHX3; LHX4; LHX5; LHX6; LHX8; LHX9; LMX1A; LMX1B; NKX1-1; NKX1-2; OTP; POU1F1; PROP1; UNCX; VSX2 (inferredBy_MotifSimilarity_n_Orthology).	23	569	BARHL2;C1QL1;CDC42EP3;CNTN4;CXXC5;DIXDC1;ESRRB;GNAZ;HIPK3;LHX1;LINGO1;LMO1;NFAM1;NXPH4;ONECUT1;ONECUT2;ONECUT3;PDE1B;SEMA6A;TFAP2B;TLE4;TNRC18;ZEB2
10kb	LHX1_top5perTarget	cisbp__M5126	3.16	0.0933	LHX1	*	UNCX (inferredBy_Orthology).	ALX3; EN2; ESX1; GBX2; HESX1; HOXA1; HOXA6; HOXB2; HOXB3; HOXB7; LBX2; MIXL1; PRRX2 (inferredBy_MotifSimilarity). ARX; BARHL1; BARHL2; DLX1; DLX4; DLX6; DRGX; EMX1; EMX2; EN1; EVX1; EVX2; GBX1; HOXA7; HOXB6; HOXC6; HOXD3; ISL1; ISL2; LBX1; LHX1; LHX2; LHX5; LHX6; LHX8; LHX9; MNX1; NKX1-1; NKX1-2; OTP; PROP1; TLX1; TLX2; TLX3; VSX2 (inferredBy_MotifSimilarity_n_Orthology).	17	331	BARHL2;C1QL1;CDC42EP3;CNTN4;CXXC5;DIXDC1;ESRRB;LHX1;LINGO1;LMO1;NFAM1;NXPH4;ONECUT1;SEMA6A;TFAP2B;TLE4;ZEB2
10kb	LHX1_top5perTarget	cisbp__M5161	3.28	0.0953	LHX1	*		ALX1; ALX3; ALX4; ARGFX; ARX; EMX1; EMX2; EN1; ESX1; GSX2; HOXA1; HOXA2; HOXB2; HOXB3; HOXB5; HOXB7; ISX; LBX2; LHX2; LHX3; LHX4; LHX6; LHX9; LMX1A; LMX1B; MIXL1; PAX6; PAX7; PDX1; PHOX2A; POU2F1; POU6F1; PRRX1; PRRX2; RAX; RAX2; SHOX; SHOX2; TRAF4; UNCX; VAX1; VAX2; VSX1; VSX2; ZFHX2 (inferredBy_MotifSimilarity). BSX; DRGX; EN2; EVX1; EVX2; GBX1; GBX2; GSX1; HOXA4; HOXA5; HOXA6; HOXA7; HOXB1; HO…	25	619	ARHGAP24;BARHL2;C1QL1;CDC42EP3;CNTN4;CREB5;CXXC5;DIXDC1;ESRRB;GNAZ;GRIA3;HIPK3;LHX1;LINGO1;LMO1;NFAM1;NXPH4;ONECUT1;ONECUT2;ONECUT3;PDE1B;SEMA6A;TFAP2B;TLE4;TNRC18
10kb	LHX1_top5perTarget	cisbp__M5164	3.15	0.093	LHX1	*	UNCX (inferredBy_Orthology).	GSX2; LMX1B (inferredBy_MotifSimilarity). DRGX; EN1; EN2; GBX1; GBX2; HOXA1; HOXB1; HOXD1; LHX1; LHX2; LHX3; LHX4; LHX5; LHX9; NKX6-1; NKX6-2; NKX6-3; OTP; PROP1; VSX2 (inferredBy_MotifSimilarity_n_Orthology).	30	1055	AK5;ARHGAP24;B3GAT2;BARHL2;C1QL1;CDC42EP3;CNTN4;CREB5;CXXC5;DIXDC1;ESRRB;FLRT3;GRIA3;HIPK3;KCNC1;LHX1;LINGO1;LMO1;NR1I3;NXPH4;ONECUT1;ONECUT2;ONECUT3;PDE1B;PRDM6;SEMA6A;TFAP2B;TLE4;TNRC18;ZEB2
10kb	LHX1_top5perTarget	cisbp__M5175	3.09	0.092	LHX1	*		ALX1; ALX3; ALX4; ARGFX; ARX; EN1; ESX1; GSX1; GSX2; HOXA1; HOXB2; HOXB3; HOXB5; HOXB7; ISX; LBX2; LHX2; LHX3; LHX4; LHX5; LHX6; LHX9; LMX1A; LMX1B; MIXL1; MNX1; PAX7; PDX1; PHOX2A; POU2F1; PRRX1; PRRX2; RAX; RAX2; SHOX; SHOX2; TRAF4; UNCX; VAX1; VSX1; ZFHX2 (inferredBy_MotifSimilarity). DLX1; DLX4; DLX6; DRGX; EMX1; EMX2; EN2; EVX1; EVX2; GBX1; GBX2; HOXA4; HOXA5; HOXA6; HOXA7; HOXB1; HOXB6; HOX…	25	613	ARHGAP24;BARHL2;C1QL1;CDC42EP3;CNTN4;CREB5;CXXC5;DIXDC1;ESRRB;GNAZ;GRIA3;HIPK3;LHX1;LINGO1;LMO1;NFAM1;NXPH4;ONECUT1;ONECUT2;PDE1B;SEMA6A;TFAP2B;TLE4;TNRC18;ZEB2
10kb	LHX1_top5perTarget	cisbp__M5285	3.03	0.091	LHX1	*	ALX3 (directAnnotation).	ARGFX; ARX; EN2; ISX; LHX4; LHX9; MIXL1; PRRX1; PRRX2; RAX2; SHOX; SHOX2; TLX2; UNCX (inferredBy_MotifSimilarity). ALX1; ALX4; DRGX; EMX1; EMX2; EN1; GBX1; GBX2; LBX1; LHX1; LHX2; LHX3; LHX5; LHX6; LHX8; LMX1A; LMX1B; NKX1-1; NKX1-2; OTP; PROP1; VSX1; VSX2 (inferredBy_MotifSimilarity_n_Orthology).	20	516	BARHL2;C1QL1;CDC42EP3;CXXC5;ESRRB;FLRT3;GNAZ;KCNC1;LINGO1;LMO1;NXPH4;ONECUT1;ONECUT2;ONECUT3;PDE1B;SEMA6A;TFAP2B;TLE4;TNRC18;ZEB2
10kb	LHX1_top5perTarget	cisbp__M5631	3.3	0.0956	LHX1	*	MIXL1 (directAnnotation).	ALX1; ALX3; ALX4; ARGFX; ARX; EN2; HESX1; ISX; LHX2; LHX4; LHX9; LMX1A; LMX1B; NOTO; POU6F2; PRRX1; PRRX2; RAX2; SHOX; SHOX2; TLX2; TRAF4; UNCX (inferredBy_MotifSimilarity). DLX1; DLX4; DLX6; DRGX; EMX1; EMX2; EN1; GBX1; GBX2; ISL1; ISL2; LBX1; LHX1; LHX3; LHX5; LHX6; LHX8; MSX1; NKX1-1; NKX1-2; OTP; POU1F1; PROP1; VSX1; VSX2 (inferredBy_MotifSimilarity_n_Orthology).	23	599	AK5;BARHL2;C1QL1;CDC42EP3;CHRNA4;CNTN4;CSMD2;CXXC5;ESRRB;GNAZ;LINGO1;LMO1;NFAM1;NXPH4;ONECUT1;ONECUT2;ONECUT3;PDE1B;SEMA6A;TFAP2B;TLE4;TNRC18;ZEB2
10kb	LHX1_top5perTarget	cisbp__M6065	3.33	0.0962	LHX1	*	PRRX2 (inferredBy_Orthology).	ALX1; ALX3; ALX4; ARGFX; ARX; DMBX1; DRGX; EN1; EN2; ESX1; GBX1; GSX1; GSX2; HESX1; ISX; LBX2; LHX2; LHX4; LHX6; LHX9; MIXL1; MSX1; NKX1-2; NOTO; PAX4; PAX6; PAX7; PHOX2A; POU3F2; POU6F1; PRRX1; RAX; RAX2; SHOX; SHOX2; TLX2; TRAF4; UNCX; VAX2; VSX1; VSX2; ZBTB49; ZFHX2 (inferredBy_MotifSimilarity). DLX1; DLX4; DLX6; EMX1; EMX2; GBX2; HOXA6; HOXA7; HOXB6; HOXB7; HOXC6; LBX1; LHX1; LHX3; LHX5; LHX8…	22	526	BARHL2;C1QL1;CDC42EP3;CXXC5;DIXDC1;ESRRB;GNAZ;GRIA3;HIPK3;LHX1;LINGO1;LMO1;NFAM1;NXPH4;ONECUT1;ONECUT2;ONECUT3;SEMA6A;TFAP2B;TLE4;TNRC18;ZEB2
10kb	LHX1_top5perTarget	cisbp__M6440	3.4	0.0973	LHX1	*	PRRX2 (directAnnotation).	ALX1; ALX3; ESX1; HESX1; HOXB5; HOXB7; ISX; LBX2; LHX4; LHX9; MIXL1; MSX1; MSX2; NOBOX; PRRX1; RAX; RAX2; SHOX; SHOX2; TRAF4; UNCX (inferredBy_MotifSimilarity). ALX4; ARX; DLX1; DLX4; DLX6; DRGX; EMX1; EMX2; EN1; EN2; GBX1; GBX2; HMX1; HMX3; HOXA5; HOXA6; HOXA7; HOXB6; HOXC6; ISL1; ISL2; LBX1; LHX1; LHX2; LHX3; LHX5; LHX6; LHX8; LMX1A; LMX1B; NKX1-1; NKX1-2; OTP; PROP1; VAX1; VAX2; VSX1; VSX2 (in…	30	967	ARHGAP24;BARHL2;C1QL1;CDC42EP3;CNTN4;CREB5;CXXC5;DIXDC1;ESRRB;FLRT3;GNAZ;GRIA3;HIPK3;LHX1;LINGO1;LMO1;NFAM1;NXPH4;ONECUT1;ONECUT2;ONECUT3;PDE1B;PRDM6;RPS6KA2;SEMA6A;SLC4A5;TFAP2B;TLE4;TNRC18;ZEB2
10kb	LHX1_top5perTarget	flyfactorsurvey__CG11294_SOLEXA_FBgn0030058	3.08	0.0919	LHX1	*	DRGX (inferredBy_Orthology).	ALX1; ALX3; ALX4; ARGFX; ARX; EN1; HOXB3; HOXB5; ISX; LBX2; LHX2; LHX3; LHX4; LHX5; LHX6; LHX9; LMX1A; LMX1B; MIXL1; MNX1; MSX1; PDX1; PHOX2A; PRRX1; PRRX2; RAX; RAX2; SHOX; TRAF4; UNCX; VSX1; ZFHX2 (inferredBy_MotifSimilarity). EMX1; EMX2; EN2; ESX1; EVX1; EVX2; GBX1; GBX2; GSX2; HOXA1; HOXA4; HOXA6; HOXA7; HOXB1; HOXB6; HOXB7; HOXC6; HOXD1; HOXD3; LBX1; LHX1; LHX8; NKX1-1; NKX1-2; NOTO; OTP; PR…	27	765	ARHGAP24;BARHL2;C1QL1;CDC42EP3;CNTN4;CREB5;CXXC5;DIXDC1;ESRRB;GNAZ;GRIA3;HIPK3;KCNC1;LHX1;LINGO1;LMO1;NFAM1;NXPH4;ONECUT1;ONECUT2;ONECUT3;PDE1B;SEMA6A;TFAP2B;TLE4;TNRC18;ZEB2
10kb	LHX1_top5perTarget	flyfactorsurvey__CG33980_SOLEXA_FBgn0053980	3.29	0.0954	LHX1	*	VSX2 (inferredBy_Orthology).	ALX3; HOXB2; HOXB3; MIXL1; PRRX2 (inferredBy_MotifSimilarity). DLX1; DLX4; DLX6; DRGX; EMX1; EMX2; EN1; EN2; GBX1; GBX2; HOXA1; HOXA2; HOXA6; HOXA7; HOXB1; HOXB6; HOXB7; HOXC6; HOXD1; LHX1; LHX2; LHX3; LHX4; LHX5; LHX6; LHX8; LHX9; LMX1A; LMX1B; NKX1-1; NKX1-2; OTP; PROP1; UNCX (inferredBy_MotifSimilarity_n_Orthology).	23	577	ARHGAP24;BARHL2;C1QL1;CDC42EP3;CNTN4;CXXC5;DIXDC1;ESRRB;GRIA3;HIPK3;KCNC1;LINGO1;LMO1;NFAM1;NXPH4;ONECUT1;ONECUT2;ONECUT3;PDE1B;SEMA6A;TFAP2B;TLE4;TNRC18
10kb	LHX1_top5perTarget	flyfactorsurvey__CG9876_SOLEXA_FBgn0034821	3.06	0.0915	LHX1	*		ALX1; ALX3; ALX4; ARGFX; EN1; GSX2; HOXA6; HOXB3; HOXB5; HOXB7; ISX; LBX2; LHX2; LHX4; LHX5; LHX6; LHX9; LMX1A; LMX1B; MIXL1; MNX1; MSX1; PDX1; PHOX2A; PRRX1; PRRX2; RAX; RAX2; SHOX; SHOX2; TRAF4; UNCX; VSX1 (inferredBy_MotifSimilarity). ARX; DLX1; DLX4; DLX6; DRGX; EMX1; EMX2; EN2; EVX1; EVX2; GBX1; GBX2; HOXA1; HOXA4; HOXA5; HOXA7; HOXB1; HOXB6; HOXC6; HOXD1; HOXD3; LBX1; LHX1; LHX3; LHX8; NKX1…	27	793	ARHGAP24;BARHL2;C1QL1;CDC42EP3;CNTN4;CREB5;CXXC5;DIXDC1;ESRRB;GNAZ;GRIA3;HIPK3;KCNC1;LHX1;LINGO1;LMO1;NFAM1;NXPH4;ONECUT1;ONECUT2;ONECUT3;PDE1B;SEMA6A;TFAP2B;TLE4;TNRC18;ZEB2
10kb	LHX1_top5perTarget	flyfactorsurvey__Hbn_SOLEXA_FBgn0008636	3.03	0.091	LHX1	*		ALX3; ESX1; HOXA1; HOXB2; HOXB3; HOXB7; LBX2; LHX2; MIXL1; NOTO; PRRX2 (inferredBy_MotifSimilarity). ALX1; ARX; DRGX; EMX1; EMX2; EN1; EN2; EVX1; EVX2; GBX1; GBX2; GSX1; GSX2; HOXA2; HOXA6; HOXA7; HOXB1; HOXB6; HOXC6; HOXD1; HOXD3; LBX1; LHX1; LHX3; LHX4; LHX5; LHX6; LHX8; LHX9; LMX1A; LMX1B; NKX1-1; NKX1-2; OTP; PROP1; UNCX; VSX2 (inferredBy_MotifSimilarity_n_Orthology).	23	552	BARHL2;C1QL1;CDC42EP3;CNTN4;CXXC5;DIXDC1;ESRRB;GNAZ;HIPK3;LHX1;LINGO1;LMO1;NFAM1;NXPH4;ONECUT1;ONECUT2;ONECUT3;PDE1B;SEMA6A;TFAP2B;TLE4;TNRC18;ZEB2
10kb	LHX1_top5perTarget	flyfactorsurvey__Odsh_SOLEXA_FBgn0026058	3.16	0.0933	LHX1	*	UNCX (inferredBy_Orthology).	ALX3; EN2; ESX1; GBX2; HESX1; HOXA1; HOXA6; HOXB2; HOXB3; HOXB7; LBX2; MIXL1; PRRX2 (inferredBy_MotifSimilarity). ARX; BARHL1; BARHL2; DLX1; DLX4; DLX6; DRGX; EMX1; EMX2; EN1; EVX1; EVX2; GBX1; HOXA7; HOXB6; HOXC6; HOXD3; LBX1; LHX1; LHX2; LHX5; LHX6; LHX8; LHX9; MNX1; NKX1-1; NKX1-2; OTP; PROP1; TLX1; TLX2; TLX3; VSX2 (inferredBy_MotifSimilarity_n_Orthology).	17	318	BARHL2;C1QL1;CDC42EP3;CNTN4;CXXC5;DIXDC1;ESRRB;LHX1;LINGO1;LMO1;NFAM1;NXPH4;ONECUT1;SEMA6A;TFAP2B;TLE4;ZEB2
10kb	LHX1_top5perTarget	flyfactorsurvey__Pph13_SOLEXA_FBgn0023489	3.33	0.0962	LHX1	*		ALX1; ALX3; ALX4; ARGFX; ARX; EMX1; EMX2; EN1; ESX1; GSX2; HOXA1; HOXA2; HOXB2; HOXB3; HOXB5; HOXB7; ISX; LBX2; LHX2; LHX3; LHX4; LHX6; LHX9; LMX1A; LMX1B; MIXL1; NOTO; PAX6; PAX7; PDX1; PHOX2A; POU2F1; POU6F1; PRRX1; PRRX2; RAX; RAX2; SHOX; SHOX2; TRAF4; UNCX; VAX1; VAX2; VSX1; VSX2; ZFHX2 (inferredBy_MotifSimilarity). BSX; DLX1; DLX4; DLX6; DRGX; EN2; EVX1; EVX2; GBX1; GBX2; HOXA4; HOXA5; HOXA6…	24	570	ARHGAP24;BARHL2;C1QL1;CDC42EP3;CNTN4;CREB5;CXXC5;DIXDC1;ESRRB;GNAZ;GRIA3;HIPK3;LHX1;LINGO1;LMO1;NFAM1;NXPH4;ONECUT1;ONECUT2;PDE1B;SEMA6A;TFAP2B;TLE4;TNRC18
10kb	LHX1_top5perTarget	flyfactorsurvey__Repo_Cell_FBgn0011701	3.06	0.0915	LHX1	*	UNCX (inferredBy_Orthology).	GSX2; LMX1B (inferredBy_MotifSimilarity). DRGX; EN1; EN2; GBX1; GBX2; HOXA1; HOXB1; HOXD1; LHX1; LHX2; LHX3; LHX4; LHX5; LHX9; NKX6-1; NKX6-2; NKX6-3; OTP; PROP1; VSX2 (inferredBy_MotifSimilarity_n_Orthology).	30	1036	AK5;ARHGAP24;BARHL2;C1QL1;CDC42EP3;CNTN4;CREB5;CXXC5;DIXDC1;ESRRB;FLRT3;GNAZ;GRIA3;HIPK3;KCNC1;LHX1;LINGO1;LMO1;NR1I3;NXPH4;ONECUT1;ONECUT2;ONECUT3;PDE1B;PRDM6;SEMA6A;TFAP2B;TLE4;TNRC18;ZEB2
10kb	LHX1_top5perTarget	flyfactorsurvey__Rx_SOLEXA_FBgn0020617	3.06	0.0915	LHX1	*		ALX1; ALX3; ALX4; ARGFX; ARX; EN1; ESX1; GSX1; GSX2; HOXA1; HOXB2; HOXB3; HOXB5; HOXB7; ISX; LBX2; LHX2; LHX3; LHX4; LHX5; LHX6; LHX9; LMX1A; LMX1B; MIXL1; MNX1; PAX7; PDX1; PHOX2A; POU2F1; PRRX1; PRRX2; RAX; RAX2; SHOX; SHOX2; TRAF4; UNCX; VAX1; VSX1 (inferredBy_MotifSimilarity). DLX1; DLX4; DLX6; DRGX; EMX1; EMX2; EN2; EVX1; EVX2; GBX1; GBX2; HOXA4; HOXA5; HOXA6; HOXA7; HOXB1; HOXB6; HOXC6; HOX…	27	762	ARHGAP24;BARHL2;C1QL1;CDC42EP3;CNTN4;CREB5;CXXC5;DIXDC1;ESRRB;GNAZ;GRIA3;HIPK3;KCNC1;LHX1;LINGO1;LMO1;NFAM1;NXPH4;ONECUT1;ONECUT2;ONECUT3;PDE1B;SEMA6A;TFAP2B;TLE4;TNRC18;ZEB2
10kb	LHX1_top5perTarget	hocomoco__PRRX2_HUMAN.H11MO.0.C	3.3	0.0956	LHX1	*	PRRX2 (directAnnotation).	ALX1; ALX3; ESX1; HESX1; HOXB5; HOXB7; ISX; LBX2; LHX4; LHX9; MIXL1; MNX1; MSX1; MSX2; NOBOX; PDX1; PRRX1; RAX; RAX2; SHOX; SHOX2; TRAF4; UNCX (inferredBy_MotifSimilarity). ALX4; ARX; DLX1; DLX4; DLX6; DRGX; EMX1; EMX2; EN1; EN2; GBX1; GBX2; HMX1; HMX3; HOXA4; HOXA5; HOXA6; HOXA7; HOXB6; HOXC6; ISL1; ISL2; LBX1; LHX1; LHX2; LHX3; LHX5; LHX6; LHX8; LMX1A; LMX1B; NKX1-1; NKX1-2; OTP; PROP1; VAX1; V…	23	588	ARHGAP24;BARHL2;C1QL1;CDC42EP3;CNTN4;CXXC5;DIXDC1;ESRRB;GNAZ;GRIA3;HIPK3;LHX1;LINGO1;LMO1;NFAM1;NXPH4;ONECUT1;ONECUT2;PDE1B;SEMA6A;TFAP2B;TLE4;TNRC18
10kb	LHX1_top5perTarget	hocomoco__RAX2_HUMAN.H11MO.0.D	3.27	0.0951	LHX1	*	RAX2 (directAnnotation).	ALX1; ALX3; ALX4; ARGFX; ARX; DMBX1; DRGX; DUX4; EVX2; ISX; LHX4; MIXL1; PHOX2A; PHOX2B; PROP1; PRRX1; SHOX; SHOX2; TLX2; TRAF4; UNCX (inferredBy_MotifSimilarity). BSX; EMX1; EMX2; EN1; EN2; GBX1; GBX2; HHEX; LHX1; LHX2; LHX3; LHX5; LHX6; LHX8; LHX9; OTP; PRRX2; SIX3; SIX6 (inferredBy_MotifSimilarity_n_Orthology).	21	538	AK5;ARHGAP24;BARHL2;C1QL1;CDC42EP3;CXXC5;ESRRB;GNAZ;HIPK3;KCNC1;LINGO1;LMO1;NXPH4;ONECUT1;ONECUT2;ONECUT3;SEMA6A;TFAP2B;TLE4;TNRC18;ZEB2
10kb	LHX1_top5perTarget	jaspar__MA0202.1	3.18	0.0936	LHX1	*		ALX1; ALX3; ALX4; ARGFX; ARX; EMX1; EMX2; EN1; EN2; ESX1; GBX1; GBX2; GSX2; HESX1; HOXA2; HOXB2; HOXB3; HOXB7; ISX; LBX2; LHX2; LHX4; LHX6; LHX9; LMX1A; MIXL1; NKX1-2; PAX7; PDX1; POU6F1; PRRX1; PRRX2; RAX; RAX2; SHOX; SHOX2; TLX2; UNCX; VAX1; VAX2; VENTX; VSX1; VSX2; ZBTB49; ZFHX2 (inferredBy_MotifSimilarity). BSX; DLX1; DLX4; DLX6; DRGX; EVX1; EVX2; GSX1; HOXA6; HOXA7; HOXB6; HOXC6; HOXD3; LBX1…	28	814	AK5;ARHGAP24;BARHL2;C1QL1;CDC42EP3;CNTN4;CREB5;CXXC5;DIXDC1;ESRRB;GNAZ;GRIA3;HIPK3;KCNC1;LHX1;LINGO1;LMO1;NFAM1;NXPH4;ONECUT1;ONECUT2;ONECUT3;PDE1B;SEMA6A;SLC4A5;TFAP2B;TLE4;TNRC18
10kb	LHX1_top5perTarget	jaspar__MA0433.1	3.3	0.0956	LHX1	*		HOXB4; LHX4; LMX1A; PHOX2B; UNCX; VSX1; ZFHX2 (inferredBy_MotifSimilarity). DRGX; EMX1; EMX2; EN1; EN2; GBX1; GBX2; LHX1; LHX2; LHX3; LHX5; LHX6; LHX8; LHX9; LMX1B; NOTO; OTP; PROP1; VSX2 (inferredBy_MotifSimilarity_n_Orthology).	38	1543	ARHGAP24;ASGR1;BARHL2;C1QL1;CDC42EP3;CNTN4;CREB5;CXXC5;DIXDC1;DRD2;FILIP1L;FLRT3;GNAZ;HIPK3;HOMER1;IER5L;KCNC1;LHX1;LINGO1;LMO1;MEGF11;NFAM1;NR1I3;NXPH4;ONECUT1;ONECUT2;ONECUT3;PDE1B;PRDM6;ROBO1;SEMA6A;SLC4A5;STMN4;TANC1;TFAP2B;TLE4;TNR;TNRC18
10kb	LHX1_top5perTarget	scertf__badis.YOX1	3.3	0.0956	LHX1	*		HOXB4; LHX4; LMX1A; PHOX2B; UNCX; VSX1; ZFHX2 (inferredBy_MotifSimilarity). DRGX; EMX1; EMX2; EN1; EN2; GBX1; GBX2; LHX1; LHX2; LHX3; LHX5; LHX6; LHX8; LHX9; LMX1B; NOTO; OTP; PROP1; VSX2 (inferredBy_MotifSimilarity_n_Orthology).	13	217	ARHGAP24;BARHL2;C1QL1;CDC42EP3;KCNC1;LMO1;NXPH4;ONECUT1;ONECUT3;SEMA6A;TFAP2B;TLE4;TNRC18
10kb	LHX1_top5perTarget	stark__BYAATTARH	3.03	0.0911	LHX1	*	EN1; EN2 (inferredBy_Orthology).	ALX1; ALX3; ALX4; ARGFX; ARX; BARX2; DLX3; EMX1; ESX1; GBX1; GBX2; GSX1; GSX2; HESX1; HOXA1; HOXA3; HOXB2; HOXD1; ISL2; ISX; LBX2; LHX4; LHX5; LHX6; LHX8; LHX9; LMX1A; LMX1B; MIXL1; MSX1; MSX2; NKX1-2; NOBOX; NOTO; PAX4; PDX1; PRRX1; PRRX2; RAX; RAX2; SHOX; SHOX2; TLX2; TRAF4; UNCX; VAX1; VAX2; VENTX; VSX1; ZBTB49 (inferredBy_MotifSimilarity). DRGX; EMX2; EVX1; EVX2; HOXB1; ISL1; LBX1; LHX1; LHX2…	30	885	AK5;ARHGAP24;BARHL2;C1QL1;CDC42EP3;CNTN4;CXXC5;ESRRB;FILIP1L;FLRT3;GNAZ;HIPK3;IER5L;KCNC1;LHX1;LINGO1;LMO1;NFAM1;NXPH4;ONECUT1;ONECUT3;PDE1B;PRDM6;RNF182;SEMA6A;SH3GL3;STMN4;TFAP2B;TLE4;TNRC18
10kb	LHX1_top5perTarget	taipale__ALX3_full_NNYAATTANN	3.12	0.0925	LHX1	*	ALX3 (directAnnotation).	ARGFX; ARX; EN2; ISX; LHX4; LHX9; MIXL1; PRRX1; PRRX2; RAX2; SHOX; SHOX2; TLX2; UNCX (inferredBy_MotifSimilarity). ALX1; ALX4; DLX1; DLX4; DLX6; DRGX; EMX1; EMX2; EN1; GBX1; GBX2; LBX1; LHX1; LHX2; LHX3; LHX5; LHX6; LHX8; NKX1-1; NKX1-2; OTP; PROP1; VSX1; VSX2 (inferredBy_MotifSimilarity_n_Orthology).	22	600	BARHL2;C1QL1;CDC42EP3;CNTN4;CXXC5;ESRRB;FLRT3;GNAZ;HIPK3;KCNC1;LINGO1;LMO1;NXPH4;ONECUT1;ONECUT2;ONECUT3;PDE1B;SEMA6A;TFAP2B;TLE4;TNRC18;ZEB2
10kb	LHX1_top5perTarget	taipale__MIXL1_full_NNYAATTANN	3.33	0.0961	LHX1	*	MIXL1 (directAnnotation).	ALX1; ALX3; ALX4; ARGFX; ARX; EN2; HESX1; ISX; LHX2; LHX4; LHX9; LMX1A; POU6F2; PRRX1; PRRX2; RAX2; SHOX; SHOX2; TLX2; TRAF4; UNCX (inferredBy_MotifSimilarity). DRGX; EMX1; EMX2; EN1; GBX1; GBX2; LBX1; LHX1; LHX3; LHX5; LHX6; LHX8; LMX1B; NKX1-1; NKX1-2; OTP; POU1F1; PROP1; VSX1; VSX2 (inferredBy_MotifSimilarity_n_Orthology).	23	610	AK5;BARHL2;C1QL1;CDC42EP3;CHRNA4;CNTN4;CSMD2;CXXC5;ESRRB;GNAZ;LINGO1;LMO1;NFAM1;NXPH4;ONECUT1;ONECUT2;ONECUT3;PDE1B;SEMA6A;TFAP2B;TLE4;TNRC18;ZEB2
10kb	LHX1_top5perTarget	taipale__Prrx2_DBD_NYAATTAN	3.39	0.0972	LHX1	*	PRRX2 (inferredBy_Orthology).	ALX1; ALX3; ALX4; ARGFX; ARX; DMBX1; EN1; EN2; ESX1; GBX1; GSX1; GSX2; HESX1; ISX; LBX2; LHX2; LHX4; LHX6; LHX9; MIXL1; MSX1; NKX1-2; NOTO; PAX4; PAX6; PAX7; PHOX2A; POU3F2; POU6F1; PRRX1; RAX; RAX2; SHOX; SHOX2; TLX2; TRAF4; UNCX; VAX2; VSX1; VSX2; ZBTB49; ZFHX2 (inferredBy_MotifSimilarity). DLX1; DLX4; DLX6; DRGX; EMX1; EMX2; GBX2; LBX1; LHX1; LHX3; LHX5; LHX8; LMX1A; LMX1B; NKX1-1; NOBOX; OTP;…	24	588	ARHGAP24;BARHL2;C1QL1;CDC42EP3;CXXC5;DIXDC1;ESRRB;GNAZ;GRIA3;HIPK3;LHX1;LINGO1;LMO1;NFAM1;NXPH4;ONECUT1;ONECUT2;ONECUT3;PDE1B;SEMA6A;TFAP2B;TLE4;TNRC18;ZEB2
10kb	LHX1_top5perTarget	transfac_pro__M01930	3.29	0.0954	LHX1	*		HOXB4; LHX4; LMX1A; PHOX2B; UNCX; VSX1; ZFHX2 (inferredBy_MotifSimilarity). DRGX; EMX1; EMX2; EN1; EN2; GBX1; GBX2; LHX1; LHX2; LHX3; LHX5; LHX6; LHX8; LHX9; LMX1B; NOTO; OTP; PROP1; VSX2 (inferredBy_MotifSimilarity_n_Orthology).	38	1522	ARHGAP24;ASGR1;BARHL2;C1QL1;CDC42EP3;CNTN4;CREB5;CXXC5;DIXDC1;DRD2;FILIP1L;FLRT3;GNAZ;HIPK3;HOMER1;IER5L;KCNC1;LHX1;LINGO1;LMO1;MEGF11;NFAM1;NR1I3;NXPH4;ONECUT1;ONECUT2;ONECUT3;PDE1B;PRDM6;ROBO1;SEMA6A;SLC4A5;STMN4;TANC1;TFAP2B;TLE4;TNR;TNRC18
10kb	LHX1_top5perTarget	transfac_pro__M07815	3.4	0.0973	LHX1	*	OTP (inferredBy_Orthology).	ALX1; ALX3; ALX4; ARGFX; ARX; DRGX; ESX1; HOXB4; HOXC5; ISX; LBX2; LHX1; LHX3; LHX4; LHX6; LHX9; LMX1A; LMX1B; MIXL1; PAX6; PAX7; PHOX2B; POU3F1; POU6F1; PROP1; PRRX1; PRRX2; RAX; RAX2; SHOX; SHOX2; TLX2; TRAF4; UNCX; VSX1; ZFHX2 (inferredBy_MotifSimilarity). EMX1; EMX2; EN1; EN2; GBX1; GBX2; HOXA1; HOXB1; HOXD1; LHX2; LHX5; LHX8; NKX1-1; NKX1-2; NOTO; POU1F1; SEBOX; VSX2 (inferredBy_MotifSimilar…	33	1085	AK5;ARHGAP24;BARHL2;C1QL1;CDC42EP3;CNTN4;CREB5;CXXC5;DIXDC1;DRD2;ESRRB;FLRT3;GNAZ;GRIA3;HIPK3;IER5L;KCNC1;LHX1;LINGO1;LMO1;NFAM1;NR1I3;NXPH4;ONECUT1;ONECUT2;ONECUT3;PDE1B;PRDM6;SEMA6A;TFAP2B;TLE4;TNRC18;ZEB2
10kb	LHX1_top5perTarget	transfac_pro__M09229	3.02	0.0909	LHX1	*		ALX3; HOXC5; LHX4; UNCX; VSX1 (inferredBy_MotifSimilarity). ALX1; EN1; EN2; GBX1; GBX2; HOXA1; HOXB1; HOXD1; LHX1; LHX3; LHX5; LHX6; LHX8; OTP (inferredBy_MotifSimilarity_n_Orthology).	57	3244	ABCA12;AK5;ARHGAP24;BARHL2;BOK;C1QL1;CDC42EP3;CHRNA4;CNTN4;CNTNAP2;CREB5;CXXC5;DIXDC1;DLEU7;DRD2;FAM107B;FILIP1L;FLRT3;GPATCH3;GPR85;GRIN3A;HIPK3;HOMER1;IER5L;KCNC1;KCNIP1;LHX1;LINGO1;LMO1;MAPRE3;MEGF11;NAALAD2;NR1I3;NXPH4;ONECUT1;ONECUT2;ONECUT3;PAK7;PDE1B;PELI1;PRDM6;RAI2;RNF182;ROBO1;RYR3;SEMA6A;SH3GL3;SORL1;STMN4;TANC1;TFAP2B;TLE4;TMEFF2;TNR;TNRC18;TSPAN13;ZEB2
10kb	LHX1_top5perTarget	yetfasco__YML027W_498	3.31	0.0957	LHX1	*		HOXB4; LHX4; LMX1A; LMX1B; PHOX2B; UNCX; VSX1; ZFHX2 (inferredBy_MotifSimilarity). DRGX; EMX1; EMX2; EN1; EN2; GBX1; GBX2; LHX1; LHX2; LHX3; LHX5; LHX6; LHX8; LHX9; NOTO; OTP; PROP1; VSX2 (inferredBy_MotifSimilarity_n_Orthology).	17	360	ARHGAP24;BARHL2;C1QL1;CDC42EP3;CREB5;HIPK3;KCNC1;LHX1;LMO1;NXPH4;ONECUT1;ONECUT2;ONECUT3;SEMA6A;TFAP2B;TLE4;TNRC18
10kb	LHX2_top5perTarget	bergman__en	3.93	0.0931	LHX2	*	EN1; EN2 (inferredBy_Orthology).	ALX3; ARX; EMX1; EMX2; GBX1; GSX2; HOXA1; HOXA5; HOXB2; LHX4; LHX9; PDX1; PROP1; VAX2 (inferredBy_MotifSimilarity). DRGX; GBX2; HOXD3; LHX1; LHX2; LHX3; LHX5; LHX6; LHX8; NOTO; OTP; PRRX2; VSX2 (inferredBy_MotifSimilarity_n_Orthology).	11	642	CELSR1;DAPL1;DCDC2;JOSD1;LGALS12;LHX2;MYH15;NOTCH2;SMARCA2;UPP2;VIPR2
10kb	LHX2_top5perTarget	cisbp__M0870	3.18	0.0799	LHX2	*		ALX1; ALX3; ALX4; ARX; BARX2; EMX1; EMX2; EN1; EN2; ESX1; EVX1; GBX1; GBX2; GSX2; HESX1; HOXA1; HOXA3; HOXB3; HOXB4; HOXC5; HOXD1; ISX; LBX2; LHX2; LHX3; LHX4; LHX6; LHX9; MSX1; NKX1-1; NKX1-2; NOTO; OTP; PAX4; PAX6; PHOX2A; PHOX2B; POU3F2; POU6F1; PRRX1; PRRX2; RAX; RAX2; SHOX; SHOX2; TLX2; UNCX; VAX2; VSX1; ZFHX2; ZFHX3 (inferredBy_MotifSimilarity). GSX1; HOXA2; HOXD3; LBX1; LHX8; NOBOX; VSX2 (…	20	2771	APPL1;CELSR1;CHST2;DAPL1;DCDC2;EVI5;JOSD1;LGALS12;LHX2;MYH15;NEDD9;NOTCH2;OSMR;RXRA;SIAH2;SLC10A7;SMARCA2;TRAF3IP2;UPP2;VIPR2
10kb	LHX2_top5perTarget	cisbp__M0892	3.5	0.0855	LHX2	*	EMX1 (directAnnotation).	ALX3; DRGX; EMX2; EN1; EN2; ESX1; EVX2; GBX1; GBX2; GSX2; HOXA1; HOXA2; HOXA3; HOXA5; HOXA6; HOXB2; HOXB3; HOXB7; HOXD1; HOXD3; LHX2; LHX4; LHX6; LHX8; LHX9; LMX1A; MEOX1; NOTO; PAX4; PDX1; RAX; VAX1; VAX2; VENTX; VSX1; VSX2; ZFHX2; ZFHX3 (inferredBy_MotifSimilarity). EVX1; GSX1; HOXA7; HOXB5; HOXB6; HOXC6; LBX1; LHX3; MNX1; NKX1-1; NKX1-2; OTP (inferredBy_MotifSimilarity_n_Orthology).	5	225	DAPL1;LGALS12;LHX2;SMARCA2;UPP2
10kb	LHX2_top5perTarget	cisbp__M0893	3.01	0.0769	LHX2	*	ZFHX2 (directAnnotation).	ALX1; ALX3; ALX4; ARX; EMX1; EMX2; EN1; EN2; ESX1; GBX1; GSX2; HESX1; HOXA1; HOXA3; HOXA4; HOXB4; HOXC4; HOXC5; HOXD1; ISX; LBX2; LHX2; LHX4; LHX6; LHX9; LMX1A; LMX1B; NKX1-2; NOTO; OTP; PAX4; PAX6; PAX7; PHOX2A; PHOX2B; POU2F1; POU3F1; POU6F1; PROP1; PRRX1; PRRX2; RAX; RAX2; SHOX; SHOX2; TLX2; UNCX; VAX1; VAX2; VSX1 (inferredBy_MotifSimilarity). DRGX; EVX1; EVX2; HOXD3; LHX1; LHX3; LHX5; LHX8; M…	21	3092	APPL1;CELSR1;CHST2;DAPL1;DCDC2;EMP1;EVI5;GSTM5;JOSD1;LGALS12;LHX2;MYH15;NEDD9;NOTCH2;RAX;RXRA;SIAH2;SMARCA2;TRAF3IP2;UPP2;VIPR2
10kb	LHX2_top5perTarget	cisbp__M0899	3.74	0.0897	LHX2	*	POU6F1 (directAnnotation).	ALX1; ALX3; ALX4; ARX; EMX2; EN1; EN2; ESX1; HOXC5; LBX2; LHX2; LHX3; LHX4; LHX6; LHX9; MSX1; NKX1-2; PAX6; PAX7; PHOX2A; PHOX2B; POU3F1; POU3F2; PRRX1; RAX; RAX2; SHOX; TLX2; UNCX; ZFHX2 (inferredBy_MotifSimilarity). EMX1; GBX1; GBX2; GSX1; GSX2; LHX8; NOTO; OTP; PRRX2; SHOX2; VSX2 (inferredBy_MotifSimilarity_n_Orthology).	5	122	DAPL1;JOSD1;LGALS12;SMARCA2;UPP2
10kb	LHX2_top5perTarget	cisbp__M0951	3.22	0.0806	LHX2	*	ESX1 (inferredBy_Orthology).	ALX1; ALX3; ALX4; ARX; BARX2; EMX1; EMX2; EN1; EN2; GBX1; HOXA2; HOXA3; HOXC5; HOXD1; LBX2; LHX2; LHX3; LHX4; LHX6; LHX9; MSX1; NKX1-2; NOTO; PAX4; PAX7; PDX1; PHOX2A; POU3F1; POU5F1; POU6F1; PRRX1; PRRX2; RAX; SHOX; SHOX2; VAX2; VSX1; ZFHX2 (inferredBy_MotifSimilarity). DRGX; GBX2; GSX1; GSX2; HOXD3; LHX1; LHX5; LHX8; NOBOX; OTP; PROP1; UNCX; VSX2 (inferredBy_MotifSimilarity_n_Orthology).	28	4970	APPL1;CELSR1;CHST2;DAPL1;DCDC2;EMP1;EVI5;GSTM5;JOSD1;LGALS12;LHX2;MLPH;MYH15;NEDD9;NOTCH2;OSMR;RAX;RECK;RXRA;SASH1;SIAH2;SLC10A7;SLC2A12;SLC4A11;SMARCA2;TRAF3IP2;UPP2;VIPR2
10kb	LHX2_top5perTarget	cisbp__M0959	3.01	0.0769	LHX2	*	PRRX1 (inferredBy_Orthology).	ALX3; EMX2; EN1; ESX1; GBX1; GSX2; HESX1; HOXA3; HOXD1; ISX; LBX2; LHX2; LHX6; LHX9; NKX1-2; PAX4; PRRX2; RAX; SHOX; SHOX2; VSX1 (inferredBy_MotifSimilarity). EMX1; EN2; LHX4; LHX8; NOBOX; NOTO; OTP; PROP1; UNCX; VAX2; VSX2 (inferredBy_MotifSimilarity_n_Orthology).	25	4868	APPL1;CELSR1;CHST2;DAPL1;DCDC2;EMP1;EVI5;JOSD1;LGALS12;LHX2;MYH15;NEDD9;NOTCH2;OSMR;RAX;RB1;RXRA;SIAH2;SLC10A7;SLC2A12;SLC4A11;SMARCA2;TRAF3IP2;UPP2;VIPR2
10kb	LHX2_top5perTarget	cisbp__M1077	3.16	0.0795	LHX2	*		ALX3; ARX; GSX1; GSX2; HOXB5; LHX8; LHX9; NKX6-2; PRRX1; VENTX (inferredBy_MotifSimilarity). HOXA1; HOXB1; HOXD1; LHX2; PRRX2 (inferredBy_MotifSimilarity_n_Orthology).	19	2181	DAPL1;EMP1;EVI5;JOSD1;LGALS12;LHX2;MLPH;MYH15;NEDD9;NOTCH2;RAX;RXRA;SASH1;SIAH2;SLC2A12;SMARCA2;TRAF3IP2;UPP2;VIPR2
10kb	LHX2_top5perTarget	cisbp__M1083	3.44	0.0845	LHX2	*		ALX1; ALX3; ALX4; ARGFX; ARX; DMBX1; DRGX; EMX1; EMX2; EN1; EN2; ESX1; GBX1; GSX2; HESX1; HOXB4; HOXC4; HOXC5; HOXD1; ISX; LBX2; LHX2; LHX4; LHX6; LHX9; LMX1A; LMX1B; MIXL1; MSX1; NKX1-2; NOTO; OTP; PAX4; PAX6; PAX7; PHOX2A; PHOX2B; POU3F1; POU3F2; POU6F1; PROP1; PRRX1; PRRX2; RAX; RAX2; SHOX; SHOX2; TLX2; TRAF4; UNCX; VAX1; VAX2; VSX1; ZBTB49; ZFHX2; ZFHX3 (inferredBy_MotifSimilarity). DLX1; DLX…	19	2902	CELSR1;CHST2;DAPL1;DCDC2;EVI5;JOSD1;LGALS12;LHX2;MLPH;MYH15;NEDD9;NOTCH2;RFTN2;RXRA;SLC10A7;SMARCA2;TRAF3IP2;UPP2;VIPR2
10kb	LHX2_top5perTarget	cisbp__M1090	3.19	0.0801	LHX2	*	EMX1; EMX2 (inferredBy_Orthology).	ALX3; DRGX; EN1; EN2; ESX1; EVX2; GBX1; GBX2; GSX2; HOXA1; HOXA2; HOXA3; HOXA5; HOXB2; HOXB3; HOXB7; HOXD1; HOXD3; ISX; LBX2; LHX2; LHX4; LHX6; LHX9; LMX1A; NOTO; PAX4; PDX1; POU6F2; RAX; VAX1; VAX2; VENTX; VSX1; VSX2 (inferredBy_MotifSimilarity). EVX1; GSX1; HOXA6; HOXA7; HOXB1; HOXB5; HOXB6; HOXC6; LBX1; LHX3; LHX8; MEOX1; MNX1; NKX1-1; NKX1-2; OTP; UNCX (inferredBy_MotifSimilarity_n_Orthology).	10	951	DAPL1;JOSD1;LGALS12;LHX2;MYH15;NOTCH2;RXRA;SMARCA2;UPP2;VIPR2
10kb	LHX2_top5perTarget	cisbp__M1094	3.03	0.0773	LHX2	*		EMX1; EMX2; EN1; EN2; GBX2; GSX2; HOXA1; HOXA2; HOXA3; HOXA5; HOXA6; HOXB2; HOXB3; HOXB4; HOXB6; HOXB7; HOXC4; HOXD3; HOXD4; LMX1A; MEOX1; NANOG; PDX1; RAX; VAX1; VAX2 (inferredBy_MotifSimilarity). BARX1; BARX2; BSX; EVX1; EVX2; GBX1; GSX1; HOXA4; HOXA7; HOXB1; HOXB5; HOXC5; HOXC6; HOXD1; LBX1; LHX2; LHX3; LHX4; LHX6; LHX8; LHX9; MEOX2; MNX1; NOTO (inferredBy_MotifSimilarity_n_Orthology).	9	658	DAPL1;JOSD1;LGALS12;LHX2;NOTCH2;RXRA;SMARCA2;UPP2;VIPR2
10kb	LHX2_top5perTarget	cisbp__M1097	3.42	0.0842	LHX2	*	LHX6; LHX8 (inferredBy_Orthology).	ALX1; ALX3; ALX4; ARX; BARX2; EMX1; EMX2; EN1; EN2; ESX1; EVX1; GBX1; GBX2; GSX2; HESX1; HOXA1; HOXA3; HOXA4; HOXB3; HOXB4; HOXC4; HOXC5; HOXD1; HOXD8; ISX; LBX2; LHX2; LHX3; LHX4; LHX9; LMX1A; LMX1B; MSX1; NKX1-1; NKX1-2; NOTO; OTP; PAX4; PAX6; PAX7; PHOX2A; PHOX2B; POU3F1; POU3F2; POU6F1; PROP1; PRRX1; PRRX2; RAX; RAX2; SHOX; SHOX2; TLX2; UNCX; VAX1; VAX2; VSX1; ZFHX2; ZFHX3 (inferredBy_MotifSi…	24	4315	APPL1;CELSR1;CHST2;DAPL1;DCDC2;EMP1;EVI5;GSTM5;JOSD1;LGALS12;LHX2;MLPH;MYH15;NEDD9;NOTCH2;OSMR;RXRA;SASH1;SIAH2;SLC10A7;SMARCA2;TRAF3IP2;UPP2;VIPR2
10kb	LHX2_top5perTarget	cisbp__M1103	3.95	0.0936	LHX2	*		HOXB5; NKX6-2; VENTX (inferredBy_MotifSimilarity). LHX2 (inferredBy_MotifSimilarity_n_Orthology).	16	1272	CELSR1;DAPL1;EMP1;EVI5;JOSD1;LGALS12;LHX2;MYH15;NEDD9;NOTCH2;RAX;RXRA;SASH1;SMARCA2;UPP2;VIPR2
10kb	LHX2_top5perTarget	cisbp__M1109	4.03	0.0949	LHX2	*		ALX3; NKX6-2; VENTX (inferredBy_MotifSimilarity). LHX2; POU4F1 (inferredBy_MotifSimilarity_n_Orthology).	20	2493	CELSR1;DAPL1;EMP1;EVI5;JOSD1;LGALS12;LHX2;MYH15;NEDD9;NOTCH2;RAX;RFTN2;RXRA;SASH1;SIAH2;SLC2A12;SMARCA2;TRAF3IP2;UPP2;VIPR2
10kb	LHX2_top5perTarget	cisbp__M1117	3.1	0.0784	LHX2	*		ALX1; ALX3; ALX4; ARX; EN1; ESX1; GBX1; HOXC5; ISX; LBX2; LHX2; LHX3; LHX4; LHX6; LHX9; LMX1A; MSX1; NOBOX; NOTO; OTP; PAX6; PAX7; PHOX2A; PHOX2B; POU3F1; POU3F2; POU6F1; PROP1; PRRX1; PRRX2; RAX; SHOX; SHOX2; UNCX; VAX2; VSX1; ZFHX2 (inferredBy_MotifSimilarity). DRGX; EN2; HOXA1; HOXD1; LHX1; LHX5; LHX8; LMX1B; VSX2 (inferredBy_MotifSimilarity_n_Orthology).	26	4816	APPL1;CELSR1;CHST2;DAPL1;DCDC2;EMP1;EVI5;GSTM5;IL7;JOSD1;LGALS12;LHX2;MLPH;MYH15;NEDD9;NOTCH2;RAX;RECK;RXRA;SASH1;SIAH2;SLC10A7;SMARCA2;TRAF3IP2;UPP2;VIPR2
10kb	LHX2_top5perTarget	cisbp__M1124	3.8	0.0908	LHX2	*		ALX1; ALX4; ARX; HOXB4; HOXC5; LBX2; LHX6; LHX9; PDX1; PHOX2A; POU3F2; UNCX; VSX1 (inferredBy_MotifSimilarity). DRGX; EMX1; EMX2; EN1; EN2; ESX1; GBX1; GBX2; HOXA1; HOXB1; HOXD1; LHX1; LHX2; LHX3; LHX4; LHX5; LHX8; LMX1A; LMX1B; NKX1-1; NKX1-2; OTP; PROP1; VSX2 (inferredBy_MotifSimilarity_n_Orthology).	6	249	DAPL1;JOSD1;LGALS12;LHX2;SMARCA2;UPP2
10kb	LHX2_top5perTarget	cisbp__M1146	3.25	0.0811	LHX2	*		MEOX2 (inferredBy_MotifSimilarity). DRGX; HOXA1; HOXB1; HOXD1; LHX1; LHX2; LHX3; LHX4; LHX5; LHX9; LMX1A; LMX1B; OTP; PROP1; UNCX; VSX2 (inferredBy_MotifSimilarity_n_Orthology).	12	1113	CELSR1;CHST2;DAPL1;JOSD1;LGALS12;LHX2;NEDD9;NOTCH2;RXRA;SMARCA2;UPP2;VIPR2
10kb	LHX2_top5perTarget	cisbp__M1166	3.37	0.0832	LHX2	*		ALX3; DMBX1; GSX2; HESX1; HOXB5; LBX1; LBX2; NKX6-2; PRRX1; SHOX; VENTX (inferredBy_MotifSimilarity). LHX2 (inferredBy_MotifSimilarity_n_Orthology).	19	1952	CELSR1;DAPL1;DCDC2;EMP1;EVI5;JOSD1;LGALS12;LHX2;MYH15;NEDD9;NOTCH2;RAX;RECK;RFTN2;RXRA;SASH1;SMARCA2;UPP2;VIPR2
10kb	LHX2_top5perTarget	cisbp__M1198	3.1	0.0786	LHX2	*		DRGX; EMX1; EMX2; EN1; EN2; GBX1; GBX2; LHX1; LHX2; LHX3; LHX4; LHX5; LHX6; LHX8; LHX9; NOTO; OTP; PROP1; VSX2 (inferredBy_MotifSimilarity_n_Orthology).	19	2406	CELSR1;DAPL1;DCDC2;EMP1;EVI5;JOSD1;LGALS12;LHX2;MYH15;NEDD9;NOTCH2;RECK;RXRA;SASH1;SLC2A12;SMARCA2;TRAF3IP2;UPP2;VIPR2
10kb	LHX2_top5perTarget	cisbp__M1219	4.12	0.0966	LHX2	*		DMBX1; GSX1; GSX2; HOXB5; NKX6-2; VENTX (inferredBy_MotifSimilarity). HOXA1; HOXA6; HOXA7; HOXB1; HOXB6; HOXB7; HOXC6; HOXD1; LBX1; LHX2; LHX9; NKX6-1; NKX6-3; POU4F1 (inferredBy_MotifSimilarity_n_Orthology).	20	2863	CELSR1;DAPL1;EMP1;EVI5;JOSD1;LGALS12;LHX2;MLPH;MYH15;NEDD9;NOTCH2;RAX;RFTN2;RXRA;SASH1;SLC2A12;SMARCA2;TRAF3IP2;UPP2;VIPR2
10kb	LHX2_top5perTarget	cisbp__M1242	3.87	0.0921	LHX2	*	POU4F1 (inferredBy_Orthology).	GSX1; HOXB5; LHX9; NKX6-2; VENTX (inferredBy_MotifSimilarity). HOXA1; HOXB1; HOXD1; LHX2 (inferredBy_MotifSimilarity_n_Orthology).	18	1634	CELSR1;DAPL1;DCDC2;EMP1;EVI5;JOSD1;LGALS12;LHX2;NEDD9;NOTCH2;RAX;RXRA;SASH1;SIAH2;SMARCA2;TRAF3IP2;UPP2;VIPR2
10kb	LHX2_top5perTarget	cisbp__M1990	3.27	0.0814	LHX2	*		ALX1; ALX3; ALX4; ARGFX; ARX; EMX1; EMX2; EN1; ESX1; GSX1; GSX2; HOXA1; HOXB2; HOXB3; HOXB5; HOXB7; HOXC5; ISX; LBX2; LHX2; LHX3; LHX4; LHX5; LHX6; LHX9; LMX1A; LMX1B; MIXL1; NOTO; PAX6; PDX1; PHOX2A; POU2F1; POU3F1; POU6F1; PRRX1; PRRX2; RAX; RAX2; SHOX; SHOX2; TRAF4; UNCX; VAX1; VAX2; VSX1; VSX2; ZFHX2 (inferredBy_MotifSimilarity). BSX; DRGX; EN2; EVX1; EVX2; GBX1; GBX2; HOXA2; HOXA4; HOXA5; HO…	21	3215	CELSR1;DAPL1;DCDC2;EMP1;EVI5;JOSD1;LGALS12;LHX2;MYH15;NEDD9;NOTCH2;RAX;RECK;RFTN2;RXRA;SASH1;SLC2A12;SMARCA2;TRAF3IP2;UPP2;VIPR2
10kb	LHX2_top5perTarget	cisbp__M1993	4.04	0.0951	LHX2	*		ALX3; ARX; EMX1; EMX2; EN1; EN2; ESX1; GBX1; GBX2; GSX2; HOXA1; HOXA3; HOXB2; HOXB3; HOXD1; LHX2; LHX4; LHX6; LHX9; LMX1A; MIXL1; NOTO; PDX1; PHOX2A; PHOX2B; PRRX1; PRRX2; RAX; RAX2; SHOX; SHOX2; TLX2; VAX1; VAX2; VSX1; VSX2 (inferredBy_MotifSimilarity). EVX1; EVX2; GSX1; HOXA6; HOXA7; HOXB6; HOXB7; HOXC6; HOXD3; LHX3; LHX8; NOBOX; OTP; PROP1; SIX3; SIX6; UNCX (inferredBy_MotifSimilarity_n_Orthol…	21	2503	CELSR1;CHST2;DAPL1;DCDC2;EMP1;EVI5;JOSD1;LGALS12;LHX2;MYH15;NEDD9;NOTCH2;OSMR;RAX;RECK;RFTN2;RXRA;SLC2A12;SMARCA2;UPP2;VIPR2
10kb	LHX2_top5perTarget	cisbp__M2000	3.01	0.0768	LHX2	*	NKX6-1; NKX6-2; NKX6-3 (inferredBy_Orthology).	DBX2; HOXB5; PDX1; VENTX (inferredBy_MotifSimilarity). BSX; EMX1; EMX2; EN1; EN2; HOXA1; HOXA4; HOXA5; HOXA6; HOXA7; HOXB1; HOXB4; HOXB6; HOXB7; HOXC4; HOXC5; HOXC6; HOXD1; HOXD4; LBX1; LHX2; LHX9; NKX1-1; NKX1-2 (inferredBy_MotifSimilarity_n_Orthology).	8	576	DAPL1;DCDC2;JOSD1;LGALS12;NOTCH2;SMARCA2;UPP2;VIPR2
10kb	LHX2_top5perTarget	cisbp__M2007	3.34	0.0827	LHX2	*	UNCX (inferredBy_Orthology).	ALX3; ARX; BARX2; EMX1; EMX2; EN1; EN2; ESX1; GBX1; GBX2; HOXA1; HOXA3; HOXA5; HOXB2; HOXB3; HOXD1; HOXD3; ISX; LBX2; LHX4; LHX6; LHX9; LMX1A; MIXL1; NOTO; PAX4; PDX1; POU3F1; PRRX1; RAX; RAX2; SHOX; SHOX2; TLX2; VAX1; VAX2; VENTX; VSX1; VSX2 (inferredBy_MotifSimilarity). ALX1; DLX1; DLX4; DLX6; EVX1; EVX2; LBX1; LHX2; LHX3; LHX8; MNX1; NOBOX; OTP; PHOX2A; PHOX2B; PRRX2 (inferredBy_MotifSimilarit…	23	2942	CELSR1;CHST2;DAPL1;DCDC2;EMP1;EVI5;JOSD1;LGALS12;LHX2;MYH15;NEDD9;NOTCH2;RAX;RECK;RFTN2;RXRA;SASH1;SLC10A7;SLC2A12;SMARCA2;TRAF3IP2;UPP2;VIPR2
10kb	LHX2_top5perTarget	cisbp__M2011	3.59	0.0871	LHX2	*		ALX1; ALX3; ALX4; ARGFX; ARX; EMX1; EMX2; EN1; EN2; ESX1; GBX1; GBX2; GSX2; HESX1; HOXA2; HOXB2; HOXB3; HOXB7; ISX; LBX2; LHX2; LHX4; LHX6; LHX9; LMX1A; MIXL1; NKX1-2; PAX7; PDX1; POU6F1; PRRX1; PRRX2; RAX; RAX2; SHOX; SHOX2; TLX2; TRAF4; UNCX; VAX1; VAX2; VENTX; VSX1; VSX2; ZBTB49; ZFHX2 (inferredBy_MotifSimilarity). BSX; DLX1; DLX4; DLX6; DRGX; EVX1; EVX2; GSX1; HOXA6; HOXA7; HOXB6; HOXC6; HOXD…	23	2806	CELSR1;CHST2;DAPL1;DCDC2;EMP1;EVI5;JOSD1;LGALS12;LHX2;MYH15;NEDD9;NOTCH2;OSMR;RAX;RECK;RFTN2;RXRA;SASH1;SLC2A12;SMARCA2;TRAF3IP2;UPP2;VIPR2
10kb	LHX2_top5perTarget	cisbp__M2029	3.02	0.0772	LHX2	*	EN1; EN2 (inferredBy_Orthology).	ALX1; ALX3; ALX4; ARGFX; ARX; EMX1; ESX1; GBX1; GBX2; GSX1; GSX2; HESX1; HOXA1; HOXA6; HOXB2; HOXB3; HOXB5; HOXB6; HOXB7; ISX; LBX2; LHX2; LHX4; LHX5; LHX6; LHX9; LMX1A; LMX1B; MIXL1; MNX1; MSX1; MSX2; PDX1; PRRX1; PRRX2; RAX; RAX2; SHOX; SHOX2; TLX2; TRAF4; UNCX; VAX1; VAX2; VSX1; ZBTB49 (inferredBy_MotifSimilarity). DLX1; DLX4; DLX6; DRGX; EMX2; EVX1; EVX2; HOXA4; HOXA5; HOXA7; HOXB1; HOXB4; HO…	24	3525	CELSR1;CHST2;DAPL1;DCDC2;EMP1;EVI5;JOSD1;LGALS12;LHX2;MYH15;NEDD9;NOTCH2;OSMR;RAX;RECK;RFTN2;RXRA;SASH1;SLC10A7;SLC2A12;SMARCA2;TRAF3IP2;UPP2;VIPR2
10kb	LHX2_top5perTarget	cisbp__M2037	3.6	0.0874	LHX2	*	EN1; EN2 (inferredBy_Orthology).	MIXL1 (inferredBy_MotifSimilarity). EMX1; EMX2; GBX1; GBX2; LHX2; LHX3; LHX4; LHX6; LHX8; LHX9; NOTO; OTP; PROP1; UNCX; VSX2 (inferredBy_MotifSimilarity_n_Orthology).	20	2521	CELSR1;DAPL1;DCDC2;EMP1;EVI5;JOSD1;LGALS12;LHX2;MYH15;NEDD9;NOTCH2;RAX;RECK;RXRA;SASH1;SLC10A7;SMARCA2;TRAF3IP2;UPP2;VIPR2
10kb	LHX2_top5perTarget	cisbp__M2038	4.12	0.0964	LHX2	*	HOXA1; HOXB1; HOXD1 (inferredBy_Orthology).	HOXB5; MEOX2; NKX6-2 (inferredBy_MotifSimilarity). BSX; EMX1; EMX2; EVX1; EVX2; HOXA2; HOXA4; HOXA5; HOXA6; HOXA7; HOXB2; HOXB6; HOXB7; HOXC5; HOXC6; LBX1; LHX2; LHX6; LHX8; LHX9; MEOX1; NOTO; OTP; VAX1; VAX2 (inferredBy_MotifSimilarity_n_Orthology).	16	1792	CELSR1;DAPL1;DCDC2;EMP1;HSD17B6;JOSD1;LGALS12;LHX2;NEDD9;NOTCH2;RAX;SASH1;SMARCA2;TRAF3IP2;UPP2;VIPR2
10kb	LHX2_top5perTarget	cisbp__M2046	3.68	0.0888	LHX2	*	HOXA2; HOXB2 (inferredBy_Orthology).	EMX1; GSX2; HOXB3; HOXB4; HOXC4; HOXD4; MEOX2; POU6F2; VAX1; VAX2 (inferredBy_MotifSimilarity). BSX; EMX2; EVX1; EVX2; GSX1; HOXA1; HOXA3; HOXA4; HOXA5; HOXA6; HOXA7; HOXB1; HOXB5; HOXB6; HOXB7; HOXC5; HOXC6; HOXD1; HOXD3; LBX1; LHX2; LHX3; LHX4; LHX6; LHX8; LHX9; MEOX1; NOTO; OTP (inferredBy_MotifSimilarity_n_Orthology).	13	1487	CELSR1;DAPL1;DCDC2;EMP1;HSD17B6;JOSD1;LGALS12;LHX2;NOTCH2;RAX;SASH1;SMARCA2;UPP2
10kb	LHX2_top5perTarget	cisbp__M2049	3.31	0.0821	LHX2	*		ARGFX; ARX; EMX1; EMX2; EN1; GBX1; GBX2; GSX2; HOXA1; HOXA3; HOXB2; HOXB3; HOXD1; HOXD3; ISX; LHX2; LHX4; LHX6; LHX9; MIXL1; NOTO; PAX4; PDX1; PHOX2A; PHOX2B; POU6F2; PROP1; PRRX1; PRRX2; RAX2; SHOX; SHOX2; TLX2; VAX1; VAX2; VSX1; VSX2; ZFHX2 (inferredBy_MotifSimilarity). ALX3; EN2; ESX1; EVX1; EVX2; GSX1; LBX1; LHX3; LHX8; NOBOX; OTP; SEBOX; SIX3; SIX6; UNCX (inferredBy_MotifSimilarity_n_Ortholo…	21	2669	CELSR1;DAPL1;DCDC2;EMP1;EVI5;JOSD1;LGALS12;LHX2;MYH15;NEDD9;NOTCH2;RAX;RECK;RFTN2;RXRA;SASH1;SLC2A12;SMARCA2;TRAF3IP2;UPP2;VIPR2
10kb	LHX2_top5perTarget	cisbp__M4733	3.42	0.0841	LHX2	*	ARX (inferredBy_Orthology).	HOXA1; HOXA2; PDX1; PRRX2; ZBTB49 (inferredBy_MotifSimilarity). EMX1; EMX2; EN1; EN2; EVX1; EVX2; GBX1; GBX2; ISX; LBX1; LHX2; LHX3; LHX4; LHX6; LHX8; LHX9; NOTO; OTP; PHOX2A; PHOX2B; PROP1; UNCX; VSX2 (inferredBy_MotifSimilarity_n_Orthology).	25	3738	APPL1;CELSR1;CHST2;DAPL1;DCDC2;EMP1;EVI5;JOSD1;LGALS12;LHX2;MLPH;MYH15;NEDD9;NOTCH2;OSMR;RAX;RECK;RFTN2;RXRA;SASH1;SLC2A12;SMARCA2;TRAF3IP2;UPP2;VIPR2
10kb	LHX2_top5perTarget	cisbp__M4740	3.46	0.0849	LHX2	**	LHX2; LHX9 (inferredBy_Orthology).	EMX1; EMX2; EN1; ESX1; HOXA2; HOXB2; HOXB3; HOXB7; HOXD1; LHX4; LHX6; NOTO; PAX4; PRRX1; PRRX2; RAX; VENTX; ZFHX2; ZFHX3 (inferredBy_MotifSimilarity). ARX; EN2; EVX1; EVX2; GBX1; GBX2; GSX1; GSX2; HOXD3; LBX1; LHX3; LHX8; OTP; PHOX2B (inferredBy_MotifSimilarity_n_Orthology).	5	183	DAPL1;JOSD1;LGALS12;SMARCA2;UPP2
10kb	LHX2_top5perTarget	cisbp__M4742	3.07	0.078	LHX2	**	LHX2; LHX9 (inferredBy_Orthology).	ALX1; ALX3; ALX4; ARGFX; ARX; EMX1; EMX2; EN1; ESX1; GSX1; GSX2; HOXA2; HOXA6; HOXB2; HOXB3; HOXB5; HOXB6; HOXB7; HOXC4; HOXD4; ISX; LBX2; LHX3; LHX4; LHX6; LMX1A; LMX1B; MEOX2; MIXL1; MNX1; NKX6-1; NOTO; PAX6; PDX1; PHOX2A; POU2F1; POU6F1; PRRX1; PRRX2; RAX; SHOX; SHOX2; TRAF4; UNCX; VAX1; VAX2; VSX1; VSX2; ZFHX2 (inferredBy_MotifSimilarity). BSX; DLX1; DLX4; DLX6; DRGX; EN2; EVX1; EVX2; GBX1; G…	6	290	DAPL1;JOSD1;LGALS12;LHX2;SMARCA2;UPP2
10kb	LHX2_top5perTarget	cisbp__M4807	3.57	0.0869	LHX2	*	DRGX (inferredBy_Orthology).	ALX1; ALX3; ALX4; ARGFX; ARX; EN1; HOXB3; HOXB5; HOXC5; ISX; LBX2; LHX2; LHX4; LHX5; LHX6; LHX9; LMX1A; LMX1B; MIXL1; MNX1; MSX1; NOTO; PDX1; POU3F2; PRRX1; PRRX2; RAX; RAX2; SHOX; TRAF4; UNCX; VSX1; ZFHX2 (inferredBy_MotifSimilarity). EMX1; EMX2; EN2; EVX1; EVX2; GBX1; GBX2; GSX2; HOXA1; HOXA4; HOXA6; HOXA7; HOXB1; HOXB6; HOXB7; HOXC6; HOXD1; HOXD3; LBX1; LHX1; LHX3; LHX8; NKX1-1; NKX1-2; OTP; P…	11	655	CELSR1;DAPL1;DCDC2;JOSD1;LGALS12;LHX2;MYH15;NOTCH2;SMARCA2;UPP2;VIPR2
10kb	LHX2_top5perTarget	cisbp__M4834	3.02	0.0772	LHX2	*	NOTO (inferredBy_Orthology).	EMX1; GSX2; HOXB2; HOXB3; HOXB4; HOXB5; HOXB7; HOXC4; HOXD4; LHX2; LHX4; LHX9; MEOX2; PDX1; POU6F1; VAX1; VAX2 (inferredBy_MotifSimilarity). BSX; DRGX; EMX2; EVX1; EVX2; GBX1; GBX2; GSX1; HOXA1; HOXA2; HOXA3; HOXA4; HOXA5; HOXA6; HOXA7; HOXB1; HOXB6; HOXC5; HOXC6; HOXD1; HOXD3; LBX1; LHX1; LHX3; LHX5; LHX6; LHX8; MEOX1; OTP; POU1F1; PROP1; VSX2 (inferredBy_MotifSimilarity_n_Orthology).	11	1090	CELSR1;DAPL1;EMP1;JOSD1;LGALS12;LHX2;NOTCH2;SASH1;SMARCA2;UPP2;VIPR2
10kb	LHX2_top5perTarget	cisbp__M4846	3.91	0.0928	LHX2	*	PROP1 (inferredBy_Orthology).	ALX1; ALX3; ALX4; ARGFX; ARX; EN1; ESX1; GSX2; HESX1; HOXA1; HOXA6; HOXB2; HOXB3; HOXB5; HOXB7; ISX; LBX2; LHX2; LHX3; LHX4; LHX5; LHX6; LHX9; LMX1A; LMX1B; MIXL1; MNX1; MSX2; NOTO; PDX1; PHOX2A; POU2F1; PRRX1; PRRX2; RAX; RAX2; SHOX; SHOX2; TRAF4; UNCX; VAX1; VSX1; ZFHX2 (inferredBy_MotifSimilarity). DLX1; DLX4; DLX6; DRGX; EMX1; EMX2; EN2; EVX1; EVX2; GBX1; GBX2; HOXA4; HOXA5; HOXA7; HOXB1; HOX…	13	1046	CELSR1;DAPL1;DCDC2;JOSD1;LGALS12;LHX2;MYH15;NOTCH2;RAX;RXRA;SMARCA2;UPP2;VIPR2
10kb	LHX2_top5perTarget	cisbp__M4862	3.69	0.0889	LHX2	*		ALX1; ALX3; ALX4; ARGFX; ARX; EN1; ESX1; GSX1; GSX2; HOXA6; HOXB2; HOXB3; HOXB5; HOXB7; ISX; LBX2; LHX2; LHX4; LHX5; LHX6; LHX9; LMX1A; LMX1B; MIXL1; MNX1; MSX1; PDX1; PRRX1; PRRX2; RAX; RAX2; SHOX; SHOX2; TRAF4; UNCX; VENTX; VSX1 (inferredBy_MotifSimilarity). DLX1; DLX4; DLX6; DRGX; EMX1; EMX2; EN2; EVX1; EVX2; GBX1; GBX2; HOXA1; HOXA4; HOXA5; HOXA7; HOXB1; HOXB4; HOXB6; HOXC4; HOXC6; HOXD1; HOX…	11	803	CELSR1;DAPL1;DCDC2;JOSD1;LGALS12;LHX2;MYH15;NOTCH2;SMARCA2;UPP2;VIPR2
10kb	LHX2_top5perTarget	cisbp__M4887	4.68	0.106	LHX2	*		ALX3; EN1; EN2; ESX1; HOXA3; NKX1-2; POU6F1; SHOX (inferredBy_MotifSimilarity). EMX1; EMX2; GBX1; GBX2; GSX1; GSX2; LHX2; LHX3; LHX6; LHX8; LHX9; NOTO; OTP; UNCX (inferredBy_MotifSimilarity_n_Orthology).	23	3348	CELSR1;CHST2;DAPL1;DCDC2;EMP1;EVI5;HSD17B6;JOSD1;LGALS12;LHX2;MYH15;NEDD9;NOTCH2;OSMR;RAX;RFTN2;RXRA;SASH1;SLC2A12;SMARCA2;TRAF3IP2;UPP2;VIPR2
10kb	LHX2_top5perTarget	cisbp__M4888	3.63	0.0879	LHX2	*		ALX1; ALX3; ALX4; ARGFX; EN1; GSX2; HOXA6; HOXB3; HOXB5; HOXB7; ISX; LBX2; LHX2; LHX4; LHX5; LHX6; LHX9; LMX1A; LMX1B; MIXL1; MNX1; PDX1; PRRX1; PRRX2; RAX; RAX2; SHOX; SHOX2; TRAF4; UNCX; VSX1 (inferredBy_MotifSimilarity). ARX; DLX1; DLX4; DLX6; DRGX; EMX1; EMX2; EN2; EVX1; EVX2; GBX1; GBX2; HOXA1; HOXA4; HOXA5; HOXA7; HOXB1; HOXB6; HOXC6; HOXD1; HOXD3; LBX1; LHX1; LHX3; LHX8; NKX1-1; NKX1-2; NO…	11	678	CELSR1;DAPL1;DCDC2;JOSD1;LGALS12;LHX2;MYH15;NOTCH2;SMARCA2;UPP2;VIPR2
10kb	LHX2_top5perTarget	cisbp__M4917	3.03	0.0772	LHX2	*	DLX1; DLX4; DLX6 (inferredBy_Orthology).	BSX; DLX2; DLX3; DLX5; EMX1; EN1; EN2; GSX2; HOXA5; HOXA6; HOXA7; HOXB2; HOXB5; HOXB6; HOXB7; HOXD4; ISX; LBX2; LHX2; LHX9; LMX1B; MEOX1; MNX1; NKX6-1; NKX6-2; NOTO; PDX1; PRRX1; PRRX2; RAX2; SHOX; TLX2; UNCX; VAX1; VENTX (inferredBy_MotifSimilarity). ALX1; ALX4; ARX; EMX2; EVX1; GBX1; GBX2; HOXA1; HOXA4; HOXB4; HOXC4; HOXC6; HOXD1; HOXD3; LBX1; LHX1; LHX5; LHX6; LHX8; MSX1; MSX2; NKX1-1; NKX1-2;…	10	671	DAPL1;DCDC2;JOSD1;LGALS12;LHX2;NOTCH2;RXRA;SMARCA2;UPP2;VIPR2
10kb	LHX2_top5perTarget	cisbp__M4931	3.11	0.0787	LHX2	*	EMX1; EMX2 (inferredBy_Orthology).	ALX3; ARGFX; GSX1; HOXB2; HOXB3; LBX2; PDX1 (inferredBy_MotifSimilarity). DRGX; EN1; EN2; EVX1; EVX2; GBX1; GBX2; GSX2; HOXA1; HOXA2; HOXA5; HOXA6; HOXA7; HOXB1; HOXB5; HOXB6; HOXB7; HOXC5; HOXC6; HOXD1; LHX1; LHX2; LHX3; LHX4; LHX5; LHX6; LHX8; LHX9; MEOX1; MEOX2; NKX1-1; NKX1-2; NOTO; OTP; POU2F1; PROP1; VSX2 (inferredBy_MotifSimilarity_n_Orthology).	5	235	DAPL1;JOSD1;LGALS12;SMARCA2;UPP2
[truncated: 758 more rows]
