# Supplementary material for: Cross-species single-cell landscapes identify the pathogenic gene characteristics of inherited retinal diseases
Source: Front Genet. 2024 Jul 11;15:1409016. doi: 10.3389/fgene.2024.1409016 (PMC11269129; doi:10.3389/fgene.2024.1409016)
Supplement: Supplementary file 8 [file Table1.xlsx]

## Sheet: Supplementary Table1
Supplementary Table 1 Meta-gene list of homologous referred to human genes.
human	human_homo	mouse	zebrafish
AADACL4	AADACL4_homo1	Aadacl4	si:dkey-193c22.1
AADACL4	AADACL4_homo2	Aadacl4fm1	si:dkey-193c22.1
AADACL4	AADACL4_homo3	AAdacl4fm3	si:dkey-193c22.1
AADACL4	AADACL4_homo4	Aadacl4fm4	si:dkey-193c22.1
AADACL4	AADACL4_homo5	Aadacl4fm5	si:dkey-193c22.1
AAK1	AAK1_homo1	Aak1	aak1a
AAK1	AAK1_homo2	Aak1	aak1b
AATK	AATK_homo1	Aatk	aatka
AATK	AATK_homo2	Aatk	aatkb
ABCA1	ABCA1_homo1	Abca1	abca1a
ABCA1	ABCA1_homo2	Abca1	abca1b
ABCA4	ABCA4_homo1	Abca4	abca4a
ABCA4	ABCA4_homo2	Abca4	abca4b
ABCB6	ABCB6_homo1	Abcb6	abcb6a
ABCB6	ABCB6_homo2	Abcb6	abcb6b
ABCC10	ABCC10_homo1	Abcc10	abcc10
ABCC10	ABCC10_homo2	Abcc10	abcc6a
ABCC10	ABCC10_homo3	Abcc10	abcc6b.1
ABCC10	ABCC10_homo4	Abcc10	abcc6b.2
ABCC6	ABCC6_homo1	Abcc6	abcc13
ABCC6	ABCC6_homo2	Abcc6	abcc2
ABCC8	ABCC8_homo1	Abcc8	abcc8
ABCC8	ABCC8_homo2	Abcc8	abcc8b
ABCD2	ABCD2_homo1	Abcd2	ABCD2
ABCD2	ABCD2_homo2	Abcd2	abcd2
ABCD3	ABCD3_homo1	Abcd3	abcd3a
ABCD3	ABCD3_homo2	Abcd3	abcd3b
ABCF2	ABCF2_homo1	Abcf2	abcf2a
ABCF2	ABCF2_homo2	Abcf2	abcf2b
ABCG4	ABCG4_homo1	Abcg4	abcg4a
ABCG4	ABCG4_homo2	Abcg4	abcg4b
ABHD10	ABHD10_homo1	Abhd10	abhd10a
ABHD10	ABHD10_homo2	Abhd10	tagln3b
ABHD12B	ABHD12B_homo1	Abhd12b	abhd12
ABHD12B	ABHD12B_homo2	Abhd12b	si:ch211-117n7.6
ABHD12B	ABHD12B_homo3	Abhd12b	si:ch211-117n7.7
ABHD17A	ABHD17A_homo1	Abhd17a	abhd17aa
ABHD17A	ABHD17A_homo2	Abhd17a	abhd17ab
ABHD17C	ABHD17C_homo1	Abhd17c	abhd17c
ABHD17C	ABHD17C_homo2	Abhd17c	BX470137.2
ABHD2	ABHD2_homo1	Abhd2	abhd2a
ABHD2	ABHD2_homo2	Abhd2	abhd2b
ABHD6	ABHD6_homo1	Abhd6	abhd6a
ABHD6	ABHD6_homo2	Abhd6	abhd6b
ABHD8	ABHD8_homo1	Abhd8	abhd8a
ABHD8	ABHD8_homo2	Abhd8	abhd8b
ABI2	ABI2_homo1	Abi2	abi2a
ABI2	ABI2_homo2	Abi2	abi2b
ABI3BP	ABI3BP_homo1	Abi3bp	abi3bpa
ABI3BP	ABI3BP_homo2	Abi3bp	abi3bpb
ABLIM1	ABLIM1_homo1	Ablim1	ablim1a
ABLIM1	ABLIM1_homo2	Ablim1	ablim1b
ABTB2	ABTB2_homo1	Abtb2	abtb2a
ABTB2	ABTB2_homo2	Abtb2	abtb2b
ACAA1	ACAA1_homo1	Acaa1a	acaa1
ACAA1	ACAA1_homo2	Acaa1b	acaa1
ACAA2	ACAA2_homo1	Acaa2	acaa2
ACAA2	ACAA2_homo2	Acaa2	CABZ01065076.1
ACADSB	ACADSB_homo1	Acadsb	ACADSB
ACADSB	ACADSB_homo2	Acadsb	acadsb
ACAN	ACAN_homo1	Acan	acana
ACAN	ACAN_homo2	Acan	acanb
ACAP2	ACAP2_homo1	Acap2	acap2
ACAP2	ACAP2_homo2	Acap2	ACAP2
ACAP3	ACAP3_homo1	Acap3	acap3a
ACAP3	ACAP3_homo2	Acap3	acap3b
ACAP3	ACAP3_homo3	Acap3	CABZ01099847.1
ACAT2	ACAT2_homo1	Acat2	acat2
ACAT2	ACAT2_homo2	Acat3	acat2
ACBD3	ACBD3_homo1	Acbd3	ACBD3
ACBD3	ACBD3_homo2	Acbd3	acbd3
ACBD5	ACBD5_homo1	Acbd5	acbd5a
ACBD5	ACBD5_homo2	Acbd5	CR956623.1
ACIN1	ACIN1_homo1	Acin1	acin1a
ACIN1	ACIN1_homo2	Acin1	acin1b
ACKR3	ACKR3_homo1	Ackr3	ackr3a
ACKR3	ACKR3_homo2	Ackr3	ackr3b
ACKR4	ACKR4_homo1	Ackr4	ackr4a
ACKR4	ACKR4_homo2	Ackr4	ackr4b
ACLY	ACLY_homo1	Acly	aclya
ACLY	ACLY_homo2	Acly	aclyb
ACOT1	ACOT1_homo1	Acot1	acot20
ACOT1	ACOT1_homo2	Acot2	acot20
ACOT1	ACOT1_homo3	Acot3	acot20
ACOT1	ACOT1_homo4	Acot5	acot20
ACOT1	ACOT1_homo5	Acot1	acot21
ACOT1	ACOT1_homo6	Acot2	acot21
ACOT1	ACOT1_homo7	Acot3	acot21
ACOT1	ACOT1_homo8	Acot5	acot21
ACOT1	ACOT1_homo9	Acot1	acot22
ACOT1	ACOT1_homo10	Acot2	acot22
ACOT1	ACOT1_homo11	Acot3	acot22
ACOT1	ACOT1_homo12	Acot5	acot22
ACOT11	ACOT11_homo1	Acot11	acot11a
ACOT11	ACOT11_homo2	Acot11	acot11b
ACOT2	ACOT2_homo1	Acot1	acot20
ACOT2	ACOT2_homo2	Acot2	acot20
ACOT2	ACOT2_homo3	Acot3	acot20
ACOT2	ACOT2_homo4	Acot5	acot20
ACOT2	ACOT2_homo5	Acot1	acot21
ACOT2	ACOT2_homo6	Acot2	acot21
ACOT2	ACOT2_homo7	Acot3	acot21
ACOT2	ACOT2_homo8	Acot5	acot21
ACOT2	ACOT2_homo9	Acot1	acot22
ACOT2	ACOT2_homo10	Acot2	acot22
ACOT2	ACOT2_homo11	Acot3	acot22
ACOT2	ACOT2_homo12	Acot5	acot22
ACOT4	ACOT4_homo1	Acot4	acot20
ACOT4	ACOT4_homo2	Acot4	acot21
ACOT4	ACOT4_homo3	Acot4	acot22
ACOT6	ACOT6_homo1	Acot6	acot20
ACOT6	ACOT6_homo2	Acot6	acot21
ACOT6	ACOT6_homo3	Acot6	acot22
ACOT9	ACOT9_homo1	Acot10	acot9.1
ACOT9	ACOT9_homo2	Acot9	acot9.1
ACOT9	ACOT9_homo3	Acot10	acot9.2
ACOT9	ACOT9_homo4	Acot9	acot9.2
ACSL1	ACSL1_homo1	Acsl1	LO018363.1
ACSL1	ACSL1_homo2	Acsl1	LO018363.2
ACSL4	ACSL4_homo1	Acsl4	acsl4a
ACSL4	ACSL4_homo2	Acsl4	acsl4b
ACSL6	ACSL6_homo1	Acsl6	acsl2
ACSL6	ACSL6_homo2	Acsl6	slc27a2a
ACTA1	ACTA1_homo1	Acta1	acta1a
ACTA1	ACTA1_homo2	Acta1	acta1b
ACTA1	ACTA1_homo3	Acta1	actc1a
ACTA1	ACTA1_homo4	Acta1	actc1a
ACTN3	ACTN3_homo1	Actn3	actn3a
ACTN3	ACTN3_homo2	Actn3	actn3b
ACTR2	ACTR2_homo1	Actr2	actr2a
ACTR2	ACTR2_homo2	Actr2	actr2b
ACVR1B	ACVR1B_homo1	Acvr1b	acvr1ba
ACVR1B	ACVR1B_homo2	Acvr1b	acvr1bb
ACVR2A	ACVR2A_homo1	Acvr2a	acvr2aa
ACVR2A	ACVR2A_homo2	Acvr2a	acvr2ab
ACVR2B	ACVR2B_homo1	Acvr2b	acvr2ba
ACVR2B	ACVR2B_homo2	Acvr2b	acvr2bb
ACVRL1	ACVRL1_homo1	Acvrl1	acvr1l
ACVRL1	ACVRL1_homo2	Acvrl1	acvrl1
ACY1	ACY1_homo1	Acy1	acy1
ACY1	ACY1_homo2	Acy1	acy1
ACY3	ACY3_homo1	Acy3	acy3.1
ACY3	ACY3_homo2	Acy3	acy3.2
ADAM10	ADAM10_homo1	Adam10	adam10a
ADAM10	ADAM10_homo2	Adam10	adam10b
ADAM10	ADAM10_homo3	Adam10	zgc:174164
ADAM12	ADAM12_homo1	Adam12	adam12
ADAM12	ADAM12_homo2	Adam12	ADAM12
ADAM17	ADAM17_homo1	Adam17	adam17a
ADAM17	ADAM17_homo2	Adam17	adam17b
ADAM18	ADAM18_homo1	Adam18	adam10a
ADAM18	ADAM18_homo2	Adam18	adam10b
ADAM18	ADAM18_homo3	Adam18	zgc:174164
ADAM2	ADAM2_homo1	Adam2	adam10a
ADAM2	ADAM2_homo2	Adam2	adam10b
ADAM2	ADAM2_homo3	Adam2	zgc:174164
ADAM20	ADAM20_homo1	Adam20	adam10a
ADAM20	ADAM20_homo2	Adam25	adam10a
ADAM20	ADAM20_homo3	Adam39	adam10a
ADAM20	ADAM20_homo4	Adam20	adam10b
ADAM20	ADAM20_homo5	Adam25	adam10b
ADAM20	ADAM20_homo6	Adam39	adam10b
ADAM20	ADAM20_homo7	Adam20	zgc:174164
ADAM20	ADAM20_homo8	Adam25	zgc:174164
ADAM20	ADAM20_homo9	Adam39	zgc:174164
ADAM21	ADAM21_homo1	Adam21	adam10a
ADAM21	ADAM21_homo2	Adam21	adam10b
ADAM21	ADAM21_homo3	Adam21	si:ch1073-396h14.1
ADAM21	ADAM21_homo4	Adam21	zgc:174164
ADAM23	ADAM23_homo1	Adam23	adam23a
ADAM23	ADAM23_homo2	Adam23	FO818722.1
ADAM29	ADAM29_homo1	Adam29	adam10a
ADAM29	ADAM29_homo2	Adam29	adam10b
ADAM29	ADAM29_homo3	Adam29	si:ch1073-396h14.1
ADAM29	ADAM29_homo4	Adam29	zgc:174164
ADAM30	ADAM30_homo1	Adam30	adam10a
ADAM30	ADAM30_homo2	Adam30	adam10b
ADAM30	ADAM30_homo3	Adam30	zgc:174164
ADAM32	ADAM32_homo1	Adam32	adam10a
ADAM32	ADAM32_homo2	Adam32	adam10b
ADAM32	ADAM32_homo3	Adam32	zgc:174164
ADAM7	ADAM7_homo1	Adam7	adam10a
ADAM7	ADAM7_homo2	Adam7	adam10b
ADAM7	ADAM7_homo3	Adam7	zgc:174164
ADAM8	ADAM8_homo1	Adam8	adam8a
ADAM8	ADAM8_homo2	Adam8	adam8b
ADAMDEC1	ADAMDEC1_homo1	Adamdec1	adam10a
ADAMDEC1	ADAMDEC1_homo2	Adamdec1	adam10b
ADAMDEC1	ADAMDEC1_homo3	Adamdec1	zgc:174164
ADAMTS15	ADAMTS15_homo1	Adamts15	adamts15a
ADAMTS15	ADAMTS15_homo2	Adamts15	adamts15b
ADAMTS2	ADAMTS2_homo1	Adamts2	adamts2
ADAMTS2	ADAMTS2_homo2	Adamts2	CABZ01080056.1
ADAMTS2	ADAMTS2_homo3	Adamts2	si:ch211-154c21.1
ADAMTS8	ADAMTS8_homo1	Adamts8	adamts15b
ADAMTS8	ADAMTS8_homo2	Adamts8	adamts8a
ADAT3	ADAT3_homo1	Adat3	adat3
ADAT3	ADAT3_homo2	Gm49322	adat3
ADCY1	ADCY1_homo1	Adcy1	adcy1a
ADCY1	ADCY1_homo2	Adcy1	adcy1b
ADCY2	ADCY2_homo1	Adcy2	adcy2a
ADCY2	ADCY2_homo2	Adcy2	adcy2b
ADCY3	ADCY3_homo1	Adcy3	adcy3a
ADCY3	ADCY3_homo2	Adcy3	adcy3b
ADCY6	ADCY6_homo1	Adcy6	adcy6a
ADCY6	ADCY6_homo2	Adcy6	adcy6b
ADCY9	ADCY9_homo1	Adcy9	adcy9
ADCY9	ADCY9_homo2	Adcy9	CR339059.1
ADCYAP1R1	ADCYAP1R1_homo1	Adcyap1r1	adcyap1r1a
ADCYAP1R1	ADCYAP1R1_homo2	Adcyap1r1	adcyap1r1a
ADD3	ADD3_homo1	Add3	add3a
ADD3	ADD3_homo2	Add3	add3b
ADGRB1	ADGRB1_homo1	Adgrb1	adgrb1a
ADGRB1	ADGRB1_homo2	Adgrb1	adgrb1b
ADGRF1	ADGRF1_homo1	Adgrf1	adgrf11
ADGRF1	ADGRF1_homo2	Adgrf1	adgrf6
ADGRF1	ADGRF1_homo3	Adgrf1	adgrf7
ADGRF1	ADGRF1_homo4	Adgrf1	adgrf8
ADGRG3	ADGRG3_homo1	Adgrg3	adgrg1
ADGRG3	ADGRG3_homo2	Adgrg3	CABZ01056051.1
ADGRG3	ADGRG3_homo3	Adgrg3	CABZ01056052.1
ADGRG7	ADGRG7_homo1	Adgrg7	adgrg7.1
ADGRG7	ADGRG7_homo2	Adgrg7	adgrg7.2
ADGRL1	ADGRL1_homo1	Adgrl1	adgrl1a
ADGRL1	ADGRL1_homo2	Adgrl1	CABZ01084617.1
ADGRL2	ADGRL2_homo1	Adgrl2	ADGRL2
ADGRL2	ADGRL2_homo2	Adgrl2	adgrl2a
ADGRL2	ADGRL2_homo3	Adgrl2	adgrl2b.1
ADH1A	ADH1A_homo1	Adh1	adh8a
ADH1A	ADH1A_homo2	Adh1	adh8b
ADH1A	ADH1A_homo3	Adh1	zgc:63568
ADH1A	ADH1A_homo4	Adh1	zgc:77938
ADH1B	ADH1B_homo1	Adh1	adh8a
ADH1B	ADH1B_homo2	Adh1	adh8b
ADH1B	ADH1B_homo3	Adh1	zgc:63568
ADH1B	ADH1B_homo4	Adh1	zgc:77938
ADH1C	ADH1C_homo1	Adh1	adh8a
ADH1C	ADH1C_homo2	Adh1	adh8b
ADH1C	ADH1C_homo3	Adh1	zgc:63568
ADH1C	ADH1C_homo4	Adh1	zgc:77938
ADH4	ADH4_homo1	Adh4	adh8a
ADH4	ADH4_homo2	Adh4	adh8b
ADH4	ADH4_homo3	Adh4	zgc:63568
ADH4	ADH4_homo4	Adh4	zgc:77938
ADH5	ADH5_homo1	Adh5	adh8a
ADH5	ADH5_homo2	Adh5	adh8b
ADH5	ADH5_homo3	Adh5	zgc:63568
ADH5	ADH5_homo4	Adh5	zgc:77938
ADH6	ADH6_homo1	Adh6b	adh8a
ADH6	ADH6_homo2	Adh6b	adh8b
ADH6	ADH6_homo3	Adh6b	zgc:63568
ADH6	ADH6_homo4	Adh6b	zgc:77938
ADH7	ADH7_homo1	Adh7	adh8a
ADH7	ADH7_homo2	Adh7	adh8b
ADH7	ADH7_homo3	Adh7	zgc:63568
ADH7	ADH7_homo4	Adh7	zgc:77938
ADIPOQ	ADIPOQ_homo1	Adipoq	adipoqa
ADIPOQ	ADIPOQ_homo2	Adipoq	adipoqb
ADIPOR1	ADIPOR1_homo1	Adipor1	adipor1a
ADIPOR1	ADIPOR1_homo2	Adipor1	adipor1b
ADK	ADK_homo1	Adk	adka
ADK	ADK_homo2	Adk	adkb
ADM	ADM_homo1	Adm	adma
ADM	ADM_homo2	Adm	admb
ADM2	ADM2_homo1	Adm2	adm2a
ADM2	ADM2_homo2	Adm2	adm2b
ADNP	ADNP_homo1	Adnp	adnpa
ADNP	ADNP_homo2	Adnp	adnpb
ADNP2	ADNP2_homo1	Adnp2	adnp2a
ADNP2	ADNP2_homo2	Adnp2	adnp2b
ADO	ADO_homo1	Ado	adoa
ADO	ADO_homo2	Ado	adob
ADORA1	ADORA1_homo1	Adora1	adora1a
ADORA1	ADORA1_homo2	Adora1	adora1b
ADRA1B	ADRA1B_homo1	Adra1b	adra1ba
ADRA1B	ADRA1B_homo2	Adra1b	adra1bb
ADRB2	ADRB2_homo1	Adrb2	adrb2a
ADRB2	ADRB2_homo2	Adrb2	adrb2b
ADRB3	ADRB3_homo1	Adrb3	adrb3a
ADRB3	ADRB3_homo2	Adrb3	adrb3b
ADRM1	ADRM1_homo1	Adrm1	adrm1
ADRM1	ADRM1_homo2	Gm9774	adrm1
AEBP1	AEBP1_homo1	Aebp1	aebp1
AEBP1	AEBP1_homo2	Aebp1	si:ch1073-459j12.1
AEN	AEN_homo1	Aen	rexo1
AEN	AEN_homo2	Aen	zgc:152968
AFAP1L1	AFAP1L1_homo1	Afap1l1	afap1l1a
AFAP1L1	AFAP1L1_homo2	Afap1l1	afap1l1b
AFTPH	AFTPH_homo1	Aftph	aftpha
AFTPH	AFTPH_homo2	Aftph	aftphb
AGBL4	AGBL4_homo1	Agbl4	agbl4
AGBL4	AGBL4_homo2	Agbl4	agbl4
AGFG1	AGFG1_homo1	Agfg1	agfg1a
AGFG1	AGFG1_homo2	Agfg1	agfg1b
AGL	AGL_homo1	Agl	agla
AGL	AGL_homo2	Agl	aglb
AGL	AGL_homo3	Agl	LO018627.1
AGO3	AGO3_homo1	Ago3	ago3a
AGO3	AGO3_homo2	Ago3	ago3b
AGTR1	AGTR1_homo1	Agtr1a	agtr1a
AGTR1	AGTR1_homo2	Agtr1b	agtr1a
AGTR1	AGTR1_homo3	Agtr1a	agtr1b
AGTR1	AGTR1_homo4	Agtr1b	agtr1b
AGXT	AGXT_homo1	Agxt	agxta
AGXT	AGXT_homo2	Agxt	agxtb
AHCY	AHCY_homo1	Ahcy	ahcy
AHCY	AHCY_homo2	Ahcyl	ahcy
AHCYL2	AHCYL2_homo1	Ahcyl2	ahcyl2a
AHCYL2	AHCYL2_homo2	Ahcyl2	ahcyl2b
AHRR	AHRR_homo1	Ahrr	ahrra
AHRR	AHRR_homo2	Ahrr	ahrrb
AHSA1	AHSA1_homo1	Ahsa1	ahsa1a
AHSA1	AHSA1_homo2	Ahsa1	ahsa1b
AIMP1	AIMP1_homo1	Aimp1	aimp1a
AIMP1	AIMP1_homo2	Aimp1	aimp1b
AK7	AK7_homo1	Ak7	ak7a
AK7	AK7_homo2	Ak7	ak7b
AKAP12	AKAP12_homo1	Akap12	akap12a
AKAP12	AKAP12_homo2	Akap12	akap12b
AKR1B1	AKR1B1_homo1	Akr1b3	akr1b1.1
AKR1B1	AKR1B1_homo2	Akr1b3	akr1b1.2
AKR1B10	AKR1B10_homo1	Akr1b10	akr1a1a
AKR1B10	AKR1B10_homo2	Akr1b7	akr1a1a
AKR1B10	AKR1B10_homo3	Akr1b8	akr1a1a
AKR1B10	AKR1B10_homo4	Akr1b10	zgc:101765
AKR1B10	AKR1B10_homo5	Akr1b7	zgc:101765
AKR1B10	AKR1B10_homo6	Akr1b8	zgc:101765
AKR1B10	AKR1B10_homo7	Akr1b10	zgc:110366
AKR1B10	AKR1B10_homo8	Akr1b7	zgc:110366
AKR1B10	AKR1B10_homo9	Akr1b8	zgc:110366
AKR1B10	AKR1B10_homo10	Akr1b10	zgc:110782
AKR1B10	AKR1B10_homo11	Akr1b7	zgc:110782
AKR1B10	AKR1B10_homo12	Akr1b8	zgc:110782
AKR1B10	AKR1B10_homo13	Akr1b10	zgc:56622
AKR1B10	AKR1B10_homo14	Akr1b7	zgc:56622
AKR1B10	AKR1B10_homo15	Akr1b8	zgc:56622
AKR1E2	AKR1E2_homo1	Akr1e1	akr1b1.1
AKR1E2	AKR1E2_homo2	Akr1e1	akr1b1.2
AKT2	AKT2_homo1	Akt2	akt2
AKT2	AKT2_homo2	Akt2	akt2l
ALCAM	ALCAM_homo1	Alcam	alcama
ALCAM	ALCAM_homo2	Alcam	alcamb
ALDH1B1	ALDH1B1_homo1	Aldh1b1	aldh3a2a
ALDH1B1	ALDH1B1_homo2	Aldh1b1	aldh3a2b
ALDH1B1	ALDH1B1_homo3	Aldh1b1	aldh9a1b
ALDH2	ALDH2_homo1	Aldh2	aldh2.1
ALDH2	ALDH2_homo2	Aldh2	aldh2.2
ALDH2	ALDH2_homo3	Aldh2	CABZ01032488.1
ALDH3A1	ALDH3A1_homo1	Aldh3a1	aldh3a2a
ALDH3A1	ALDH3A1_homo2	Aldh3a1	aldh3a2b
ALDH3A1	ALDH3A1_homo3	Aldh3a1	aldh3b2
ALDH3A1	ALDH3A1_homo4	Aldh3a1	aldh9a1b
ALDH3B1	ALDH3B1_homo1	Aldh3b1	aldh3a2a
ALDH3B1	ALDH3B1_homo2	Aldh3b1	aldh3a2b
ALDH3B1	ALDH3B1_homo3	Aldh3b1	aldh3b2
ALDH3B1	ALDH3B1_homo4	Aldh3b1	aldh9a1b
ALDH3B2	ALDH3B2_homo1	Aldh3b2	aldh3b1
ALDH3B2	ALDH3B2_homo2	Aldh3b3	aldh3b1
ALDH9A1	ALDH9A1_homo1	Aldh9a1	aldh9a1a.1
ALDH9A1	ALDH9A1_homo2	Aldh9a1	aldh9a1a.2
ALDOA	ALDOA_homo1	Aldoa	aldoaa
ALDOA	ALDOA_homo2	Aldoart1	aldoaa
ALDOA	ALDOA_homo3	Aldoart2	aldoaa
ALDOA	ALDOA_homo4	Aldoa	aldoab
ALDOA	ALDOA_homo5	Aldoart1	aldoab
ALDOA	ALDOA_homo6	Aldoart2	aldoab
ALOX5	ALOX5_homo1	Alox5	alox5b.1
ALOX5	ALOX5_homo2	Alox5	alox5b.2
ALOX5	ALOX5_homo3	Alox5	alox5b.3
ALPI	ALPI_homo1	Akp3	alpi.2
ALPI	ALPI_homo2	Alpi	alpi.2
ALPI	ALPI_homo3	Alppl2	alpi.2
ALPP	ALPP_homo1	Akp3	alpi.2
ALPP	ALPP_homo2	Alpi	alpi.2
ALPP	ALPP_homo3	Alppl2	alpi.2
ALS2	ALS2_homo1	Als2	als2a
ALS2	ALS2_homo2	Als2	als2b
ALX4	ALX4_homo1	Alx4	alx4a
ALX4	ALX4_homo2	Alx4	alx4b
ALX4	ALX4_homo3	Alx4	BX324132.3
AMBRA1	AMBRA1_homo1	Ambra1	ambra1a
AMBRA1	AMBRA1_homo2	Ambra1	ambra1b
AMD1	AMD1_homo1	Amd1	amd1
AMD1	AMD1_homo2	Amd2	amd1
AMFR	AMFR_homo1	Amfr	amfra
AMFR	AMFR_homo2	Amfr	amfrb
AMOTL2	AMOTL2_homo1	Amotl2	amotl2a
AMOTL2	AMOTL2_homo2	Amotl2	amotl2b
AMPD2	AMPD2_homo1	Ampd2	ampd2a
AMPD2	AMPD2_homo2	Ampd2	ampd2b
AMPD3	AMPD3_homo1	Ampd3	ampd3a
AMPD3	AMPD3_homo2	Ampd3	ampd3b
ANGPTL1	ANGPTL1_homo1	Angptl1	angptl1a
ANGPTL1	ANGPTL1_homo2	Angptl1	angptl1b
ANGPTL2	ANGPTL2_homo1	Angptl2	angptl2a
ANGPTL2	ANGPTL2_homo2	Angptl2	angptl2b
ANK1	ANK1_homo1	Ank1	ank1a
ANK1	ANK1_homo2	Ank1	ank1a
ANK1	ANK1_homo3	Ank1	ank1b
ANK2	ANK2_homo1	Ank2	ank2a
ANK2	ANK2_homo2	Ank2	ank2b
ANK3	ANK3_homo1	Ank3	ank3a
ANK3	ANK3_homo2	Ank3	ank3b
ANK3	ANK3_homo3	Ank3	ank3b
ANK3	ANK3_homo4	Ank3	CABZ01050062.1
ANKEF1	ANKEF1_homo1	Ankef1	ankef1a
ANKEF1	ANKEF1_homo2	Ankef1	ankef1b
ANKH	ANKH_homo1	Ank	ankha
ANKH	ANKH_homo2	Ank	ankhb
ANKMY2	ANKMY2_homo1	Ankmy2	ankmy2a
ANKMY2	ANKMY2_homo2	Ankmy2	ankmy2b
ANKRD1	ANKRD1_homo1	Ankrd1	ankrd1a
ANKRD1	ANKRD1_homo2	Ankrd1	ankrd1b
ANKRD10	ANKRD10_homo1	Ankrd10	ankrd10a
ANKRD10	ANKRD10_homo2	Ankrd10	ankrd10b
ANKRD28	ANKRD28_homo1	Ankrd28	ankrd28b
ANKRD28	ANKRD28_homo2	Ankrd28	CABZ01071939.1
ANKRD33	ANKRD33_homo1	Ankrd33	ankrd33aa
ANKRD33	ANKRD33_homo2	Ankrd33	ankrd33ab
ANKRD33B	ANKRD33B_homo1	Ankrd33b	ankrd33ba
ANKRD33B	ANKRD33B_homo2	Ankrd33b	ankrd33bb
ANKRD34B	ANKRD34B_homo1	Ankrd34b	ankrd34ba
ANKRD34B	ANKRD34B_homo2	Ankrd34b	ankrd34bb
ANKRD46	ANKRD46_homo1	Ankrd46	ankrd46a
ANKRD46	ANKRD46_homo2	Ankrd46	ankrd46b
ANKRD50	ANKRD50_homo1	Ankrd50	ANKRD50
ANKRD50	ANKRD50_homo2	Ankrd50	zgc:172215
ANKS1A	ANKS1A_homo1	Anks1	anks1aa
ANKS1A	ANKS1A_homo2	Anks1	anks1ab
ANO1	ANO1_homo1	Ano1	ano1
ANO1	ANO1_homo2	Ano1	CABZ01088346.1
ANO2	ANO2_homo1	Ano2	ano2a
ANO2	ANO2_homo2	Ano2	ano2b
ANO5	ANO5_homo1	Ano5	ano5a
ANO5	ANO5_homo2	Ano5	ano5b
ANO8	ANO8_homo1	Ano8	ano8a
ANO8	ANO8_homo2	Ano8	ano8b
ANO9	ANO9_homo1	Ano9	ano9a
ANO9	ANO9_homo2	Ano9	ano9b
ANPEP	ANPEP_homo1	Anpep	ANPEP
ANPEP	ANPEP_homo2	Anpep	ANPEP
ANPEP	ANPEP_homo3	Anpep	anpepb
ANTXR1	ANTXR1_homo1	Antxr1	antxr1a
ANTXR1	ANTXR1_homo2	Antxr1	antxr1b
ANTXR2	ANTXR2_homo1	Antxr2	antxr2a
ANTXR2	ANTXR2_homo2	Antxr2	antxr2b
ANTXRL	ANTXRL_homo1	Gm30083	antxr1c
ANTXRL	ANTXRL_homo2	Gm5460	antxr1c
ANTXRL	ANTXRL_homo3	Gm30083	antxr1d
ANTXRL	ANTXRL_homo4	Gm5460	antxr1d
ANXA1	ANXA1_homo1	Anxa1	anxa1a
ANXA1	ANXA1_homo2	Anxa1	anxa1b
ANXA1	ANXA1_homo3	Anxa1	anxa1c
ANXA1	ANXA1_homo4	Anxa1	anxa1d
ANXA11	ANXA11_homo1	Anxa11	anxa11a
ANXA11	ANXA11_homo2	Anxa11	anxa11b
ANXA13	ANXA13_homo1	Anxa13	anxa13l
ANXA13	ANXA13_homo2	Anxa13	zgc:101785
ANXA2	ANXA2_homo1	Anxa2	anxa2a
ANXA2	ANXA2_homo2	Anxa2	anxa2b
ANXA3	ANXA3_homo1	Anxa3	anxa3a
ANXA3	ANXA3_homo2	Anxa3	anxa3b
ANXA5	ANXA5_homo1	Anxa5	anxa5a
ANXA5	ANXA5_homo2	Anxa5	anxa5b
ANXA8	ANXA8_homo1	Anxa8	anxa13
ANXA8	ANXA8_homo2	Anxa8	anxa13l
ANXA8	ANXA8_homo3	Anxa8	zgc:101785
ANXA8L1	ANXA8L1_homo1	Anxa8	anxa13
ANXA8L1	ANXA8L1_homo2	Anxa8	anxa13l
ANXA8L1	ANXA8L1_homo3	Anxa8	zgc:101785
ANXA9	ANXA9_homo1	Anxa9	anxa13
ANXA9	ANXA9_homo2	Anxa9	anxa13l
ANXA9	ANXA9_homo3	Anxa9	zgc:101785
AOC1	AOC1_homo1	Aoc1	aoc1
AOC1	AOC1_homo2	Aoc1l1	aoc1
AOC1	AOC1_homo3	Aoc1l2	aoc1
AOC1	AOC1_homo4	Aoc1l3	aoc1
AP1M2	AP1M2_homo1	Ap1m2	ap1m2
AP1M2	AP1M2_homo2	Ap1m2	LO018011.1
AP1S3	AP1S3_homo1	Ap1s3	ap1s3a
AP1S3	AP1S3_homo2	Ap1s3	ap1s3b
AP2M1	AP2M1_homo1	Ap2m1	ap2m1a
AP2M1	AP2M1_homo2	Ap2m1	ap2m1b
AP3B1	AP3B1_homo1	Ap3b1	ap3b1a
AP3B1	AP3B1_homo2	Ap3b1	CU929160.1
APBA2	APBA2_homo1	Apba2	apba2a
APBA2	APBA2_homo2	Apba2	apba2b
APH1B	APH1B_homo1	Aph1b	aph1b
APH1B	APH1B_homo2	Aph1c	aph1b
APOA1	APOA1_homo1	Apoa1	apoa1a
APOA1	APOA1_homo2	Apoa1	apoa1b
APOB	APOB_homo1	Apob	apoba
APOB	APOB_homo2	Apob	apobb.1
APOB	APOB_homo3	Apob	apobb.2
APOBEC2	APOBEC2_homo1	Apobec2	apobec2a
APOBEC2	APOBEC2_homo2	Apobec2	apobec2b
APOD	APOD_homo1	Apod	apoda.1
APOD	APOD_homo2	Apod	apoda.2
APOD	APOD_homo3	Apod	apodb
APOE	APOE_homo1	Apoe	apoea
APOE	APOE_homo2	Apoe	apoeb
APOL1	APOL1_homo1	Apol10a	si:ch73-233k15.2
APOL1	APOL1_homo2	Apol10b	si:ch73-233k15.2
APOL1	APOL1_homo3	Apol11a	si:ch73-233k15.2
APOL1	APOL1_homo4	Apol11b	si:ch73-233k15.2
APOL1	APOL1_homo5	Apol7a	si:ch73-233k15.2
APOL1	APOL1_homo6	Apol7b	si:ch73-233k15.2
APOL1	APOL1_homo7	Apol7c	si:ch73-233k15.2
APOL1	APOL1_homo8	Apol7e	si:ch73-233k15.2
APOL1	APOL1_homo9	Apol8	si:ch73-233k15.2
APOL1	APOL1_homo10	Apol9a	si:ch73-233k15.2
APOL1	APOL1_homo11	Apol9b	si:ch73-233k15.2
APOL2	APOL2_homo1	Apol10a	si:ch73-233k15.2
APOL2	APOL2_homo2	Apol10b	si:ch73-233k15.2
APOL2	APOL2_homo3	Apol11a	si:ch73-233k15.2
APOL2	APOL2_homo4	Apol11b	si:ch73-233k15.2
APOL2	APOL2_homo5	Apol7a	si:ch73-233k15.2
APOL2	APOL2_homo6	Apol7b	si:ch73-233k15.2
APOL2	APOL2_homo7	Apol7c	si:ch73-233k15.2
APOL2	APOL2_homo8	Apol7e	si:ch73-233k15.2
APOL2	APOL2_homo9	Apol8	si:ch73-233k15.2
APOL2	APOL2_homo10	Apol9a	si:ch73-233k15.2
APOL2	APOL2_homo11	Apol9b	si:ch73-233k15.2
APOL3	APOL3_homo1	Apol10a	si:ch73-233k15.2
APOL3	APOL3_homo2	Apol10b	si:ch73-233k15.2
APOL3	APOL3_homo3	Apol11a	si:ch73-233k15.2
APOL3	APOL3_homo4	Apol11b	si:ch73-233k15.2
APOL3	APOL3_homo5	Apol7a	si:ch73-233k15.2
APOL3	APOL3_homo6	Apol7b	si:ch73-233k15.2
APOL3	APOL3_homo7	Apol7c	si:ch73-233k15.2
APOL3	APOL3_homo8	Apol7e	si:ch73-233k15.2
APOL3	APOL3_homo9	Apol8	si:ch73-233k15.2
APOL3	APOL3_homo10	Apol9a	si:ch73-233k15.2
APOL3	APOL3_homo11	Apol9b	si:ch73-233k15.2
APOL4	APOL4_homo1	Apol10a	si:ch73-233k15.2
APOL4	APOL4_homo2	Apol10b	si:ch73-233k15.2
APOL4	APOL4_homo3	Apol11a	si:ch73-233k15.2
APOL4	APOL4_homo4	Apol11b	si:ch73-233k15.2
APOL4	APOL4_homo5	Apol7a	si:ch73-233k15.2
APOL4	APOL4_homo6	Apol7b	si:ch73-233k15.2
APOL4	APOL4_homo7	Apol7c	si:ch73-233k15.2
APOL4	APOL4_homo8	Apol7e	si:ch73-233k15.2
APOL4	APOL4_homo9	Apol8	si:ch73-233k15.2
APOL4	APOL4_homo10	Apol9a	si:ch73-233k15.2
APOL4	APOL4_homo11	Apol9b	si:ch73-233k15.2
APOLD1	APOLD1_homo1	Apold1	apol1
APOLD1	APOLD1_homo2	Apold1	si:cabz01007802.1
APOLD1	APOLD1_homo3	Apold1	si:cabz01007807.1
APOLD1	APOLD1_homo4	Apold1	si:rp71-1g18.13
APOO	APOO_homo1	Apoo	apooa
APOO	APOO_homo2	Apoo	apoob
APP	APP_homo1	App	appa
APP	APP_homo2	App	appb
AQP1	AQP1_homo1	Aqp1	aqp1a.1
AQP1	AQP1_homo2	Aqp1	aqp1a.2
AQP3	AQP3_homo1	Aqp3	aqp3a
AQP3	AQP3_homo2	Aqp3	aqp3b
AQP5	AQP5_homo1	Aqp5	aqp10a
AQP5	AQP5_homo2	Aqp5	aqp10b
AQP5	AQP5_homo3	Aqp5	aqp8a.2
AQP5	AQP5_homo4	Aqp5	aqp8b
AQP6	AQP6_homo1	Aqp6	aqp10a
AQP6	AQP6_homo2	Aqp6	aqp10b
AQP6	AQP6_homo3	Aqp6	aqp8a.2
AQP6	AQP6_homo4	Aqp6	aqp8b
AQP6	AQP6_homo5	Aqp6	aqp9b
AQP9	AQP9_homo1	Aqp9	aqp10a
AQP9	AQP9_homo2	Aqp9	aqp10b
ARCN1	ARCN1_homo1	Arcn1	arcn1a
ARCN1	ARCN1_homo2	Arcn1	arcn1b
ARF3	ARF3_homo1	Arf3	arf3a
ARF3	ARF3_homo2	Arf3	arf3b
ARF5	ARF5_homo1	Arf5	arf5
ARF5	ARF5_homo2	Arf5	ARF5
ARFIP2	ARFIP2_homo1	Arfip2	arfip2a
ARFIP2	ARFIP2_homo2	Arfip2	arfip2b
ARGLU1	ARGLU1_homo1	Arglu1	arglu1a
ARGLU1	ARGLU1_homo2	Arglu1	arglu1b
ARHGAP12	ARHGAP12_homo1	Arhgap12	arhgap12a
ARHGAP12	ARHGAP12_homo2	Arhgap12	arhgap12b
ARHGAP17	ARHGAP17_homo1	Arhgap17	arhgap17a
ARHGAP17	ARHGAP17_homo2	Arhgap17	arhgap17b
ARHGAP17	ARHGAP17_homo3	Arhgap17	si:ch211-246e12.3
ARHGAP21	ARHGAP21_homo1	Arhgap21	arhgap21a
ARHGAP21	ARHGAP21_homo2	Arhgap21	arhgap21b
ARHGAP22	ARHGAP22_homo1	Arhgap22	arhgap22
ARHGAP22	ARHGAP22_homo2	Arhgap22	ARHGAP22
ARHGAP27	ARHGAP27_homo1	Arhgap27	arhgap27
ARHGAP27	ARHGAP27_homo2	Arhgap27	arhgap27l
ARHGAP29	ARHGAP29_homo1	Arhgap29	arhgap29a
ARHGAP29	ARHGAP29_homo2	Arhgap29	arhgap29b
ARHGAP4	ARHGAP4_homo1	Arhgap4	arhgap4a
ARHGAP4	ARHGAP4_homo2	Arhgap4	arhgap4b
ARHGAP42	ARHGAP42_homo1	Arhgap42	arhgap42a
ARHGAP42	ARHGAP42_homo2	Arhgap42	arhgap42b
ARHGAP44	ARHGAP44_homo1	Arhgap44	arhgap44
ARHGAP44	ARHGAP44_homo2	Arhgap44	ARHGAP44
ARHGEF10L	ARHGEF10L_homo1	Arhgef10l	arhgef10la
ARHGEF10L	ARHGEF10L_homo2	Arhgef10l	arhgef10lb
ARHGEF15	ARHGEF15_homo1	Arhgef15	arhgef15
ARHGEF15	ARHGEF15_homo2	Arhgef15	si:dkey-38p12.3
ARHGEF18	ARHGEF18_homo1	Arhgef18	arhgef18a
ARHGEF18	ARHGEF18_homo2	Arhgef18	arhgef18b
ARHGEF2	ARHGEF2_homo1	Arhgef2	arhgef1a
ARHGEF2	ARHGEF2_homo2	Arhgef2	arhgef2
ARHGEF7	ARHGEF7_homo1	Arhgef7	arhgef7a
ARHGEF7	ARHGEF7_homo2	Arhgef7	arhgef7b
ARID1A	ARID1A_homo1	Arid1a	arid1aa
ARID1A	ARID1A_homo2	Arid1a	arid1ab
ARIH1	ARIH1_homo1	Arih1	arih1
ARIH1	ARIH1_homo2	Arih1	arih1l
ARL14EPL	ARL14EPL_homo1	Arl14epl	CABZ01041962.1
ARL14EPL	ARL14EPL_homo2	Arl14epl	zgc:153292
ARL14EPL	ARL14EPL_homo3	Arl14epl	zgc:163143
ARL15	ARL15_homo1	Arl15	arl15a
ARL15	ARL15_homo2	Arl15	arl15b
ARL3	ARL3_homo1	Arl3	arl3a
ARL3	ARL3_homo2	Arl3	arl3b
ARL4C	ARL4C_homo1	Arl4c	arl4ca
ARL4C	ARL4C_homo2	Arl4c	arl4cb
ARL6IP5	ARL6IP5_homo1	Arl6ip5	arl6ip5a
ARL6IP5	ARL6IP5_homo2	Arl6ip5	arl6ip5b
ARL8B	ARL8B_homo1	Arl8b	arl8ba
ARL8B	ARL8B_homo2	Arl8b	arl8bb
ARNTL	ARNTL_homo1	Arntl	arntl1a
ARNTL	ARNTL_homo2	Arntl	arntl1b
ARPC5	ARPC5_homo1	Arpc5	arpc5a
ARPC5	ARPC5_homo2	Arpc5	arpc5b
ARPC5L	ARPC5L_homo1	Arpc5l	arpc5la
ARPC5L	ARPC5L_homo2	Arpc5l	arpc5lb
ARR3	ARR3_homo1	Arr3	arr3a
ARR3	ARR3_homo2	Arr3	arr3b
ARRB2	ARRB2_homo1	Arrb2	arrb2a
ARRB2	ARRB2_homo2	Arrb2	arrb2b
ARRDC5	ARRDC5_homo1	Arrdc5	arrdc1a
ARRDC5	ARRDC5_homo2	Arrdc5	si:ch211-130m23.2
ARRDC5	ARRDC5_homo3	Arrdc5	si:dkey-172m14.2
ARRDC5	ARRDC5_homo4	Arrdc5	zgc:110353
ARRDC5	ARRDC5_homo5	Arrdc5	zgc:110626
ARSG	ARSG_homo1	Arsg	arsg
ARSG	ARSG_homo2	Arsg	CABZ01038699.1
ART3	ART3_homo1	Art3	art4
ART3	ART3_homo2	Art3	BX908804.1
ART3	ART3_homo3	Art3	BX908804.3
ART3	ART3_homo4	Art3	CABZ01019904.1
ART3	ART3_homo5	Art3	CABZ01059912.1
ART3	ART3_homo6	Art3	CABZ01059913.1
ART3	ART3_homo7	Art3	FO904885.1
ART3	ART3_homo8	Art3	FO904885.2
ART3	ART3_homo9	Art3	FO907110.1
ART3	ART3_homo10	Art3	si:ch211-163m16.7
ART3	ART3_homo11	Art3	si:ch211-51i16.1
ART3	ART3_homo12	Art3	si:ch211-51i16.3
ART3	ART3_homo13	Art3	si:ch73-379f5.5
ART3	ART3_homo14	Art3	zmp:0000000997
ART5	ART5_homo1	Art5	art4
ART5	ART5_homo2	Art5	BX908804.1
ART5	ART5_homo3	Art5	BX908804.3
ART5	ART5_homo4	Art5	CABZ01019904.1
ART5	ART5_homo5	Art5	CABZ01059912.1
ART5	ART5_homo6	Art5	CABZ01059913.1
ART5	ART5_homo7	Art5	FO904885.1
ART5	ART5_homo8	Art5	FO904885.2
ART5	ART5_homo9	Art5	FO907110.1
ART5	ART5_homo10	Art5	si:ch211-163m16.7
ART5	ART5_homo11	Art5	si:ch211-51i16.1
ART5	ART5_homo12	Art5	si:ch211-51i16.3
ART5	ART5_homo13	Art5	si:ch73-379f5.5
ART5	ART5_homo14	Art5	zmp:0000000997
ARVCF	ARVCF_homo1	Arvcf	arvcfa
ARVCF	ARVCF_homo2	Arvcf	arvcfb
ARX	ARX_homo1	Arx	arxa
ARX	ARX_homo2	Arx	arxb
ASAH1	ASAH1_homo1	Asah1	asah1a
ASAH1	ASAH1_homo2	Asah1	asah1b
ASAP1	ASAP1_homo1	Asap1	asap1a
ASAP1	ASAP1_homo2	Asap1	asap1b
ASB12	ASB12_homo1	Asb12	asb12a
ASB12	ASB12_homo2	Asb12	asb12b
ASB13	ASB13_homo1	Asb13	asb13a.1
ASB13	ASB13_homo2	Asb13	asb13a.2
ASB13	ASB13_homo3	Asb13	asb13b
ASB14	ASB14_homo1	Asb14	asb14a
ASB14	ASB14_homo2	Asb14	asb14b
ASB15	ASB15_homo1	Asb15	asb15a
ASB15	ASB15_homo2	Asb15	asb15b
ASB2	ASB2_homo1	Asb2	asb2a.1
ASB2	ASB2_homo2	Asb2	asb2a.1
ASB2	ASB2_homo3	Asb2	asb2b
ASCL2	ASCL2_homo1	Ascl2	ascl1a
ASCL2	ASCL2_homo2	Ascl2	ascl1b
ASF1B	ASF1B_homo1	Asf1b	asf1ba
ASF1B	ASF1B_homo2	Asf1b	asf1bb
ASIC4	ASIC4_homo1	Asic4	asic4a
ASIC4	ASIC4_homo2	Asic4	asic4b
ASPG	ASPG_homo1	Aspg	si:dkey-74k8.4
ASPG	ASPG_homo2	Aspg	si:dkey-9i23.14
ATAD1	ATAD1_homo1	Atad1	atad1a
ATAD1	ATAD1_homo2	Atad1	atad1b
ATAD5	ATAD5_homo1	Atad5	atad5a
ATAD5	ATAD5_homo2	Atad5	atad5b
ATCAY	ATCAY_homo1	Atcay	atcaya
ATCAY	ATCAY_homo2	Atcay	atcayb
ATF4	ATF4_homo1	Atf4	atf4a
ATF4	ATF4_homo2	Atf4	atf4b
ATF5	ATF5_homo1	Atf5	atf5a
ATF5	ATF5_homo2	Atf5	atf5b
ATF7	ATF7_homo1	Atf7	atf7a
ATF7	ATF7_homo2	Atf7	atf7b
ATG4A	ATG4A_homo1	Atg4a	atg4a
ATG4A	ATG4A_homo2	Atg4a-ps	atg4a
ATG4D	ATG4D_homo1	Atg4d	atg4da
ATG4D	ATG4D_homo2	Atg4d	atg4db
ATP13A4	ATP13A4_homo1	Atp13a4	atp1a3a
ATP13A4	ATP13A4_homo2	Atp13a4	atp1a3b
ATP13A4	ATP13A4_homo3	Atp13a4	atp2b2
ATP13A5	ATP13A5_homo1	Atp13a5	atp1a3a
ATP13A5	ATP13A5_homo2	Atp13a5	atp1a3b
ATP13A5	ATP13A5_homo3	Atp13a5	atp2b2
ATP13A5	ATP13A5_homo4	Atp13a5	si:dkey-28b4.8
ATP1A1	ATP1A1_homo1	Atp1a1	atp1a1a.1
ATP1A1	ATP1A1_homo2	Atp1a1	atp1a1a.2
ATP1A1	ATP1A1_homo3	Atp1a1	atp1a1a.3
ATP1A1	ATP1A1_homo4	Atp1a1	atp1a1a.4
ATP1A1	ATP1A1_homo5	Atp1a1	atp1a1a.5
ATP1A1	ATP1A1_homo6	Atp1a1	atp1a1b
ATP1A4	ATP1A4_homo1	Atp1a4	atp1a3a
ATP1A4	ATP1A4_homo2	Atp1a4	atp1a3b
ATP1A4	ATP1A4_homo3	Atp1a4	atp2a1
ATP1A4	ATP1A4_homo4	Atp1a4	atp2a1l
ATP1A4	ATP1A4_homo5	Atp1a4	atp2a2a
ATP1A4	ATP1A4_homo6	Atp1a4	atp2b2
ATP1A4	ATP1A4_homo7	Atp1a4	si:dkey-28b4.8
ATP1B1	ATP1B1_homo1	Atp1b1	atp1b1a
ATP1B1	ATP1B1_homo2	Atp1b1	atp1b1b
ATP1B2	ATP1B2_homo1	Atp1b2	atp1b2a
ATP1B2	ATP1B2_homo2	Atp1b2	atp1b2b
ATP1B3	ATP1B3_homo1	Atp1b3	atp1b3a
ATP1B3	ATP1B3_homo2	Atp1b3	atp1b3b
ATP2B1	ATP2B1_homo1	Atp2b1	atp2b1a
ATP2B1	ATP2B1_homo2	Atp2b1	atp2b1b
ATP2B2	ATP2B2_homo1	Atp2b2	atp1a3a
ATP2B2	ATP2B2_homo2	Atp2b2	atp1a3b
ATP2B2	ATP2B2_homo3	Atp2b2	atp2b2
ATP2B2	ATP2B2_homo4	Atp2b2	si:dkey-28b4.8
ATP2C2	ATP2C2_homo1	Atp2c2	atp1a3a
ATP2C2	ATP2C2_homo2	Atp2c2	atp1a3b
ATP6AP1	ATP6AP1_homo1	Atp6ap1	atp6ap1a
ATP6AP1	ATP6AP1_homo2	Atp6ap1	atp6ap1b
ATP6V0A1	ATP6V0A1_homo1	Atp6v0a1	atp6v0a1a
ATP6V0A1	ATP6V0A1_homo2	Atp6v0a1	atp6v0a1b
ATP6V0A2	ATP6V0A2_homo1	Atp6v0a2	atp6v0a2a
ATP6V0A2	ATP6V0A2_homo2	Atp6v0a2	atp6v0a2b
ATP6V0C	ATP6V0C_homo1	Atp6v0c	atp6v0ca
ATP6V0C	ATP6V0C_homo2	Atp6v0c	atp6v0cb
ATP6V1A	ATP6V1A_homo1	Atp6v1a	atp6v1aa
ATP6V1A	ATP6V1A_homo2	Atp6v1a	atp6v1ab
ATP6V1C1	ATP6V1C1_homo1	Atp6v1c1	atp6v1c1a
ATP6V1C1	ATP6V1C1_homo2	Atp6v1c1	atp6v1c1b
ATP6V1E1	ATP6V1E1_homo1	Atp6v1e1	atp6v1e1a
ATP6V1E1	ATP6V1E1_homo2	Atp6v1e1	atp6v1e1b
ATP6V1E2	ATP6V1E2_homo1	Atp6v1e2	atp6v1e1a
ATP6V1E2	ATP6V1E2_homo2	Atp6v1e2	atp6v1e1b
ATP8A1	ATP8A1_homo1	Atp8a1	ATP8A1
ATP8A1	ATP8A1_homo2	Atp8a1	atp8a1
ATRNL1	ATRNL1_homo1	Atrnl1	atrnl1a
ATRNL1	ATRNL1_homo2	Atrnl1	atrnl1b
ATXN1	ATXN1_homo1	Atxn1	atxn1a
ATXN1	ATXN1_homo2	Atxn1	atxn1b
ATXN7L2	ATXN7L2_homo1	Atxn7l2	atxn7l2a
ATXN7L2	ATXN7L2_homo2	Atxn7l2	atxn7l2b
ATXN7L3	ATXN7L3_homo1	Atxn7l3	atxn7l3
ATXN7L3	ATXN7L3_homo2	Atxn7l3	ATXN7L3
AVP	AVP_homo1	Avp	avp
AVP	AVP_homo2	Avp	oxt
AVPR1A	AVPR1A_homo1	Avpr1a	avpr1aa
AVPR1A	AVPR1A_homo2	Avpr1a	avpr1ab
AVPR2	AVPR2_homo1	Avpr2	avpr2aa
AVPR2	AVPR2_homo2	Avpr2	avpr2ab
AZGP1	AZGP1_homo1	Azgp1	CR339041.1
AZGP1	AZGP1_homo2	Azgp1	CR339041.2
AZGP1	AZGP1_homo3	Azgp1	mhc1laa
AZGP1	AZGP1_homo4	Azgp1	mhc1lba
AZGP1	AZGP1_homo5	Azgp1	mhc1lda
AZGP1	AZGP1_homo6	Azgp1	mhc1lfa
AZGP1	AZGP1_homo7	Azgp1	mhc1lga
AZGP1	AZGP1_homo8	Azgp1	mhc1lia
AZGP1	AZGP1_homo9	Azgp1	mhc1lja
AZGP1	AZGP1_homo10	Azgp1	mhc1lla
AZGP1	AZGP1_homo11	Azgp1	si:ch211-147g22.4
AZGP1	AZGP1_homo12	Azgp1	si:dkey-225f5.5
AZGP1	AZGP1_homo13	Azgp1	si:dkey-52p2.5
AZIN1	AZIN1_homo1	Azin1	azin1a
AZIN1	AZIN1_homo2	Azin1	azin1b
B3GALNT1	B3GALNT1_homo1	B3galnt1	BX649337.2
B3GALNT1	B3GALNT1_homo2	B3galnt1	si:ch211-250e5.2
B3GALNT1	B3GALNT1_homo3	B3galnt1	zgc:162952
B3GALNT1	B3GALNT1_homo4	B3galnt1	zgc:194330
B3GALT5	B3GALT5_homo1	B3galt5	BX649337.2
B3GALT5	B3GALT5_homo2	B3galt5	si:ch211-250e5.2
B3GALT5	B3GALT5_homo3	B3galt5	zgc:162952
B3GALT5	B3GALT5_homo4	B3galt5	zgc:194330
B3GAT1	B3GAT1_homo1	B3gat1	B3GAT1
B3GAT1	B3GAT1_homo2	B3gat1	b3gat1a
B3GLCT	B3GLCT_homo1	B3glct	b3glcta
B3GLCT	B3GLCT_homo2	B3glct	b3glctb
B3GNT2	B3GNT2_homo1	B3gnt2	b3gnt2a
B3GNT2	B3GNT2_homo2	B3gnt2	b3gnt2b
B3GNT3	B3GNT3_homo1	B3gnt3	b3gnt3.1
B3GNT3	B3GNT3_homo2	B3gnt3	b3gnt3.2
B3GNT3	B3GNT3_homo3	B3gnt3	b3gnt3.3
B3GNT3	B3GNT3_homo4	B3gnt3	b3gnt3.4
B3GNT5	B3GNT5_homo1	B3gnt5	b3gnt5a
B3GNT5	B3GNT5_homo2	B3gnt5	b3gnt5b
B3GNT6	B3GNT6_homo1	B3gnt6	b3gnt7l
B3GNT6	B3GNT6_homo2	B3gnt6	BX649337.2
B3GNT6	B3GNT6_homo3	B3gnt6	CABZ01072312.1
B3GNT6	B3GNT6_homo4	B3gnt6	CR759791.1
B3GNT6	B3GNT6_homo5	B3gnt6	si:ch211-250e5.2
B3GNT6	B3GNT6_homo6	B3gnt6	si:dkey-160o24.3
B3GNT6	B3GNT6_homo7	B3gnt6	si:dkey-175m17.6
B3GNT6	B3GNT6_homo8	B3gnt6	zgc:162952
B3GNT6	B3GNT6_homo9	B3gnt6	zgc:194330
B3GNT6	B3GNT6_homo10	B3gnt6	zgc:194551
B3GNT6	B3GNT6_homo11	B3gnt6	zgc:194679
B4GALNT1	B4GALNT1_homo1	B4galnt1	b4galnt1a
B4GALNT1	B4GALNT1_homo2	B4galnt1	b4galnt1b
B4GALNT2	B4GALNT2_homo1	B4galnt2	b4galnt2.1
B4GALNT2	B4GALNT2_homo2	B4galnt2	b4galnt2.2
B4GALNT2	B4GALNT2_homo3	B4galnt2	CABZ01039859.1
B4GALNT3	B4GALNT3_homo1	B4galnt3	b4galnt3a
B4GALNT3	B4GALNT3_homo2	B4galnt3	b4galnt3b
B4GALNT4	B4GALNT4_homo1	B4galnt4	b4galnt4a
B4GALNT4	B4GALNT4_homo2	B4galnt4	b4galnt4b
B4GALT1	B4GALT1_homo1	B4galt1	b4galt1
B4GALT1	B4GALT1_homo2	B4galt1	b4galt1l
BAALC	BAALC_homo1	Baalc	baalca
BAALC	BAALC_homo2	Baalc	baalcb
BACH1	BACH1_homo1	Bach1	bach1a
BACH1	BACH1_homo2	Bach1	bach1b
BAG6	BAG6_homo1	Bag6	bag6
BAG6	BAG6_homo2	Bag6	bag6l
BAHCC1	BAHCC1_homo1	Bahcc1	bahcc1a
BAHCC1	BAHCC1_homo2	Bahcc1	bahcc1b
BAHD1	BAHD1_homo1	Bahd1	bahd1
BAHD1	BAHD1_homo2	Bahd1	CABZ01087948.1
BAIAP2	BAIAP2_homo1	Baiap2	baiap2a
BAIAP2	BAIAP2_homo2	Baiap2	baiap2b
BAIAP2L1	BAIAP2L1_homo1	Baiap2l1	baiap2l1a
BAIAP2L1	BAIAP2L1_homo2	Baiap2l1	baiap2l1b
BAIAP2L2	BAIAP2L2_homo1	Baiap2l2	baiap2l2a
BAIAP2L2	BAIAP2L2_homo2	Baiap2l2	baiap2l2b
BAMBI	BAMBI_homo1	Bambi	bambia
BAMBI	BAMBI_homo2	Bambi	bambib
BARHL1	BARHL1_homo1	Barhl1	barhl1a
BARHL1	BARHL1_homo2	Barhl1	barhl1b
BATF2	BATF2_homo1	Batf2	fosaa
BATF2	BATF2_homo2	Batf2	si:ch211-153j24.3
BAX	BAX_homo1	Bax	baxa
BAX	BAX_homo2	Bax	baxa
BCAM	BCAM_homo1	Bcam	bcam
BCAM	BCAM_homo2	Bcam	CABZ01024501.1
BCL2	BCL2_homo1	Bcl2	bcl2a
BCL2	BCL2_homo2	Bcl2	bcl2b
BCL7B	BCL7B_homo1	Bcl7b	bcl7ba
BCL7B	BCL7B_homo2	Bcl7b	bcl7bb
BCO2	BCO2_homo1	Bco2	bco2a
BCO2	BCO2_homo2	Bco2	bco2b
BCO2	BCO2_homo3	Bco2	bco2l
BCR	BCR_homo1	Bcr	bcr
BCR	BCR_homo2	Bcr	BCR
BDP1	BDP1_homo1	Bdp1	si:ch211-204c21.1
BDP1	BDP1_homo2	Bdp1	zgc:162472
BEND2	BEND2_homo1	Gm15262	selenon
BEND2	BEND2_homo2	Gm15262	zgc:113423
BGLAP	BGLAP_homo1	Bglap	bglap
BGLAP	BGLAP_homo2	Bglap2	bglap
BGLAP	BGLAP_homo3	Bglap3	bglap
BGN	BGN_homo1	Bgn	bgna
BGN	BGN_homo2	Bgn	bgnb
BHMT	BHMT_homo1	Bhmt	bhmt
BHMT	BHMT_homo2	Gm5096	bhmt
BICC1	BICC1_homo1	Bicc1	bicc1a
BICC1	BICC1_homo2	Bicc1	bicc1b
BICD1	BICD1_homo1	Bicd1	bicd1a
BICD1	BICD1_homo2	Bicd1	CABZ01085700.1
BICD2	BICD2_homo1	Bicd2	BICD2
BICD2	BICD2_homo2	Bicd2	bicd2
BIN1	BIN1_homo1	Bin1	bin1a
BIN1	BIN1_homo2	Bin1	bin1b
BIN2	BIN2_homo1	Bin2	bin2a
BIN2	BIN2_homo2	Bin2	bin2b
BLNK	BLNK_homo1	Blnk	blnk
BLNK	BLNK_homo2	Blnk	si:dkeyp-117b11.1
BLOC1S3	BLOC1S3_homo1	Bloc1s3	bloc1s3
BLOC1S3	BLOC1S3_homo2	Bloc1s3	CR387932.1
BMI1	BMI1_homo1	Bmi1	bmi1a
BMI1	BMI1_homo2	Bmi1	bmi1b
BMP1	BMP1_homo1	Bmp1	bmp1a
BMP1	BMP1_homo2	Bmp1	bmp1b
BMP10	BMP10_homo1	Bmp10	bmp10
BMP10	BMP10_homo2	Bmp10	bmp10l
BMP2	BMP2_homo1	Bmp2	bmp2a
BMP2	BMP2_homo2	Bmp2	bmp2b
BMP7	BMP7_homo1	Bmp7	bmp7a
BMP7	BMP7_homo2	Bmp7	bmp7b
BMPR1A	BMPR1A_homo1	Bmpr1a	bmpr1aa
BMPR1A	BMPR1A_homo2	Bmpr1a	bmpr1ab
BMPR1B	BMPR1B_homo1	Bmpr1b	bmpr1ba
BMPR1B	BMPR1B_homo2	Bmpr1b	bmpr1bb
BMPR2	BMPR2_homo1	Bmpr2	bmpr2a
BMPR2	BMPR2_homo2	Bmpr2	bmpr2b
BNIP1	BNIP1_homo1	Bnip1	bnip1a
BNIP1	BNIP1_homo2	Bnip1	bnip1b
BNIP3L	BNIP3L_homo1	Bnip3l	bnip3la
BNIP3L	BNIP3L_homo2	Bnip3l	bnip3lb
BOK	BOK_homo1	Bok	boka
BOK	BOK_homo2	Bok	bokb
BRCC3	BRCC3_homo1	Brcc3	brcc3
BRCC3	BRCC3_homo2	Gm5136	brcc3
BRD1	BRD1_homo1	Brd1	brd1a
BRD1	BRD1_homo2	Brd1	brd1b
BRD2	BRD2_homo1	Brd2	brd2a
BRD2	BRD2_homo2	Brd2	brd2b
BRD8	BRD8_homo1	Brd8	BRD8
BRD8	BRD8_homo2	Brd8	brd8
BRF2	BRF2_homo1	Brf2	brf2
BRF2	BRF2_homo2	Brf2	CABZ01085177.1
BRINP2	BRINP2_homo1	Brinp2	brinp2
BRINP2	BRINP2_homo2	Brinp2	brinp3a.1
BRINP2	BRINP2_homo3	Brinp2	brinp3b
BRPF3	BRPF3_homo1	Brpf3	brpf3a
BRPF3	BRPF3_homo2	Brpf3	brpf3b
BRSK2	BRSK2_homo1	Brsk2	BRSK2
BRSK2	BRSK2_homo2	Brsk2	brsk2b
BSCL2	BSCL2_homo1	Bscl2	bscl2
BSCL2	BSCL2_homo2	Bscl2	bscl2l
BSN	BSN_homo1	Bsn	BSN
BSN	BSN_homo2	Bsn	bsnb
BTBD10	BTBD10_homo1	Btbd10	btbd10a
BTBD10	BTBD10_homo2	Btbd10	btbd10b
BTBD11	BTBD11_homo1	Btbd11	btbd11a
BTBD11	BTBD11_homo2	Btbd11	btbd11b
BTBD17	BTBD17_homo1	Btbd17	btbd17a
BTBD17	BTBD17_homo2	Btbd17	btbd17b
BTBD2	BTBD2_homo1	Btbd2	btbd2a
BTBD2	BTBD2_homo2	Btbd2	btbd2b
BTBD6	BTBD6_homo1	Btbd6	btbd6a
BTBD6	BTBD6_homo2	Btbd6	btbd6b
BTF3L4	BTF3L4_homo1	Btf3l4	btf3l4
BTF3L4	BTF3L4_homo2	Btf3l4b	btf3l4
BTG1	BTG1_homo1	Btg1	btg1
BTG1	BTG1_homo2	Btg1b	btg1
BTG1	BTG1_homo3	Btg1c	btg1
BZW1	BZW1_homo1	Bzw1	bzw1a
BZW1	BZW1_homo2	Bzw1	bzw1b
C16orf96	C16orf96_homo1	4930562C15Rik	si:zfos-1505d6.3
C16orf96	C16orf96_homo2	4930562C15Rik	zp2.1
C16orf96	C16orf96_homo3	4930562C15Rik	zp2.2
C16orf96	C16orf96_homo4	4930562C15Rik	zp2.3
C16orf96	C16orf96_homo5	4930562C15Rik	zp2.5
C16orf96	C16orf96_homo6	4930562C15Rik	zp2.6
C16orf96	C16orf96_homo7	4930562C15Rik	zp2l1
C16orf96	C16orf96_homo8	4930562C15Rik	zp2l2
C16orf96	C16orf96_homo9	4930562C15Rik	zpax4
C17orf49	C17orf49_homo1	0610010K14Rik	C10H17orf49
C17orf49	C17orf49_homo2	0610010K14Rik	C10H17orf49
C17orf99	C17orf99_homo1	6030468B19Rik	si:ch1073-66l23.1
C17orf99	C17orf99_homo2	6030468B19Rik	zgc:154125
C19orf12	C19orf12_homo1	1600014C10Rik	C7H19orf12
C19orf12	C19orf12_homo2	1600014C10Rik	C7H19orf12
C19orf12	C19orf12_homo3	1600014C10Rik	C7H19orf12
C19orf12	C19orf12_homo4	1600014C10Rik	C7H19orf12
C1orf115	C1orf115_homo1	C130074G19Rik	si:dkey-126g1.9
C1orf115	C1orf115_homo2	C130074G19Rik	zgc:194392
C1orf116	C1orf116_homo1	AA986860	si:ch73-184c24.1
C1orf116	C1orf116_homo2	AA986860	zgc:158258
C1orf21	C1orf21_homo1	1700025G04Rik	zgc:55943
C1orf21	C1orf21_homo2	1700025G04Rik	zgc:92140
C1orf43	C1orf43_homo1	4933434E20Rik	C16H1orf43
C1orf43	C1orf43_homo2	4933434E20Rik	CABZ01010830.1
C1QL3	C1QL3_homo1	C1ql3	c1ql3a
C1QL3	C1QL3_homo2	C1ql3	c1ql3b
C1QL4	C1QL4_homo1	C1ql4	c1ql4a
C1QL4	C1QL4_homo2	C1ql4	c1ql4b
C1RL	C1RL_homo1	C1rl	f9a
C1RL	C1RL_homo2	C1rl	habp2
C1S	C1S_homo1	C1s1	wu:fd46c06
C1S	C1S_homo2	C1s2	wu:fd46c06
C20orf173	C20orf173_homo1	6430550D23Rik	CU459056.1
C20orf173	C20orf173_homo2	6430550D23Rik	st3gal7
C20orf173	C20orf173_homo3	6430550D23Rik	st3gal8
C20orf27	C20orf27_homo1	1700037H04Rik	C7H20orf27
C20orf27	C20orf27_homo2	1700037H04Rik	si:ch211-151p13.8
C3	C3_homo1	C3	c3b.1
C3	C3_homo2	C3	c3b.2
C3orf70	C3orf70_homo1	2510009E07Rik	C9H3orf70
C3orf70	C3orf70_homo2	2510009E07Rik	C9H3orf70
C5orf24	C5orf24_homo1	B230219D22Rik	C21H5orf24
C5orf24	C5orf24_homo2	B230219D22Rik	si:ch1073-44g3.1
C6	C6_homo1	C6	c6
C6	C6_homo2	C6	c6
C6orf58	C6orf58_homo1	2310057J18Rik	C20H6orf58
C6orf58	C6orf58_homo2	2310057J18Rik	C20H6orf58
C7	C7_homo1	C7	c7a
C7	C7_homo2	C7	c7b
CA1	CA1_homo1	Car1	ca2
CA1	CA1_homo2	Car1	cahz
CA10	CA10_homo1	Car10	ca10a
CA10	CA10_homo2	Car10	ca10b
CA11	CA11_homo1	Car11	ca2
CA11	CA11_homo2	Car11	cahz
CA13	CA13_homo1	Car13	ca2
CA13	CA13_homo2	Car13	cahz
CA2	CA2_homo1	Car2	ca2
CA2	CA2_homo2	Car2	cahz
CA3	CA3_homo1	Car3	ca2
CA3	CA3_homo2	Car3	cahz
CA9	CA9_homo1	Car9	ca2
CA9	CA9_homo2	Car9	cahz
CABIN1	CABIN1_homo1	Cabin1	cabin1
CABIN1	CABIN1_homo2	Cabin1	si:ch73-313l22.2
CABLES2	CABLES2_homo1	Cables2	cables2a
CABLES2	CABLES2_homo2	Cables2	cables2b
CABP1	CABP1_homo1	Cabp1	cabp1a
CABP1	CABP1_homo2	Cabp1	cabp1b
CABP5	CABP5_homo1	Cabp5	cabp5a
CABP5	CABP5_homo2	Cabp5	cabp5b
CABP7	CABP7_homo1	Cabp7	CABP7
CABP7	CABP7_homo2	Cabp7	cabp7b
CACNA1A	CACNA1A_homo1	Cacna1a	cacna1aa
CACNA1A	CACNA1A_homo2	Cacna1a	cacna1ab
CACNA1B	CACNA1B_homo1	Cacna1b	cacna1ba
CACNA1B	CACNA1B_homo2	Cacna1b	cacna1bb
CACNA1D	CACNA1D_homo1	Cacna1d	cacna1da
CACNA1D	CACNA1D_homo2	Cacna1d	cacna1db
CACNA1D	CACNA1D_homo3	Cacna1d	cacna1db
CACNA1E	CACNA1E_homo1	Cacna1e	cacna1ea
CACNA1E	CACNA1E_homo2	Cacna1e	cacna1eb
CACNA1I	CACNA1I_homo1	Cacna1i	cacna1ia
CACNA1I	CACNA1I_homo2	Cacna1i	cacna1ib
CACNA1I	CACNA1I_homo3	Cacna1i	LO017974.1
CACNA1S	CACNA1S_homo1	Cacna1s	cacna1sa
CACNA1S	CACNA1S_homo2	Cacna1s	cacna1sb
CACNA2D2	CACNA2D2_homo1	Cacna2d2	cacna2d2a
CACNA2D2	CACNA2D2_homo2	Cacna2d2	cacna2d2b
CACNA2D3	CACNA2D3_homo1	Cacna2d3	cacna2d3
CACNA2D3	CACNA2D3_homo2	Cacna2d3	CACNA2D3
CACNA2D4	CACNA2D4_homo1	Cacna2d4	cacna2d4a
CACNA2D4	CACNA2D4_homo2	Cacna2d4	cacna2d4a
CACNA2D4	CACNA2D4_homo3	Cacna2d4	cacna2d4b
CACNB2	CACNB2_homo1	Cacnb2	cacnb2a
CACNB2	CACNB2_homo2	Cacnb2	cacnb2b
CACNB3	CACNB3_homo1	Cacnb3	cacnb3a
CACNB3	CACNB3_homo2	Cacnb3	cacnb3b
CACNG1	CACNG1_homo1	Cacng1	cacng1a
CACNG1	CACNG1_homo2	Cacng1	cacng1b
CACNG2	CACNG2_homo1	Cacng2	cacng2a
CACNG2	CACNG2_homo2	Cacng2	cacng2b
CACNG3	CACNG3_homo1	Cacng3	cacng3a
CACNG3	CACNG3_homo2	Cacng3	cacng3b
CACNG4	CACNG4_homo1	Cacng4	cacng4a
CACNG4	CACNG4_homo2	Cacng4	cacng4b
CACNG5	CACNG5_homo1	Cacng5	cacng5a
CACNG5	CACNG5_homo2	Cacng5	cacng5b
CACNG6	CACNG6_homo1	Cacng6	cacng6a
CACNG6	CACNG6_homo2	Cacng6	cacng6b
CACNG7	CACNG7_homo1	Cacng7	cacng7a
CACNG7	CACNG7_homo2	Cacng7	cacng7b
CACNG8	CACNG8_homo1	Cacng8	cacng8a
CACNG8	CACNG8_homo2	Cacng8	cacng8b
CADM1	CADM1_homo1	Cadm1	cadm1a
CADM1	CADM1_homo2	Cadm1	cadm1b
CADM2	CADM2_homo1	Cadm2	cadm2a
CADM2	CADM2_homo2	Cadm2	cadm2b
CALB2	CALB2_homo1	Calb2	calb2a
CALB2	CALB2_homo2	Calb2	calb2b
CALCOCO1	CALCOCO1_homo1	Calcoco1	calcoco1a
CALCOCO1	CALCOCO1_homo2	Calcoco1	calcoco1b
CALHM1	CALHM1_homo1	Calhm1	CALHM1
CALHM1	CALHM1_homo2	Calhm1	calhm1
CALHM2	CALHM2_homo1	Calhm2	calhm2.1
CALHM2	CALHM2_homo2	Calhm2	calhm2.2
CALML3	CALML3_homo1	Calml3	calm1a
CALML3	CALML3_homo2	Calml3	calm1b
CALML4	CALML4_homo1	Calml4	calml4a
CALML4	CALML4_homo2	Calml4	calml4b
CALML5	CALML5_homo1	Calm4	cabp2a
CALML5	CALML5_homo2	Calm5	cabp2a
CALML5	CALML5_homo3	Calm4	cabp2b
CALML5	CALML5_homo4	Calm5	cabp2b
CALN1	CALN1_homo1	Caln1	caln1
CALN1	CALN1_homo2	Caln1	caln2
CALU	CALU_homo1	Calu	calua
CALU	CALU_homo2	Calu	calub
CAMK1	CAMK1_homo1	Camk1	BX571768.1
CAMK1	CAMK1_homo2	Camk1	camk1a
CAMK1	CAMK1_homo3	Camk1	camk1b
CAMK1D	CAMK1D_homo1	Camk1d	camk1da
CAMK1D	CAMK1D_homo2	Camk1d	camk1db
CAMK1G	CAMK1G_homo1	Camk1g	camk1ga
CAMK1G	CAMK1G_homo2	Camk1g	camk1gb
CAMK2G	CAMK2G_homo1	Camk2g	camk2g1
CAMK2G	CAMK2G_homo2	Camk2g	camk2g2
CAMK2N2	CAMK2N2_homo1	Camk2n2	camk2n1a
CAMK2N2	CAMK2N2_homo2	Camk2n2	camk2n2
CAMKK1	CAMKK1_homo1	Camkk1	camkk1a
CAMKK1	CAMKK1_homo2	Camkk1	camkk1b
CAMKMT	CAMKMT_homo1	Camkmt	camkmt
CAMKMT	CAMKMT_homo2	Camkmt	si:ch73-54n14.2
CAMKV	CAMKV_homo1	Camkv	camkva
CAMKV	CAMKV_homo2	Camkv	camkvb
CAMSAP1	CAMSAP1_homo1	Camsap1	camsap1a
CAMSAP1	CAMSAP1_homo2	Camsap1	camsap1b
CAMSAP3	CAMSAP3_homo1	Camsap3	CAMSAP3
CAMSAP3	CAMSAP3_homo2	Camsap3	camsap3
CAMTA1	CAMTA1_homo1	Camta1	camta1a
CAMTA1	CAMTA1_homo2	Camta1	camta1b
CAMTA2	CAMTA2_homo1	Camta2	CABZ01085201.1
CAMTA2	CAMTA2_homo2	Camta2	camta2
CANT1	CANT1_homo1	Cant1	cant1a
CANT1	CANT1_homo2	Cant1	cant1b
CAPG	CAPG_homo1	Capg	capga
CAPG	CAPG_homo2	Capg	capgb
CAPN1	CAPN1_homo1	Capn1	CAPN1
CAPN1	CAPN1_homo2	Capn1	CAPN1
CAPN11	CAPN11_homo1	Capn11	capn1a
CAPN11	CAPN11_homo2	Capn11	capn1b
CAPN2	CAPN2_homo1	Capn2	capn2a
CAPN2	CAPN2_homo2	Capn2	capn2b
CAPN2	CAPN2_homo3	Capn2	capn2l
CAPN2	CAPN2_homo4	Capn2	capn8
CAPN3	CAPN3_homo1	Capn3	capn3a
CAPN3	CAPN3_homo2	Capn3	capn3b
CAPN5	CAPN5_homo1	Capn5	capn5a
CAPN5	CAPN5_homo2	Capn5	capn5b
CAPNS1	CAPNS1_homo1	Capns1	capns1a
CAPNS1	CAPNS1_homo2	Capns1	capns1b
CAPNS2	CAPNS2_homo1	Capns2	capn12
CAPNS2	CAPNS2_homo2	Capns2	zgc:85932
CAPRIN1	CAPRIN1_homo1	Caprin1	caprin1a
CAPRIN1	CAPRIN1_homo2	Caprin1	caprin1b
CAPZA1	CAPZA1_homo1	4933400A11Rik	capza1a
CAPZA1	CAPZA1_homo2	4933400A11Rik	capza1b
CARD16	CARD16_homo1	Casp1	casp20
CARD16	CARD16_homo2	Casp1	casp8
CARD16	CARD16_homo3	Casp1	CR925773.1
CARD16	CARD16_homo4	Casp1	CU467905.1
CARTPT	CARTPT_homo1	Cartpt	cart1
CARTPT	CARTPT_homo2	Cartpt	CARTPT
CASK	CASK_homo1	Cask	caska
CASK	CASK_homo2	Cask	caskb
CASKIN1	CASKIN1_homo1	Caskin1	caskin1
CASKIN1	CASKIN1_homo2	Caskin1	si:dkeyp-9d4.3
CASKIN2	CASKIN2_homo1	Caskin2	CABZ01085710.1
CASKIN2	CASKIN2_homo2	Caskin2	CASKIN2
CASP1	CASP1_homo1	Casp1	casp20
CASP1	CASP1_homo2	Casp1	casp8
CASP1	CASP1_homo3	Casp1	CR925773.1
CASP1	CASP1_homo4	Casp1	CU467905.1
CASP3	CASP3_homo1	Casp3	casp3a
CASP3	CASP3_homo2	Casp3	casp3b
CASP6	CASP6_homo1	Casp6	casp6a
CASP6	CASP6_homo2	Casp6	casp6b.1
CASP6	CASP6_homo3	Casp6	casp6b.2
CASQ1	CASQ1_homo1	Casq1	casq1a
CASQ1	CASQ1_homo2	Casq1	casq1b
CBLN2	CBLN2_homo1	Cbln2	cbln2a
CBLN2	CBLN2_homo2	Cbln2	cbln2b
CBLN3	CBLN3_homo1	Cbln3	cbln10
CBLN3	CBLN3_homo2	Cbln3	cbln11
CBLN3	CBLN3_homo3	Cbln3	cbln12
CBLN3	CBLN3_homo4	Cbln3	cbln13
CBLN3	CBLN3_homo5	Cbln3	cbln14
CBLN3	CBLN3_homo6	Cbln3	cbln17
CBLN3	CBLN3_homo7	Cbln3	cbln18
CBLN3	CBLN3_homo8	Cbln3	cbln20
CBLN3	CBLN3_homo9	Cbln3	cbln5
CBLN3	CBLN3_homo10	Cbln3	cbln6
CBLN3	CBLN3_homo11	Cbln3	cbln7
CBLN3	CBLN3_homo12	Cbln3	cbln8
CBLN3	CBLN3_homo13	Cbln3	cbln9
CBLN3	CBLN3_homo14	Cbln3	si:ch211-142d6.2
CBLN3	CBLN3_homo15	Cbln3	si:dkeyp-110c7.4
CBLN3	CBLN3_homo16	Cbln3	si:dkeyp-74b6.2
CBR1	CBR1_homo1	Cbr1	cbr1
CBR1	CBR1_homo2	Gm5678	cbr1
CBR3	CBR3_homo1	Cbr3	cbr1l
CBR3	CBR3_homo2	Cbr3	zgc:101858
CBR3	CBR3_homo3	Cbr3	zgc:112146
CBR3	CBR3_homo4	Cbr3	zgc:123284
CBR3	CBR3_homo5	Cbr3	zgc:163083
CBR3	CBR3_homo6	Cbr3	zgc:65997
CBR3	CBR3_homo7	Cbr3	zgc:92161
CBR3	CBR3_homo8	Cbr3	zmp:0000001048
CBS	CBS_homo1	Cbs	cbsa
CBS	CBS_homo2	Cbs	cbsb
CBX1	CBX1_homo1	Cbx1	cbx1a
CBX1	CBX1_homo2	Cbx1	cbx1b
CBX6	CBX6_homo1	Cbx6	cbx6a
CBX6	CBX6_homo2	Cbx6	cbx6b
CBX7	CBX7_homo1	Cbx7	cbx7a
CBX7	CBX7_homo2	Cbx7	cbx7b
CBX8	CBX8_homo1	Cbx8	cbx8a
CBX8	CBX8_homo2	Cbx8	cbx8b
CCDC106	CCDC106_homo1	Ccdc106	ccdc106a
CCDC106	CCDC106_homo2	Ccdc106	ccdc106b
CCDC120	CCDC120_homo1	Ccdc120	ccdc120
CCDC120	CCDC120_homo2	Ccdc120	si:ch211-169p10.1
CCDC127	CCDC127_homo1	Ccdc127	ccdc127a
CCDC127	CCDC127_homo2	Ccdc127	ccdc127b
CCDC134	CCDC134_homo1	Ccdc134	CCDC134
CCDC134	CCDC134_homo2	Ccdc134	CCDC134
CCDC136	CCDC136_homo1	Ccdc136	ccdc136b
CCDC136	CCDC136_homo2	Ccdc136	ccdc136b
CCDC149	CCDC149_homo1	Ccdc149	ccdc149a
CCDC149	CCDC149_homo2	Ccdc149	ccdc149b
CCDC18	CCDC18_homo1	Ccdc18	ccdc18
CCDC18	CCDC18_homo2	Ccdc18	si:ch73-389b16.1
CCDC34	CCDC34_homo1	Ccdc34	CABZ01081909.1
CCDC34	CCDC34_homo2	Ccdc34	zgc:153293
CCDC6	CCDC6_homo1	Ccdc6	ccdc6a
CCDC6	CCDC6_homo2	Ccdc6	ccdc6b
CCDC85A	CCDC85A_homo1	Ccdc85a	ccdc85a
CCDC85A	CCDC85A_homo2	Ccdc85a	ccdc85al
CCDC85C	CCDC85C_homo1	Ccdc85c	ccdc85ca
CCDC85C	CCDC85C_homo2	Ccdc85c	ccdc85cb
CCHCR1	CCHCR1_homo1	Cchcr1	si:dkeyp-20g2.1
CCHCR1	CCHCR1_homo2	Cchcr1	si:dkeyp-20g2.3
CCK	CCK_homo1	Cck	ccka
CCK	CCK_homo2	Cck	cckb
CCKBR	CCKBR_homo1	Cckbr	CCKBR
CCKBR	CCKBR_homo2	Cckbr	si:dkey-1h24.2
CCL15	CCL15_homo1	Ccl6	ccl35.1
CCL15	CCL15_homo2	Ccl9	ccl35.1
CCL15	CCL15_homo3	Ccl6	ccl35.2
CCL15	CCL15_homo4	Ccl9	ccl35.2
CCL18	CCL18_homo1	Ccl3	ccl35.1
CCL18	CCL18_homo2	Ccl3	ccl35.2
CCL21	CCL21_homo1	Ccl21a	cxcl32b.1
CCL21	CCL21_homo2	Ccl21b	cxcl32b.1
CCL21	CCL21_homo3	Ccl21d	cxcl32b.1
CCL21	CCL21_homo4	Gm10591	cxcl32b.1
CCL21	CCL21_homo5	Gm13304	cxcl32b.1
CCL23	CCL23_homo1	Ccl6	ccl35.1
CCL23	CCL23_homo2	Ccl9	ccl35.1
CCL23	CCL23_homo3	Ccl6	ccl35.2
CCL23	CCL23_homo4	Ccl9	ccl35.2
CCL27	CCL27_homo1	Ccl27a	ccl27a
CCL27	CCL27_homo2	Ccl27b	ccl27a
CCL27	CCL27_homo3	Gm13306	ccl27a
CCL27	CCL27_homo4	Ccl27a	ccl27b
CCL27	CCL27_homo5	Ccl27b	ccl27b
CCL27	CCL27_homo6	Gm13306	ccl27b
CCL28	CCL28_homo1	Ccl28	ccl27a
CCL28	CCL28_homo2	Ccl28	ccl27b
CCL3	CCL3_homo1	Ccl3	ccl35.1
CCL3	CCL3_homo2	Ccl3	ccl35.2
CCL4	CCL4_homo1	Ccl4	ccl35.1
CCL4	CCL4_homo2	Ccl4	ccl35.2
CCL4L2	CCL4L2_homo1	Ccl4	ccl35.1
CCL4L2	CCL4L2_homo2	Ccl4	ccl35.2
CCND2	CCND2_homo1	Ccnd2	ccnd2a
CCND2	CCND2_homo2	Ccnd2	ccnd2b
CCNT2	CCNT2_homo1	Ccnt2	ccnt2a
CCNT2	CCNT2_homo2	Ccnt2	ccnt2b
CCR1	CCR1_homo1	Ccr1	cabz01093075.1
CCR1	CCR1_homo2	Ccr1l1	cabz01093075.1
CCR1	CCR1_homo3	Ccr1	ccr11.1
CCR1	CCR1_homo4	Ccr1l1	ccr11.1
CCR1	CCR1_homo5	Ccr1	ccr2
CCR1	CCR1_homo6	Ccr1	ccr2
CCR1	CCR1_homo7	Ccr1l1	ccr2
CCR1	CCR1_homo8	Ccr1l1	ccr2
CCR1	CCR1_homo9	Ccr1	ccr8.1
CCR1	CCR1_homo10	Ccr1l1	ccr8.1
CCR1	CCR1_homo11	Ccr1	si:cabz01093077.1
CCR1	CCR1_homo12	Ccr1l1	si:cabz01093077.1
CCR2	CCR2_homo1	Ccr2	cabz01093075.1
CCR2	CCR2_homo2	Ccr5	cabz01093075.1
CCR2	CCR2_homo3	Ccr2	ccr11.1
CCR2	CCR2_homo4	Ccr5	ccr11.1
CCR2	CCR2_homo5	Ccr2	ccr2
CCR2	CCR2_homo6	Ccr2	ccr2
CCR2	CCR2_homo7	Ccr5	ccr2
CCR2	CCR2_homo8	Ccr5	ccr2
CCR2	CCR2_homo9	Ccr2	ccr8.1
CCR2	CCR2_homo10	Ccr5	ccr8.1
CCR2	CCR2_homo11	Ccr2	si:cabz01093077.1
CCR2	CCR2_homo12	Ccr5	si:cabz01093077.1
CCR3	CCR3_homo1	Ccr3	cabz01093075.1
CCR3	CCR3_homo2	Ccr3	ccr11.1
CCR3	CCR3_homo3	Ccr3	ccr2
CCR3	CCR3_homo4	Ccr3	ccr2
CCR3	CCR3_homo5	Ccr3	ccr8.1
CCR3	CCR3_homo6	Ccr3	si:cabz01093077.1
CCR4	CCR4_homo1	Ccr4	cabz01093075.1
CCR4	CCR4_homo2	Ccr4	ccr11.1
CCR4	CCR4_homo3	Ccr4	ccr2
CCR4	CCR4_homo4	Ccr4	ccr2
CCR4	CCR4_homo5	Ccr4	ccr8.1
CCR4	CCR4_homo6	Ccr4	si:cabz01093077.1
CCR6	CCR6_homo1	Ccr6	ccr6a
CCR6	CCR6_homo2	Ccr6	ccr6b
CCR8	CCR8_homo1	Ccr8	cabz01093075.1
CCR8	CCR8_homo2	Ccr8	ccr11.1
CCR8	CCR8_homo3	Ccr8	ccr2
CCR8	CCR8_homo4	Ccr8	ccr2
CCR8	CCR8_homo5	Ccr8	ccr8.1
CCR8	CCR8_homo6	Ccr8	si:cabz01093077.1
CCR9	CCR9_homo1	Ccr9	ccr9a
CCR9	CCR9_homo2	Ccr9	ccr9b
CCRL2	CCRL2_homo1	Ccrl2	cabz01093075.1
CCRL2	CCRL2_homo2	Ccrl2	ccr11.1
CCRL2	CCRL2_homo3	Ccrl2	ccr2
CCRL2	CCRL2_homo4	Ccrl2	ccr2
CCRL2	CCRL2_homo5	Ccrl2	ccr8.1
CCRL2	CCRL2_homo6	Ccrl2	si:cabz01093077.1
CCS	CCS_homo1	Ccs	ccs
CCS	CCS_homo2	Ccs	ccs
CCSAP	CCSAP_homo1	Ccsap	ccsapa
CCSAP	CCSAP_homo2	Ccsap	ccsapb
CCSER2	CCSER2_homo1	Ccser2	ccser2a
CCSER2	CCSER2_homo2	Ccser2	ccser2b
CD151	CD151_homo1	Cd151	cd151
CD151	CD151_homo2	Cd151	cd151l
CD200	CD200_homo1	Cd200	si:dkey-31e10.1
CD200	CD200_homo2	Cd200	si:dkey-31e10.5
CD207	CD207_homo1	Cd207	asgrl1
CD207	CD207_homo2	Cd207	asgrl2
CD207	CD207_homo3	Cd207	BX640512.3
CD207	CD207_homo4	Cd207	CT030017.2
CD207	CD207_homo5	Cd207	si:cabz01007816.2
CD207	CD207_homo6	Cd207	si:ch211-283g2.2
CD207	CD207_homo7	Cd207	si:ch211-283g2.3
CD207	CD207_homo8	Cd207	si:dkey-61f9.1
CD207	CD207_homo9	Cd207	si:dkey-61f9.1
CD209	CD209_homo1	Cd209a	asgrl1
CD209	CD209_homo2	Cd209b	asgrl1
CD209	CD209_homo3	Cd209c	asgrl1
CD209	CD209_homo4	Cd209d	asgrl1
CD209	CD209_homo5	Cd209e	asgrl1
CD209	CD209_homo6	Cd209a	asgrl2
CD209	CD209_homo7	Cd209b	asgrl2
CD209	CD209_homo8	Cd209c	asgrl2
CD209	CD209_homo9	Cd209d	asgrl2
CD209	CD209_homo10	Cd209e	asgrl2
CD209	CD209_homo11	Cd209a	BX640512.3
CD209	CD209_homo12	Cd209b	BX640512.3
CD209	CD209_homo13	Cd209c	BX640512.3
CD209	CD209_homo14	Cd209d	BX640512.3
CD209	CD209_homo15	Cd209e	BX640512.3
CD209	CD209_homo16	Cd209a	CT030017.2
CD209	CD209_homo17	Cd209b	CT030017.2
CD209	CD209_homo18	Cd209c	CT030017.2
CD209	CD209_homo19	Cd209d	CT030017.2
CD209	CD209_homo20	Cd209e	CT030017.2
CD209	CD209_homo21	Cd209a	si:cabz01007816.2
CD209	CD209_homo22	Cd209b	si:cabz01007816.2
CD209	CD209_homo23	Cd209c	si:cabz01007816.2
CD209	CD209_homo24	Cd209d	si:cabz01007816.2
CD209	CD209_homo25	Cd209e	si:cabz01007816.2
CD209	CD209_homo26	Cd209a	si:ch211-283g2.2
CD209	CD209_homo27	Cd209b	si:ch211-283g2.2
CD209	CD209_homo28	Cd209c	si:ch211-283g2.2
CD209	CD209_homo29	Cd209d	si:ch211-283g2.2
CD209	CD209_homo30	Cd209e	si:ch211-283g2.2
CD209	CD209_homo31	Cd209a	si:ch211-283g2.3
CD209	CD209_homo32	Cd209b	si:ch211-283g2.3
CD209	CD209_homo33	Cd209c	si:ch211-283g2.3
CD209	CD209_homo34	Cd209d	si:ch211-283g2.3
CD209	CD209_homo35	Cd209e	si:ch211-283g2.3
CD209	CD209_homo36	Cd209a	si:dkey-61f9.1
CD209	CD209_homo37	Cd209a	si:dkey-61f9.1
CD209	CD209_homo38	Cd209b	si:dkey-61f9.1
CD209	CD209_homo39	Cd209b	si:dkey-61f9.1
CD209	CD209_homo40	Cd209c	si:dkey-61f9.1
CD209	CD209_homo41	Cd209c	si:dkey-61f9.1
CD209	CD209_homo42	Cd209d	si:dkey-61f9.1
CD209	CD209_homo43	Cd209d	si:dkey-61f9.1
CD209	CD209_homo44	Cd209e	si:dkey-61f9.1
CD209	CD209_homo45	Cd209e	si:dkey-61f9.1
CD27	CD27_homo1	Cd27	cd40
CD27	CD27_homo2	Cd27	hdr
CD27	CD27_homo3	Cd27	nradd
CD27	CD27_homo4	Cd27	tnfrsf11a
CD27	CD27_homo5	Cd27	tnfrsf1b
CD27	CD27_homo6	Cd27	tnfrsfa
CD34	CD34_homo1	Cd34	si:ch211-286o17.1
CD34	CD34_homo2	Cd34	si:dkey-261h17.1
CD4	CD4_homo1	Cd4	AL929520.3
CD4	CD4_homo2	Cd4	cd4-1
CD4	CD4_homo3	Cd4	dicp1.16
CD4	CD4_homo4	Cd4	dicp1.3-4
CD4	CD4_homo5	Cd4	dicp2.1
CD4	CD4_homo6	Cd4	dicp2.2
CD4	CD4_homo7	Cd4	dicp3.1
CD4	CD4_homo8	Cd4	dicp3.3
CD4	CD4_homo9	Cd4	si:ch73-322b17.4
CD4	CD4_homo10	Cd4	si:ch73-34h11.1
CD4	CD4_homo11	Cd4	zmp:0000000608
CD44	CD44_homo1	Cd44	cd44a
CD44	CD44_homo2	Cd44	cd44b
CD5	CD5_homo1	Cd5	si:ch211-150o23.3
CD5	CD5_homo2	Cd5	si:dkey-14d8.20
CD5L	CD5L_homo1	Cd5l	si:ch211-51a6.2
CD5L	CD5L_homo2	Cd5l	si:ch73-127m5.1
CD5L	CD5L_homo3	Cd5l	si:dkey-14d8.20
CD69	CD69_homo1	Cd69	BX682234.1
CD69	CD69_homo2	Cd69	si:ch211-170d8.8
CD69	CD69_homo3	Cd69	si:ch211-193e13.5
CD69	CD69_homo4	Cd69	si:dkey-26c10.5
CD74	CD74_homo1	Cd74	cd74a
CD74	CD74_homo2	Cd74	cd74b
CD81	CD81_homo1	Cd81	cd81a
CD81	CD81_homo2	Cd81	cd81b
CD82	CD82_homo1	Cd82	cd82a
CD82	CD82_homo2	Cd82	cd82b
CD9	CD9_homo1	Cd9	cd9a
CD9	CD9_homo2	Cd9	cd9b
CD93	CD93_homo1	Cd93	cd248a
CD93	CD93_homo2	Cd93	cd248b
CDA	CDA_homo1	Cda	cdaa
CDA	CDA_homo2	Cda	cdab
CDC25A	CDC25A_homo1	Cdc25a	cdc25b
CDC25A	CDC25A_homo2	Cdc25a	cdc25d
CDC42	CDC42_homo1	Cdc42	cdc42
CDC42	CDC42_homo2	Cdc42	cdc42l
CDC42BPA	CDC42BPA_homo1	Cdc42bpa	cdc42bpaa
CDC42BPA	CDC42BPA_homo2	Cdc42bpa	cdc42bpab
CDC42EP1	CDC42EP1_homo1	Cdc42ep1	cdc42ep1a
CDC42EP1	CDC42EP1_homo2	Cdc42ep1	cdc42ep1b
CDC42EP4	CDC42EP4_homo1	Cdc42ep4	cdc42ep4a
CDC42EP4	CDC42EP4_homo2	Cdc42ep4	cdc42ep4b
CDC5L	CDC5L_homo1	Cdc5l	cdc5l
CDC5L	CDC5L_homo2	Gm32717	cdc5l
CDC5L	CDC5L_homo3	Gm32802	cdc5l
CDC5L	CDC5L_homo4	Gm9040	cdc5l
CDC5L	CDC5L_homo5	Gm9044	cdc5l
CDC5L	CDC5L_homo6	Gm9045	cdc5l
CDC5L	CDC5L_homo7	Gm9046	cdc5l
CDC5L	CDC5L_homo8	Gm9048	cdc5l
CDC5L	CDC5L_homo9	Gm9049	cdc5l
CDCP1	CDCP1_homo1	Cdcp1	CDCP1
CDCP1	CDCP1_homo2	Cdcp1	cdcp1a
CDH10	CDH10_homo1	Cdh10	cdh10a
CDH10	CDH10_homo2	Cdh10	LO017650.1
CDH18	CDH18_homo1	Cdh18	CDH18
CDH18	CDH18_homo2	Cdh18	cdh18a
CDH24	CDH24_homo1	Cdh24	cdh24a
CDH24	CDH24_homo2	Cdh24	cdh24b
CDH3	CDH3_homo1	Cdh3	cdh1
CDH3	CDH3_homo2	Cdh3	cdh28
CDH3	CDH3_homo3	Cdh3	cdh29
CDH3	CDH3_homo4	Cdh3	cdh30
CDH3	CDH3_homo5	Cdh3	cdh31
CDH7	CDH7_homo1	Cdh7	cdh7a
CDH7	CDH7_homo2	Cdh7	cdh7b
CDHR1	CDHR1_homo1	Cdhr1	CDHR1
CDHR1	CDHR1_homo2	Cdhr1	cdhr1a
CDK2AP1	CDK2AP1_homo1	Cdk2ap1	CDK2AP1
CDK2AP1	CDK2AP1_homo2	Gm12184	CDK2AP1
CDK5R1	CDK5R1_homo1	Cdk5r1	cdk5r1a
CDK5R1	CDK5R1_homo2	Cdk5r1	cdk5r1b
CDK5R2	CDK5R2_homo1	Cdk5r2	cdk5r2a
CDK5R2	CDK5R2_homo2	Cdk5r2	cdk5r2b
CDKN1B	CDKN1B_homo1	Cdkn1b	cdkn1ba
CDKN1B	CDKN1B_homo2	Cdkn1b	cdkn1bb
CDR2	CDR2_homo1	Cdr2	cdr2a
CDR2	CDR2_homo2	Cdr2	si:ch1073-272o11.3
CEBPZ	CEBPZ_homo1	Cebpz	cebpz
CEBPZ	CEBPZ_homo2	Cebpz	si:ch1073-412h12.3
CEL	CEL_homo1	Cel	cel.1
CEL	CEL_homo2	Cel	cel.2
CELA1	CELA1_homo1	Cela1	cela1.1
CELA1	CELA1_homo2	Cela1	cela1.2
CELA1	CELA1_homo3	Cela1	cela1.3
CELA1	CELA1_homo4	Cela1	cela1.4
CELA1	CELA1_homo5	Cela1	cela1.5
CELA1	CELA1_homo6	Cela1	cela1.5
CELA1	CELA1_homo7	Cela1	cela1.6
CELA1	CELA1_homo8	Cela1	si:ch73-44m9.5
CELA2A	CELA2A_homo1	Cela2a	ela2
CELA2A	CELA2A_homo2	Cela2a	ela2l
CELA2B	CELA2B_homo1	Cela2a	ela2
CELA2B	CELA2B_homo2	Cela2a	ela2l
CELF3	CELF3_homo1	Celf3	celf3a
CELF3	CELF3_homo2	Celf3	celf3b
CELF5	CELF5_homo1	Celf5	celf5a
CELF5	CELF5_homo2	Celf5	celf5b
CELSR1	CELSR1_homo1	Celsr1	celsr1a
CELSR1	CELSR1_homo2	Celsr1	celsr1b
CEP170	CEP170_homo1	Cep170	cep170aa
CEP170	CEP170_homo2	Cep170	cep170ab
CEP170B	CEP170B_homo1	Cep170b	cep170b
CEP170B	CEP170B_homo2	Cep170b	CEP170B
CEP250	CEP250_homo1	Cep250	cep135
CEP250	CEP250_homo2	Cep250	crocc2
CEP250	CEP250_homo3	Cep250	si:dkey-230p4.1
CEPT1	CEPT1_homo1	Cept1	cept1a
CEPT1	CEPT1_homo2	Cept1	cept1b
CERS2	CERS2_homo1	Cers2	cers2a
CERS2	CERS2_homo2	Cers2	cers2b
CERS3	CERS3_homo1	Cers3	cers3a
CERS3	CERS3_homo2	Cers3	cers3b
CERS4	CERS4_homo1	Cers4	cers4a
CERS4	CERS4_homo2	Cers4	cers4b
CES1	CES1_homo1	Ces1b	ces2a
CES1	CES1_homo2	Ces1c	ces2a
CES1	CES1_homo3	Ces1d	ces2a
CES1	CES1_homo4	Ces1g	ces2a
CES1	CES1_homo5	Ces1h	ces2a
CES1	CES1_homo6	Ces1b	ces3
CES1	CES1_homo7	Ces1c	ces3
CES1	CES1_homo8	Ces1d	ces3
CES1	CES1_homo9	Ces1g	ces3
CES1	CES1_homo10	Ces1h	ces3
CES1	CES1_homo11	Ces1b	nlgn2b
CES1	CES1_homo12	Ces1c	nlgn2b
CES1	CES1_homo13	Ces1d	nlgn2b
CES1	CES1_homo14	Ces1g	nlgn2b
CES1	CES1_homo15	Ces1h	nlgn2b
CES1	CES1_homo16	Ces1b	nlgn3b
CES1	CES1_homo17	Ces1c	nlgn3b
CES1	CES1_homo18	Ces1d	nlgn3b
CES1	CES1_homo19	Ces1g	nlgn3b
CES1	CES1_homo20	Ces1h	nlgn3b
CES1	CES1_homo21	Ces1b	si:ch211-71n6.4
CES1	CES1_homo22	Ces1c	si:ch211-71n6.4
CES1	CES1_homo23	Ces1d	si:ch211-71n6.4
CES1	CES1_homo24	Ces1g	si:ch211-71n6.4
CES1	CES1_homo25	Ces1h	si:ch211-71n6.4
CES1	CES1_homo26	Ces1b	si:ch73-89b15.3
CES1	CES1_homo27	Ces1c	si:ch73-89b15.3
CES1	CES1_homo28	Ces1d	si:ch73-89b15.3
CES1	CES1_homo29	Ces1g	si:ch73-89b15.3
CES1	CES1_homo30	Ces1h	si:ch73-89b15.3
CES1	CES1_homo31	Ces1b	si:dkey-30c15.17
CES1	CES1_homo32	Ces1c	si:dkey-30c15.17
CES1	CES1_homo33	Ces1d	si:dkey-30c15.17
CES1	CES1_homo34	Ces1g	si:dkey-30c15.17
CES1	CES1_homo35	Ces1h	si:dkey-30c15.17
CES2	CES2_homo1	Ces2a	ces2a
CES2	CES2_homo2	Ces2b	ces2a
CES2	CES2_homo3	Ces2c	ces2a
CES2	CES2_homo4	Ces2e	ces2a
CES2	CES2_homo5	Ces2f	ces2a
CES2	CES2_homo6	Ces2g	ces2a
CES2	CES2_homo7	Ces2a	ces3
CES2	CES2_homo8	Ces2b	ces3
CES2	CES2_homo9	Ces2c	ces3
CES2	CES2_homo10	Ces2e	ces3
CES2	CES2_homo11	Ces2f	ces3
CES2	CES2_homo12	Ces2g	ces3
CES2	CES2_homo13	Ces2a	nlgn2b
CES2	CES2_homo14	Ces2b	nlgn2b
CES2	CES2_homo15	Ces2c	nlgn2b
CES2	CES2_homo16	Ces2e	nlgn2b
CES2	CES2_homo17	Ces2f	nlgn2b
CES2	CES2_homo18	Ces2g	nlgn2b
CES2	CES2_homo19	Ces2a	nlgn3b
CES2	CES2_homo20	Ces2b	nlgn3b
CES2	CES2_homo21	Ces2c	nlgn3b
CES2	CES2_homo22	Ces2e	nlgn3b
CES2	CES2_homo23	Ces2f	nlgn3b
CES2	CES2_homo24	Ces2g	nlgn3b
CES2	CES2_homo25	Ces2a	si:ch211-71n6.4
CES2	CES2_homo26	Ces2b	si:ch211-71n6.4
CES2	CES2_homo27	Ces2c	si:ch211-71n6.4
CES2	CES2_homo28	Ces2e	si:ch211-71n6.4
CES2	CES2_homo29	Ces2f	si:ch211-71n6.4
CES2	CES2_homo30	Ces2g	si:ch211-71n6.4
CES2	CES2_homo31	Ces2a	si:ch73-89b15.3
CES2	CES2_homo32	Ces2b	si:ch73-89b15.3
CES2	CES2_homo33	Ces2c	si:ch73-89b15.3
CES2	CES2_homo34	Ces2e	si:ch73-89b15.3
CES2	CES2_homo35	Ces2f	si:ch73-89b15.3
CES2	CES2_homo36	Ces2g	si:ch73-89b15.3
CES2	CES2_homo37	Ces2a	si:dkey-30c15.17
CES2	CES2_homo38	Ces2b	si:dkey-30c15.17
CES2	CES2_homo39	Ces2c	si:dkey-30c15.17
CES2	CES2_homo40	Ces2e	si:dkey-30c15.17
CES2	CES2_homo41	Ces2f	si:dkey-30c15.17
CES2	CES2_homo42	Ces2g	si:dkey-30c15.17
CES3	CES3_homo1	Ces3a	ces2b
CES3	CES3_homo2	Ces3a	ces2b
CES3	CES3_homo3	Ces3b	ces2b
CES3	CES3_homo4	Ces3b	ces2b
CES4A	CES4A_homo1	Ces4a	ces2a
CES4A	CES4A_homo2	Ces4a	ces3
CES4A	CES4A_homo3	Ces4a	nlgn2b
CES4A	CES4A_homo4	Ces4a	nlgn3b
CES4A	CES4A_homo5	Ces4a	si:ch211-71n6.4
CES5A	CES5A_homo1	Ces5a	ces2a
CES5A	CES5A_homo2	Ces5a	ces3
CES5A	CES5A_homo3	Ces5a	nlgn2b
CES5A	CES5A_homo4	Ces5a	nlgn3b
CES5A	CES5A_homo5	Ces5a	si:ch211-71n6.4
CES5A	CES5A_homo6	Ces5a	si:ch73-89b15.3
CES5A	CES5A_homo7	Ces5a	si:dkey-30c15.17
CETN2	CETN2_homo1	Cetn2	cabp2a
CETN2	CETN2_homo2	Cetn2	cabp2b
CFB	CFB_homo1	Cfb	bfb
CFB	CFB_homo2	Cfb	cfb
CFB	CFB_homo3	Cfb	cfbl
CFLAR	CFLAR_homo1	Cflar	cflara
CFLAR	CFLAR_homo2	Cflar	cflarb
CFP	CFP_homo1	Cfp	cfp
CFP	CFP_homo2	Cfp	si:ch73-237c6.1
CGA	CGA_homo1	Cga	CGA
CGA	CGA_homo2	Cga	cga
CGN	CGN_homo1	Cgn	cgna
CGN	CGN_homo2	Cgn	cgnb
CHCHD3	CHCHD3_homo1	Chchd3	chchd3a
CHCHD3	CHCHD3_homo2	Chchd3	chchd3b
CHCHD4	CHCHD4_homo1	AU015836	chchd4a
CHCHD4	CHCHD4_homo2	Chchd4	chchd4a
CHCHD4	CHCHD4_homo3	AU015836	chchd4b
CHCHD4	CHCHD4_homo4	Chchd4	chchd4b
CHCHD6	CHCHD6_homo1	Chchd6	chchd6a
CHCHD6	CHCHD6_homo2	Chchd6	chchd6b
CHMP2B	CHMP2B_homo1	Chmp2b	chmp2ba
CHMP2B	CHMP2B_homo2	Chmp2b	chmp2bb
CHMP4B	CHMP4B_homo1	Chmp4b	chmp4ba
CHMP4B	CHMP4B_homo2	Chmp4b	chmp4bb
CHMP5	CHMP5_homo1	Chmp5	chmp5a
CHMP5	CHMP5_homo2	Chmp5	chmp5b
CHMP6	CHMP6_homo1	Chmp6	chmp6a
CHMP6	CHMP6_homo2	Chmp6	chmp6b
CHORDC1	CHORDC1_homo1	Chordc1	chordc1a
CHORDC1	CHORDC1_homo2	Chordc1	chordc1b
CHRFAM7A	CHRFAM7A_homo1	Chrna7	chrna7
CHRFAM7A	CHRFAM7A_homo2	Chrna7	FO907089.1
CHRM2	CHRM2_homo1	Chrm2	chrm2a
CHRM2	CHRM2_homo2	Chrm2	chrm2b
CHRM3	CHRM3_homo1	Chrm3	chrm3a
CHRM3	CHRM3_homo2	Chrm3	chrm3b
CHRM5	CHRM5_homo1	Chrm5	chrm5a
CHRM5	CHRM5_homo2	Chrm5	chrm5b
CHRNA2	CHRNA2_homo1	Chrna2	chrna2a
CHRNA2	CHRNA2_homo2	Chrna2	chrna2b
CHRNA4	CHRNA4_homo1	Chrna4	chrna4a
CHRNA4	CHRNA4_homo2	Chrna4	chrna4b
CHRNA7	CHRNA7_homo1	Chrna7	chrna7
CHRNA7	CHRNA7_homo2	Chrna7	FO907089.1
CHRNA9	CHRNA9_homo1	Chrna9	chrna9
CHRNA9	CHRNA9_homo2	Chrna9	LO018568.1
CHRNB1	CHRNB1_homo1	Chrnb1	chrnb1
CHRNB1	CHRNB1_homo2	Chrnb1	chrnb1l
CHRNB3	CHRNB3_homo1	Chrnb3	chrnb3a
CHRNB3	CHRNB3_homo2	Chrnb3	chrnb3b
CHST2	CHST2_homo1	Chst2	chst2a
CHST2	CHST2_homo2	Chst2	chst2b
CHST3	CHST3_homo1	Chst3	chst3a
CHST3	CHST3_homo2	Chst3	chst3b
CHTOP	CHTOP_homo1	Chtop	chtopa
CHTOP	CHTOP_homo2	Chtop	chtopb
CIC	CIC_homo1	Cic	cica
CIC	CIC_homo2	Cic	cicb
CIPC	CIPC_homo1	Cipc	cipca
CIPC	CIPC_homo2	Cipc	cipcb
CISH	CISH_homo1	Cish	cish
CISH	CISH_homo2	Cish	cishb
CIT	CIT_homo1	Cit	cita
CIT	CIT_homo2	Cit	citb
CITED4	CITED4_homo1	Cited4	cited4a
CITED4	CITED4_homo2	Cited4	cited4b
CIZ1	CIZ1_homo1	Ciz1	ciz1a
CIZ1	CIZ1_homo2	Ciz1	ciz1b
CKB	CKB_homo1	Ckb	ckba
CKB	CKB_homo2	Ckb	ckbb
CKMT2	CKMT2_homo1	Ckmt2	ckmt2a
CKMT2	CKMT2_homo2	Ckmt2	ckmt2b
CLASP1	CLASP1_homo1	Clasp1	clasp1a
CLASP1	CLASP1_homo2	Clasp1	FP016005.1
CLCA1	CLCA1_homo1	Clca1	clca1
CLCA1	CLCA1_homo2	Clca1	clca1
CLCA1	CLCA1_homo3	Clca1	clca5.1
CLCA1	CLCA1_homo4	Clca1	si:ch211-116o3.3
CLCN1	CLCN1_homo1	Clcn1	clcn1a
CLCN1	CLCN1_homo2	Clcn1	clcn1b
CLCN2	CLCN2_homo1	Clcn2	clcn2a
CLCN2	CLCN2_homo2	Clcn2	clcn2b
CLCN2	CLCN2_homo3	Clcn2	clcn2c
CLCN5	CLCN5_homo1	Clcn5	clcn5a
CLCN5	CLCN5_homo2	Clcn5	clcn5b
CLDN1	CLDN1_homo1	Cldn1	BX649608.2
CLDN1	CLDN1_homo2	Cldn1	cldn1
CLDN10	CLDN10_homo1	Cldn10	CABZ01067558.1
CLDN10	CLDN10_homo2	Cldn10	cldn10a
CLDN10	CLDN10_homo3	Cldn10	cldn10b
CLDN10	CLDN10_homo4	Cldn10	si:ch211-181l5.2
CLDN11	CLDN11_homo1	Cldn11	cldn11a
CLDN11	CLDN11_homo2	Cldn11	cldn11b
CLDN23	CLDN23_homo1	Cldn23	cldn23a
CLDN23	CLDN23_homo2	Cldn23	cldn23b
CLDN34	CLDN34_homo1	Cldn34a	FP236735.1
CLDN34	CLDN34_homo2	Cldn34b1	FP236735.1
CLDN34	CLDN34_homo3	Cldn34b2	FP236735.1
CLDN34	CLDN34_homo4	Cldn34b3	FP236735.1
CLDN34	CLDN34_homo5	Cldn34b4	FP236735.1
CLDN34	CLDN34_homo6	Cldn34c1	FP236735.1
CLDN34	CLDN34_homo7	Cldn34c2	FP236735.1
CLDN34	CLDN34_homo8	Cldn34c4	FP236735.1
CLDN34	CLDN34_homo9	Cldn34d	FP236735.1
CLDN34	CLDN34_homo10	Gm2411	FP236735.1
CLDN34	CLDN34_homo11	Gm5945	FP236735.1
CLDN4	CLDN4_homo1	Cldn13	cldna
CLDN4	CLDN4_homo2	Cldn13	cldnb
CLDN5	CLDN5_homo1	Cldn5	cldn5a
CLDN5	CLDN5_homo2	Cldn5	cldn5b
CLDND1	CLDND1_homo1	Cldnd1	cldnd1a
CLDND1	CLDND1_homo2	Cldnd1	cldnd1b
CLEC12A	CLEC12A_homo1	Clec12a	BX682234.1
CLEC12A	CLEC12A_homo2	Clec12a	si:ch211-170d8.8
CLEC12A	CLEC12A_homo3	Clec12a	si:ch211-193e13.5
CLEC12A	CLEC12A_homo4	Clec12a	si:dkey-26c10.5
CLEC12B	CLEC12B_homo1	Clec12b	BX682234.1
CLEC12B	CLEC12B_homo2	Clec12b	si:ch211-170d8.8
CLEC12B	CLEC12B_homo3	Clec12b	si:ch211-193e13.5
CLEC12B	CLEC12B_homo4	Clec12b	si:dkey-26c10.5
CLEC1A	CLEC1A_homo1	Clec1a	BX682234.1
CLEC1A	CLEC1A_homo2	Clec1a	si:ch211-170d8.8
CLEC1A	CLEC1A_homo3	Clec1a	si:ch211-193e13.5
CLEC1A	CLEC1A_homo4	Clec1a	si:dkey-26c10.5
CLEC1B	CLEC1B_homo1	Clec1b	BX682234.1
CLEC1B	CLEC1B_homo2	Clec1b	si:ch211-170d8.8
CLEC1B	CLEC1B_homo3	Clec1b	si:ch211-193e13.5
CLEC1B	CLEC1B_homo4	Clec1b	si:dkey-26c10.5
CLEC2D	CLEC2D_homo1	Clec2d	BX682234.1
CLEC2D	CLEC2D_homo2	Clec2e	BX682234.1
CLEC2D	CLEC2D_homo3	Clec2g	BX682234.1
CLEC2D	CLEC2D_homo4	Clec2h	BX682234.1
CLEC2D	CLEC2D_homo5	Clec2i	BX682234.1
CLEC2D	CLEC2D_homo6	Clec2d	si:ch211-170d8.8
CLEC2D	CLEC2D_homo7	Clec2e	si:ch211-170d8.8
CLEC2D	CLEC2D_homo8	Clec2g	si:ch211-170d8.8
CLEC2D	CLEC2D_homo9	Clec2h	si:ch211-170d8.8
CLEC2D	CLEC2D_homo10	Clec2i	si:ch211-170d8.8
CLEC2D	CLEC2D_homo11	Clec2d	si:ch211-193e13.5
CLEC2D	CLEC2D_homo12	Clec2e	si:ch211-193e13.5
CLEC2D	CLEC2D_homo13	Clec2g	si:ch211-193e13.5
CLEC2D	CLEC2D_homo14	Clec2h	si:ch211-193e13.5
CLEC2D	CLEC2D_homo15	Clec2i	si:ch211-193e13.5
CLEC2D	CLEC2D_homo16	Clec2d	si:dkey-26c10.5
CLEC2D	CLEC2D_homo17	Clec2e	si:dkey-26c10.5
CLEC2D	CLEC2D_homo18	Clec2g	si:dkey-26c10.5
CLEC2D	CLEC2D_homo19	Clec2h	si:dkey-26c10.5
CLEC2D	CLEC2D_homo20	Clec2i	si:dkey-26c10.5
CLEC2L	CLEC2L_homo1	Clec2l	BX682234.1
CLEC2L	CLEC2L_homo2	Clec2l	si:ch211-170d8.8
CLEC2L	CLEC2L_homo3	Clec2l	si:ch211-193e13.5
CLEC2L	CLEC2L_homo4	Clec2l	si:dkey-26c10.5
CLEC3B	CLEC3B_homo1	Clec3b	clec3ba
CLEC3B	CLEC3B_homo2	Clec3b	clec3bb
CLEC4A	CLEC4A_homo1	Clec4a1	asgrl1
CLEC4A	CLEC4A_homo2	Clec4a1	asgrl2
CLEC4A	CLEC4A_homo3	Clec4a1	BX640512.3
CLEC4A	CLEC4A_homo4	Clec4a1	CT030017.2
CLEC4A	CLEC4A_homo5	Clec4a1	si:cabz01007816.2
CLEC4A	CLEC4A_homo6	Clec4a1	si:ch211-283g2.2
CLEC4A	CLEC4A_homo7	Clec4a1	si:ch211-283g2.3
CLEC4A	CLEC4A_homo8	Clec4a1	si:dkey-61f9.1
CLEC4A	CLEC4A_homo9	Clec4a1	si:dkey-61f9.1
CLEC4C	CLEC4C_homo1	Clec4a2	asgrl2
CLEC4C	CLEC4C_homo2	Clec4a3	asgrl2
CLEC4C	CLEC4C_homo3	Clec4a4	asgrl2
CLEC4C	CLEC4C_homo4	Clec4b1	asgrl2
CLEC4C	CLEC4C_homo5	Clec4b2	asgrl2
CLEC4C	CLEC4C_homo6	Clec4a2	BX640512.3
CLEC4C	CLEC4C_homo7	Clec4a3	BX640512.3
CLEC4C	CLEC4C_homo8	Clec4a4	BX640512.3
CLEC4C	CLEC4C_homo9	Clec4b1	BX640512.3
CLEC4C	CLEC4C_homo10	Clec4b2	BX640512.3
CLEC4C	CLEC4C_homo11	Clec4a2	CT030017.2
CLEC4C	CLEC4C_homo12	Clec4a3	CT030017.2
CLEC4C	CLEC4C_homo13	Clec4a4	CT030017.2
CLEC4C	CLEC4C_homo14	Clec4b1	CT030017.2
CLEC4C	CLEC4C_homo15	Clec4b2	CT030017.2
CLEC4C	CLEC4C_homo16	Clec4a2	si:cabz01007816.2
CLEC4C	CLEC4C_homo17	Clec4a3	si:cabz01007816.2
CLEC4C	CLEC4C_homo18	Clec4a4	si:cabz01007816.2
CLEC4C	CLEC4C_homo19	Clec4b1	si:cabz01007816.2
CLEC4C	CLEC4C_homo20	Clec4b2	si:cabz01007816.2
CLEC4C	CLEC4C_homo21	Clec4a2	si:ch211-283g2.2
CLEC4C	CLEC4C_homo22	Clec4a3	si:ch211-283g2.2
CLEC4C	CLEC4C_homo23	Clec4a4	si:ch211-283g2.2
CLEC4C	CLEC4C_homo24	Clec4b1	si:ch211-283g2.2
CLEC4C	CLEC4C_homo25	Clec4b2	si:ch211-283g2.2
CLEC4C	CLEC4C_homo26	Clec4a2	si:ch211-283g2.3
CLEC4C	CLEC4C_homo27	Clec4a3	si:ch211-283g2.3
CLEC4C	CLEC4C_homo28	Clec4a4	si:ch211-283g2.3
CLEC4C	CLEC4C_homo29	Clec4b1	si:ch211-283g2.3
CLEC4C	CLEC4C_homo30	Clec4b2	si:ch211-283g2.3
CLEC4C	CLEC4C_homo31	Clec4a2	si:dkey-61f9.1
CLEC4C	CLEC4C_homo32	Clec4a2	si:dkey-61f9.1
CLEC4C	CLEC4C_homo33	Clec4a3	si:dkey-61f9.1
CLEC4C	CLEC4C_homo34	Clec4a3	si:dkey-61f9.1
CLEC4C	CLEC4C_homo35	Clec4a4	si:dkey-61f9.1
CLEC4C	CLEC4C_homo36	Clec4a4	si:dkey-61f9.1
CLEC4C	CLEC4C_homo37	Clec4b1	si:dkey-61f9.1
CLEC4C	CLEC4C_homo38	Clec4b1	si:dkey-61f9.1
CLEC4C	CLEC4C_homo39	Clec4b2	si:dkey-61f9.1
CLEC4C	CLEC4C_homo40	Clec4b2	si:dkey-61f9.1
CLEC4D	CLEC4D_homo1	Clec4d	asgrl2
CLEC4D	CLEC4D_homo2	Clec4d	BX640512.3
CLEC4D	CLEC4D_homo3	Clec4d	CT030017.2
CLEC4D	CLEC4D_homo4	Clec4d	si:cabz01007816.2
CLEC4D	CLEC4D_homo5	Clec4d	si:ch211-283g2.2
CLEC4D	CLEC4D_homo6	Clec4d	si:ch211-283g2.3
CLEC4D	CLEC4D_homo7	Clec4d	si:dkey-61f9.1
CLEC4D	CLEC4D_homo8	Clec4d	si:dkey-61f9.1
CLEC4F	CLEC4F_homo1	Clec4f	si:ch73-86n18.1
CLEC4F	CLEC4F_homo2	Clec4f	zgc:174904
CLEC4G	CLEC4G_homo1	Clec4g	asgrl1
CLEC4G	CLEC4G_homo2	Clec4g	asgrl2
CLEC4G	CLEC4G_homo3	Clec4g	BX640512.3
CLEC4G	CLEC4G_homo4	Clec4g	CT030017.2
CLEC4G	CLEC4G_homo5	Clec4g	si:cabz01007816.2
CLEC4G	CLEC4G_homo6	Clec4g	si:ch211-283g2.2
CLEC4G	CLEC4G_homo7	Clec4g	si:ch211-283g2.3
CLEC4G	CLEC4G_homo8	Clec4g	si:dkey-61f9.1
CLEC4G	CLEC4G_homo9	Clec4g	si:dkey-61f9.1
CLEC4M	CLEC4M_homo1	Cd209f	asgrl1
CLEC4M	CLEC4M_homo2	Cd209g	asgrl1
CLEC4M	CLEC4M_homo3	Cd209f	asgrl2
CLEC4M	CLEC4M_homo4	Cd209g	asgrl2
CLEC4M	CLEC4M_homo5	Cd209f	BX640512.3
CLEC4M	CLEC4M_homo6	Cd209g	BX640512.3
CLEC4M	CLEC4M_homo7	Cd209f	CT030017.2
CLEC4M	CLEC4M_homo8	Cd209g	CT030017.2
CLEC4M	CLEC4M_homo9	Cd209f	si:cabz01007816.2
CLEC4M	CLEC4M_homo10	Cd209g	si:cabz01007816.2
CLEC4M	CLEC4M_homo11	Cd209f	si:ch211-283g2.2
CLEC4M	CLEC4M_homo12	Cd209g	si:ch211-283g2.2
CLEC4M	CLEC4M_homo13	Cd209f	si:ch211-283g2.3
CLEC4M	CLEC4M_homo14	Cd209g	si:ch211-283g2.3
CLEC4M	CLEC4M_homo15	Cd209f	si:dkey-61f9.1
CLEC4M	CLEC4M_homo16	Cd209f	si:dkey-61f9.1
CLEC4M	CLEC4M_homo17	Cd209g	si:dkey-61f9.1
CLEC4M	CLEC4M_homo18	Cd209g	si:dkey-61f9.1
CLEC5A	CLEC5A_homo1	Clec5a	BX682234.1
CLEC5A	CLEC5A_homo2	Clec5a	si:ch211-170d8.8
CLEC5A	CLEC5A_homo3	Clec5a	si:ch211-193e13.5
CLEC5A	CLEC5A_homo4	Clec5a	si:dkey-26c10.5
CLEC6A	CLEC6A_homo1	Clec4n	asgrl1
CLEC6A	CLEC6A_homo2	Clec4n	asgrl2
CLEC6A	CLEC6A_homo3	Clec4n	BX640512.3
CLEC6A	CLEC6A_homo4	Clec4n	CT030017.2
CLEC6A	CLEC6A_homo5	Clec4n	si:cabz01007816.2
CLEC6A	CLEC6A_homo6	Clec4n	si:ch211-283g2.2
CLEC6A	CLEC6A_homo7	Clec4n	si:ch211-283g2.3
CLEC6A	CLEC6A_homo8	Clec4n	si:dkey-61f9.1
CLEC6A	CLEC6A_homo9	Clec4n	si:dkey-61f9.1
CLEC7A	CLEC7A_homo1	Clec7a	BX682234.1
CLEC7A	CLEC7A_homo2	Clec7a	si:ch211-170d8.8
CLEC7A	CLEC7A_homo3	Clec7a	si:ch211-193e13.5
CLEC7A	CLEC7A_homo4	Clec7a	si:dkey-26c10.5
CLEC9A	CLEC9A_homo1	Clec9a	BX682234.1
CLEC9A	CLEC9A_homo2	Clec9a	si:ch211-170d8.8
CLEC9A	CLEC9A_homo3	Clec9a	si:ch211-193e13.5
CLEC9A	CLEC9A_homo4	Clec9a	si:dkey-26c10.5
CLIC5	CLIC5_homo1	Clic5	clic5a
CLIC5	CLIC5_homo2	Clic5	clic5b
CLINT1	CLINT1_homo1	Clint1	clint1a
CLINT1	CLINT1_homo2	Clint1	clint1b
CLK2	CLK2_homo1	Clk2	clk2a
CLK2	CLK2_homo2	Clk2	clk2b
CLMN	CLMN_homo1	Clmn	clmn
CLMN	CLMN_homo2	Clmn	zgc:100997
CLMP	CLMP_homo1	Clmp	BX927333.1
CLMP	CLMP_homo2	Clmp	CABZ01039304.1
CLMP	CLMP_homo3	Clmp	jam2a
CLMP	CLMP_homo4	Clmp	jam2b
CLMP	CLMP_homo5	Clmp	si:dkey-22i16.9
CLOCK	CLOCK_homo1	Clock	clocka
CLOCK	CLOCK_homo2	Clock	clockb
CLPX	CLPX_homo1	Clpx	clpxa
CLPX	CLPX_homo2	Clpx	clpxb
CLSTN2	CLSTN2_homo1	Clstn2	CLSTN2
CLSTN2	CLSTN2_homo2	Clstn2	clstn2
CLUH	CLUH_homo1	Cluh	cluha
CLUH	CLUH_homo2	Cluh	cluhb
CMAS	CMAS_homo1	Cmas	CABZ01039863.1
CMAS	CMAS_homo2	Cmas	cmasa
CMKLR1	CMKLR1_homo1	Cmklr1	cmklr1
CMKLR1	CMKLR1_homo2	Cmklr1	cmklrl2
CMKLR1	CMKLR1_homo3	Cmklr1	cmklrl2
CMTM8	CMTM8_homo1	Cmtm8	cmtm8a
CMTM8	CMTM8_homo2	Cmtm8	cmtm8b
CNGA1	CNGA1_homo1	Cnga1	cnga1a
CNGA1	CNGA1_homo2	Cnga1	cnga1b
CNGA2	CNGA2_homo1	Cnga2	cnga2a
CNGA2	CNGA2_homo2	Cnga2	cnga2b
CNGA3	CNGA3_homo1	Cnga3	cnga3a
CNGA3	CNGA3_homo2	Cnga3	cnga3b
CNGB3	CNGB3_homo1	Cngb3	cngb3.1
CNGB3	CNGB3_homo2	Cngb3	cngb3.2
CNKSR2	CNKSR2_homo1	Cnksr2	cnksr2a
CNKSR2	CNKSR2_homo2	Cnksr2	cnksr2b
CNN1	CNN1_homo1	Cnn1	cnn1a
CNN1	CNN1_homo2	Cnn1	cnn1b
CNN3	CNN3_homo1	Cnn3	cnn3a
CNN3	CNN3_homo2	Cnn3	cnn3b
CNNM2	CNNM2_homo1	Cnnm2	cnnm2a
CNNM2	CNNM2_homo2	Cnnm2	cnnm2b
CNNM4	CNNM4_homo1	Cnnm4	CNNM4
CNNM4	CNNM4_homo2	Cnnm4	cnnm4a
CNNM4	CNNM4_homo3	Cnnm4	cnnm4b
CNNM4	CNNM4_homo4	Cnnm4	si:ch211-230g14.6
CNOT3	CNOT3_homo1	Cnot3	cnot3a
CNOT3	CNOT3_homo2	Cnot3	cnot3b
CNOT4	CNOT4_homo1	Cnot4	cnot4a
CNOT4	CNOT4_homo2	Cnot4	cnot4b
CNOT6	CNOT6_homo1	Cnot6	cnot6a
CNOT6	CNOT6_homo2	Cnot6	cnot6b
CNRIP1	CNRIP1_homo1	Cnrip1	cnrip1a
CNRIP1	CNRIP1_homo2	Cnrip1	cnrip1b
CNST	CNST_homo1	Cnst	cnsta
CNST	CNST_homo2	Cnst	cnstb
CNTN1	CNTN1_homo1	Cntn1	cntn1a
CNTN1	CNTN1_homo2	Cntn1	cntn1b
COL11A1	COL11A1_homo1	Col11a1	col11a1a
COL11A1	COL11A1_homo2	Col11a1	col11a1b
COL12A1	COL12A1_homo1	Col12a1	col12a1a
COL12A1	COL12A1_homo2	Col12a1	col12a1b
COL14A1	COL14A1_homo1	Col14a1	col14a1a
COL14A1	COL14A1_homo2	Col14a1	col14a1b
COL15A1	COL15A1_homo1	Col15a1	col16a1
COL15A1	COL15A1_homo2	Col15a1	col19a1
COL18A1	COL18A1_homo1	Col18a1	col18a1a
COL18A1	COL18A1_homo2	Col18a1	col18a1b
COL1A1	COL1A1_homo1	Col1a1	col1a1a
COL1A1	COL1A1_homo2	Col1a1	col1a1b
COL23A1	COL23A1_homo1	Col23a1	CABZ01074130.1
COL23A1	COL23A1_homo2	Col23a1	col7a1l
COL23A1	COL23A1_homo3	Col23a1	si:dkey-117n7.4
COL2A1	COL2A1_homo1	Col2a1	col2a1a
COL2A1	COL2A1_homo2	Col2a1	col2a1b
COL6A6	COL6A6_homo1	Col6a6	col6a4a
COL6A6	COL6A6_homo2	Col6a6	si:ch211-62a1.3
COL9A1	COL9A1_homo1	Col9a1	col9a1a
COL9A1	COL9A1_homo2	Col9a1	col9a1b
COLGALT1	COLGALT1_homo1	Colgalt1	COLGALT1
COLGALT1	COLGALT1_homo2	Colgalt1	colgalt1
COLGALT2	COLGALT2_homo1	Colgalt2	colgalt2
COLGALT2	COLGALT2_homo2	Colgalt2	si:ch211-13f8.2
COLQ	COLQ_homo1	Colq	colq
COLQ	COLQ_homo2	Colq	wu:fc38h03
COMT	COMT_homo1	Comt	comta
COMT	COMT_homo2	Comt	comtb
CORO1C	CORO1C_homo1	Coro1c	coro1ca
CORO1C	CORO1C_homo2	Coro1c	coro1cb
CORO2B	CORO2B_homo1	Coro2b	coro2ba
CORO2B	CORO2B_homo2	Coro2b	coro2bb
CORO7	CORO7_homo1	Coro7	CORO7
CORO7	CORO7_homo2	Coro7	coro7
COX5A	COX5A_homo1	Cox5a	cox5aa
COX5A	COX5A_homo2	Cox5a	cox5ab
COX5B	COX5B_homo1	Cox5b	COX5B
COX5B	COX5B_homo2	Cox5b	COX5B
COX5B	COX5B_homo3	Cox5b-ps	COX5B
COX5B	COX5B_homo4	Cox5b-ps	COX5B
COX5B	COX5B_homo5	Cox5b	cox5b2
COX5B	COX5B_homo6	Cox5b-ps	cox5b2
COX6B2	COX6B2_homo1	Cox6b2	cox6b1
COX6B2	COX6B2_homo2	Cox6b2	cox6b2
COX7A2	COX7A2_homo1	Cox7a2	COX7A2
COX7A2	COX7A2_homo2	Cox7a2	cox7a2a
CPA1	CPA1_homo1	Cpa1	cpa1
CPA1	CPA1_homo2	Cpa1	cpa5
CPA2	CPA2_homo1	Cpa2	cpa2
CPA2	CPA2_homo2	Cpa2	cpa4
CPAMD8	CPAMD8_homo1	Gm7298	cpamd8
CPAMD8	CPAMD8_homo2	Mug1	cpamd8
CPAMD8	CPAMD8_homo3	Mug2	cpamd8
CPD	CPD_homo1	Cpd	cpda
CPD	CPD_homo2	Cpd	cpdb
CPEB1	CPEB1_homo1	Cpeb1	cpeb1a
CPEB1	CPEB1_homo2	Cpeb1	cpeb1b
CPLX1	CPLX1_homo1	Cplx1	cplx2
CPLX1	CPLX1_homo2	Cplx1	cplx2l
CPLX3	CPLX3_homo1	Cplx3	cplx3a
CPLX3	CPLX3_homo2	Cplx3	cplx3a
CPLX3	CPLX3_homo3	Cplx3	cplx3b
CPLX4	CPLX4_homo1	Cplx4	cplx4a
CPLX4	CPLX4_homo2	Cplx4	cplx4b
CPN1	CPN1_homo1	Cpn1	cpn1
CPN1	CPN1_homo2	Cpn1	cpn1
CPNE4	CPNE4_homo1	Cpne4	cpne4a
CPNE4	CPNE4_homo2	Cpne4	cpne4b
CPNE5	CPNE5_homo1	Cpne5	cpne5a
CPNE5	CPNE5_homo2	Cpne5	cpne5b
CPNE6	CPNE6_homo1	Cpne6	CABZ01087415.1
CPNE6	CPNE6_homo2	Cpne6	cpne8
CPT1A	CPT1A_homo1	Cpt1a	cpt1aa
CPT1A	CPT1A_homo2	Cpt1a	cpt1ab
CPT1C	CPT1C_homo1	Cpt1c	CABZ01055347.1
[truncated: 21,441 more rows]
