# Supplementary material for: Cross-species single-cell landscapes identify the pathogenic gene characteristics of inherited retinal diseases
Source: Front Genet. 2024 Jul 11;15:1409016. doi: 10.3389/fgene.2024.1409016 (PMC11269129; doi:10.3389/fgene.2024.1409016)
Supplement: Supplementary file 10 [file Table5.xlsx]

## Sheet: Supplementary Table5
Supplementary Table 5. Differential expression of whole macula and periphery.
gene	p_val	avg_log2FC	pct.1	pct.2	p_val_adj	cluster
VSX1	0	1.96248	0.387	0.075	0	Macula
WFDC1	0	1.52261	0.312	0.03	0	Macula
RP11-431M3.2	0	1.42917	0.374	0.085	0	Macula
CADPS	0	1.39112	0.564	0.284	0	Macula
CHN2	0	1.30032	0.393	0.087	0	Macula
CA10	0	1.21637	0.376	0.083	0	Macula
ISL1	0	1.14227	0.315	0.087	0	Macula
TMEM215	0	1.05517	0.319	0.065	0	Macula
ENO2	0	1.05062	0.823	0.525	0	Macula
PRDM8	0	1.02058	0.323	0.084	0	Macula
IGSF21	0	0.994689	0.347	0.095	0	Macula
GNB3	0	0.960395	0.842	0.588	0	Macula
TMEM176B	0	0.958709	0.271	0.053	0	Macula
FRMD3	0	0.93243	0.267	0.045	0	Macula
ATP2B1	0	0.93135	0.634	0.384	0	Macula
MAP4	0	0.919904	0.531	0.249	0	Macula
CPLX3	0	0.918958	0.519	0.223	0	Macula
FSTL5	0	0.892546	0.556	0.224	0	Macula
MT-ND4	0	0.872075	0.989	0.963	0	Macula
ANK3	0	0.833413	0.436	0.187	0	Macula
APLP2	0	0.832794	0.756	0.479	0	Macula
ASIC4	0	0.805567	0.315	0.098	0	Macula
MAP7	0	0.804202	0.441	0.179	0	Macula
SYT1	0	0.773604	0.917	0.722	0	Macula
TPD52	0	0.77038	0.595	0.296	0	Macula
MIR124-2HG	0	0.740917	0.694	0.353	0	Macula
STX3	0	0.734165	0.69	0.34	0	Macula
NDUFA4	0	0.731385	0.902	0.824	0	Macula
SNAP25	0	0.719066	0.842	0.534	0	Macula
COX17	0	0.705245	0.655	0.394	0	Macula
CPE	0	0.6707	0.903	0.591	0	Macula
RD3	0	0.665563	0.409	0.153	0	Macula
VAMP2	0	0.650338	0.945	0.872	0	Macula
SYP	0	0.637961	0.824	0.504	0	Macula
RIMS2	0	0.631015	0.621	0.299	0	Macula
UNC119	0	0.459016	0.853	0.492	0	Macula
APLP1	1.27988e-306	0.674023	0.622	0.356	4.31243e-302	Macula
PCP2	5.46425e-303	0.765331	0.383	0.137	1.84112e-298	Macula
CNGA1	8.75167e-303	1.24041	0.423	0.189	2.94879e-298	Macula
PPP2R2B	6.90391e-302	0.60964	0.538	0.254	2.3262e-297	Macula
TSPAN7	3.12748e-296	0.675531	0.588	0.326	1.05377e-291	Macula
ANK2	2.33405e-295	0.728413	0.492	0.232	7.86436e-291	Macula
GNGT1	5.87662e-294	0.665939	0.602	0.298	1.98007e-289	Macula
SERPINI1	1.35452e-293	0.937501	0.255	0.064	4.56393e-289	Macula
SFXN3	2.02748e-284	0.645024	0.322	0.112	6.83138e-280	Macula
TRPM1	6.35169e-284	0.886298	0.25	0.062	2.14014e-279	Macula
CLUL1	2.08151e-283	1.1919	0.431	0.195	7.01343e-279	Macula
GNG13	2.69033e-281	1.07374	0.399	0.172	9.0648e-277	Macula
CABP5	1.28375e-277	0.863441	0.475	0.236	4.32547e-273	Macula
ATP1A3	1.70567e-277	0.528292	0.754	0.484	5.74709e-273	Macula
KCNMA1	2.06171e-276	0.705644	0.251	0.067	6.94672e-272	Macula
SYNE1	1.46468e-274	0.890876	0.33	0.121	4.93508e-270	Macula
SLC38A1	1.23674e-265	0.731901	0.424	0.193	4.16708e-261	Macula
CLTB	6.9512e-264	0.828161	0.463	0.249	2.34214e-259	Macula
ZNF385A	3.56515e-263	0.556904	0.782	0.603	1.20124e-258	Macula
MT-ATP6	5.22135e-259	0.768267	0.979	0.95	1.75928e-254	Macula
CADM1	1.01361e-257	0.537129	0.782	0.618	3.41525e-253	Macula
IMPDH1	4.97604e-254	0.548873	0.467	0.22	1.67663e-249	Macula
TERF2IP	4.56046e-253	0.500706	0.832	0.7	1.5366e-248	Macula
HIST2H2BE	2.25547e-252	0.635433	0.572	0.333	7.59957e-248	Macula
NAPB	3.12573e-252	0.643057	0.392	0.174	1.05318e-247	Macula
SEPW1	1.92152e-250	0.592824	0.661	0.441	6.47437e-246	Macula
SLC1A7	3.59105e-246	0.652862	0.477	0.243	1.20997e-241	Macula
SPCS1	9.92619e-245	0.592776	0.77	0.619	3.34453e-240	Macula
ATP6V0B	1.00471e-243	0.549566	0.756	0.583	3.38526e-239	Macula
LRRC24	3.09284e-243	0.573332	0.362	0.15	1.0421e-238	Macula
EFR3A	3.93572e-240	0.659933	0.378	0.162	1.3261e-235	Macula
GNAO1	4.37353e-240	0.6775	0.28	0.096	1.47362e-235	Macula
ARL6IP5	1.92763e-237	0.511396	0.664	0.432	6.49496e-233	Macula
PRCD	9.47549e-237	0.453089	0.512	0.253	3.19267e-232	Macula
SPINK4	1.54521e-234	0.76931	0.263	0.087	5.20642e-230	Macula
RTBDN	1.71604e-230	0.995821	0.417	0.205	5.78201e-226	Macula
ARL6IP1	3.10515e-228	0.355932	0.877	0.78	1.04625e-223	Macula
RORA	7.24453e-228	0.623787	0.382	0.178	2.44097e-223	Macula
SEZ6L2	4.4485e-226	0.551539	0.584	0.341	1.49888e-221	Macula
GNB5	1.38961e-222	0.512949	0.555	0.319	4.68214e-218	Macula
APC	1.18122e-221	0.651674	0.357	0.163	3.98e-217	Macula
RD3L	5.08157e-219	0.670283	0.302	0.119	1.71218e-214	Macula
PRNP	2.69958e-217	0.544956	0.587	0.366	9.09596e-213	Macula
DOK6	8.21431e-216	0.580159	0.25	0.083	2.76773e-211	Macula
SCG3	1.7307e-210	0.577209	0.595	0.387	5.83142e-206	Macula
RAB3A	6.381e-204	0.513208	0.522	0.291	2.15001e-199	Macula
MALAT1	1.28217e-199	0.326038	1	1	4.32015e-195	Macula
PDE6G	2.57427e-199	0.693215	0.557	0.329	8.67373e-195	Macula
SELK	4.29593e-197	0.588551	0.753	0.633	1.44747e-192	Macula
SEC62	6.56048e-195	0.403406	0.853	0.757	2.21049e-190	Macula
GNAT1	1.86109e-194	0.779153	0.545	0.338	6.27077e-190	Macula
ROM1	2.13677e-191	0.802756	0.676	0.483	7.19962e-187	Macula
GPR137B	6.83896e-188	0.594076	0.31	0.137	2.30432e-183	Macula
CPLX4	1.44033e-186	0.306901	0.507	0.259	4.85306e-182	Macula
GRM6	8.33109e-186	0.788992	0.259	0.101	2.80708e-181	Macula
SNCB	6.83197e-183	0.539077	0.326	0.144	2.30197e-178	Macula
PCBP4	4.48338e-182	0.381817	0.8	0.594	1.51063e-177	Macula
TMEM59L	5.69887e-182	0.4956	0.296	0.127	1.92018e-177	Macula
ROGDI	8.21087e-181	0.483828	0.494	0.285	2.76657e-176	Macula
NCKAP5	2.62439e-180	0.677882	0.323	0.157	8.84263e-176	Macula
FTH1	8.30078e-180	0.352512	0.972	0.969	2.79687e-175	Macula
PGAM1	2.0401e-179	0.416698	0.791	0.659	6.87392e-175	Macula
GSTP1	5.15085e-177	0.469384	0.861	0.796	1.73553e-172	Macula
CADM2	2.34603e-174	0.370244	0.75	0.572	7.90472e-170	Macula
SVIP	2.38683e-172	0.834685	0.333	0.175	8.0422e-168	Macula
BAD	2.61205e-168	0.528278	0.499	0.318	8.80105e-164	Macula
PLXDC1	4.40661e-165	0.540863	0.271	0.114	1.48476e-160	Macula
PTMS	3.7092e-162	0.370434	0.886	0.825	1.24978e-157	Macula
CAMK2B	5.98085e-162	0.624177	0.447	0.26	2.01519e-157	Macula
CALM1	6.694e-162	0.484958	0.72	0.6	2.25548e-157	Macula
RCVRN	6.70677e-162	0.647729	0.895	0.808	2.25978e-157	Macula
HPRT1	2.76623e-160	0.62565	0.356	0.195	9.32053e-156	Macula
DDC	3.54975e-160	0.492479	0.303	0.136	1.19605e-155	Macula
AP2M1	2.85831e-158	0.428519	0.757	0.64	9.63078e-154	Macula
RP11-395G23.3	2.94562e-158	0.616359	0.412	0.237	9.92496e-154	Macula
ATP6V0E2	7.30299e-158	0.479044	0.428	0.25	2.46067e-153	Macula
LBH	1.65643e-157	0.522525	0.382	0.21	5.58118e-153	Macula
ZNF385B	2.75338e-157	0.451186	0.286	0.128	9.27725e-153	Macula
MAP1LC3A	2.37697e-155	0.436693	0.479	0.287	8.00898e-151	Macula
GABARAPL1	5.17582e-153	0.477839	0.358	0.188	1.74394e-148	Macula
COX7A2	8.12795e-153	0.326635	0.876	0.831	2.73863e-148	Macula
CH17-189H20.1	9.98874e-153	0.479674	0.353	0.184	3.36561e-148	Macula
SAG	1.29576e-151	0.520129	0.517	0.305	4.36595e-147	Macula
TRAC	2.45011e-150	0.436654	0.282	0.125	8.25541e-146	Macula
MT-ND5	1.18415e-149	0.708774	0.645	0.488	3.98988e-145	Macula
YBX3	1.8767e-149	0.709295	0.41	0.246	6.32336e-145	Macula
PPFIA2	2.88963e-149	0.407721	0.375	0.198	9.73631e-145	Macula
MT-CYB	2.49642e-148	0.780376	0.973	0.935	8.41145e-144	Macula
FAIM	8.97641e-148	0.951439	0.315	0.175	3.02451e-143	Macula
POLE4	3.48888e-147	0.5538	0.365	0.205	1.17554e-142	Macula
ELOVL4	4.84879e-147	0.467989	0.515	0.32	1.63375e-142	Macula
COX6A1	1.24709e-145	0.355735	0.822	0.731	4.20194e-141	Macula
RP11-96L14.7	1.50873e-145	0.49423	0.453	0.277	5.08352e-141	Macula
MAPT	1.72998e-145	0.534254	0.335	0.178	5.829e-141	Macula
IMPG1	3.41695e-145	0.700833	0.406	0.235	1.15131e-140	Macula
NPDC1	4.61424e-141	0.467943	0.351	0.192	1.55472e-136	Macula
ABHD14A	5.1916e-141	0.390276	0.538	0.35	1.74926e-136	Macula
SARAF	1.18543e-139	0.362787	0.815	0.719	3.9942e-135	Macula
NECAP1	1.76753e-139	0.403543	0.39	0.218	5.9555e-135	Macula
LGALSL	1.67649e-137	0.365337	0.288	0.135	5.64876e-133	Macula
AAK1	1.05846e-136	0.394639	0.498	0.313	3.56637e-132	Macula
CLSTN3	2.0691e-136	0.454156	0.323	0.168	6.97164e-132	Macula
SCAMP5	4.04974e-136	0.4371	0.293	0.144	1.36452e-131	Macula
AGAP1	8.90183e-136	0.500308	0.29	0.146	2.99938e-131	Macula
H3F3B	1.28573e-134	0.276573	0.984	0.991	4.33215e-130	Macula
MAP2	2.34744e-134	0.477407	0.533	0.358	7.90947e-130	Macula
TSPAN13	1.51436e-133	0.511036	0.354	0.204	5.10248e-129	Macula
KHDRBS3	1.1737e-131	0.525625	0.257	0.124	3.95465e-127	Macula
PLCD4	3.39671e-131	0.338511	0.274	0.124	1.14449e-126	Macula
GABARAPL2	1.52321e-129	0.350167	0.808	0.724	5.13232e-125	Macula
ATP6AP1	5.60627e-129	0.424579	0.409	0.246	1.88898e-124	Macula
STMN4	8.24511e-129	0.549904	0.364	0.213	2.77811e-124	Macula
PRMT1	3.98897e-127	0.413542	0.728	0.613	1.34404e-122	Macula
RAB3IP	6.0156e-127	0.482495	0.309	0.164	2.0269e-122	Macula
AKAP9	6.03633e-127	0.47086	0.769	0.639	2.03388e-122	Macula
GALNT11	2.37807e-126	0.418161	0.276	0.137	8.01266e-122	Macula
REEP6	2.9098e-125	0.468558	0.423	0.259	9.8043e-121	Macula
BEX2	7.48829e-125	0.439863	0.544	0.382	2.5231e-120	Macula
CCDC88A	1.3072e-124	0.771084	0.454	0.333	4.40449e-120	Macula
ATP5E	2.88356e-124	0.342143	0.855	0.816	9.71585e-120	Macula
RUFY3	5.17638e-124	0.41624	0.409	0.249	1.74413e-119	Macula
DAXX	1.1162e-122	0.686882	0.335	0.201	3.76094e-118	Macula
ATP6V1B2	3.48925e-121	0.351353	0.561	0.387	1.17567e-116	Macula
LAPTM4B	6.91457e-121	0.434014	0.582	0.425	2.3298e-116	Macula
DMD	1.14985e-120	0.398687	0.3	0.154	3.87431e-116	Macula
NSG1	3.3767e-120	0.648708	0.364	0.22	1.13774e-115	Macula
RIC3	1.0765e-118	0.38799	0.422	0.256	3.62717e-114	Macula
KIAA1107	2.55519e-118	0.397913	0.325	0.177	8.60947e-114	Macula
SPTAN1	4.15028e-118	0.444152	0.351	0.204	1.3984e-113	Macula
TBCB	1.13303e-117	0.408815	0.534	0.384	3.81763e-113	Macula
FAM57B	1.30531e-117	0.468639	0.585	0.431	4.3981e-113	Macula
ATPIF1	1.39723e-117	0.358223	0.672	0.532	4.70781e-113	Macula
CHCHD10	6.02653e-117	0.430931	0.398	0.243	2.03058e-112	Macula
NDUFA1	1.07044e-116	0.378926	0.692	0.571	3.60675e-112	Macula
ALDOC	3.88322e-116	0.466686	0.493	0.324	1.30841e-111	Macula
C1ORF122	6.23698e-116	0.388529	0.357	0.209	2.10149e-111	Macula
TMEM14A	7.2193e-116	0.41616	0.353	0.21	2.43247e-111	Macula
GPR160	1.23268e-115	0.414909	0.275	0.138	4.1534e-111	Macula
WRB	3.54151e-115	0.367637	0.652	0.514	1.19328e-110	Macula
KIF21A	5.49777e-115	0.408401	0.455	0.297	1.85242e-110	Macula
NDUFB8	6.30313e-115	0.377587	0.678	0.551	2.12378e-110	Macula
ATP1B2	6.66195e-113	0.343706	0.57	0.39	2.24468e-108	Macula
PROX1	8.04318e-113	0.580963	0.312	0.182	2.71007e-108	Macula
OTX2	1.50682e-112	0.26991	0.605	0.417	5.07709e-108	Macula
SLC12A2	2.38823e-112	0.50376	0.272	0.144	8.04692e-108	Macula
EPB41	3.18326e-112	0.474746	0.382	0.239	1.07257e-107	Macula
MT-ND4L	3.21817e-112	0.685927	0.443	0.302	1.08433e-107	Macula
THSD7A	1.27749e-111	0.538732	0.281	0.155	4.30436e-107	Macula
NME1	1.50087e-111	0.29356	0.69	0.533	5.05703e-107	Macula
REV3L	1.82532e-111	0.448099	0.296	0.164	6.15023e-107	Macula
SLC25A4	2.27888e-111	0.376606	0.501	0.344	7.67844e-107	Macula
NME3	6.07552e-111	0.352638	0.396	0.242	2.04708e-106	Macula
HSPA4	2.40626e-110	0.480456	0.407	0.266	8.10766e-106	Macula
SCG5	6.13115e-110	0.500667	0.318	0.181	2.06583e-105	Macula
DST	6.74502e-110	0.552206	0.559	0.419	2.27267e-105	Macula
SLC25A22	1.06036e-108	0.37608	0.251	0.126	3.57277e-104	Macula
PCMTD2	1.03546e-107	0.344804	0.58	0.425	3.48889e-103	Macula
DLG4	1.12833e-107	0.366184	0.372	0.222	3.80179e-103	Macula
PNO1	1.23179e-106	0.447928	0.259	0.136	4.1504e-102	Macula
PDE6A	5.6155e-105	0.795009	0.295	0.171	1.89209e-100	Macula
HSPA8	6.18885e-105	0.314446	0.855	0.791	2.08527e-100	Macula
GNB1	9.27679e-105	0.360981	0.603	0.448	3.12572e-100	Macula
CAMK1D	7.49057e-104	0.354904	0.304	0.166	2.52387e-99	Macula
PUS7L	1.34679e-103	0.384831	0.348	0.209	4.53788e-99	Macula
LMO4	3.2246e-103	0.503388	0.385	0.246	1.0865e-98	Macula
2023-09-04	5.49988e-102	0.387007	0.551	0.398	1.85313e-97	Macula
ARL4D	1.05147e-101	0.81797	0.422	0.283	3.54282e-97	Macula
KCNV2	1.83967e-101	0.435473	0.476	0.319	6.19858e-97	Macula
TBCA	1.8934e-101	0.360168	0.73	0.636	6.37962e-97	Macula
CYCS	6.79192e-101	0.352561	0.671	0.553	2.28847e-96	Macula
DUSP26	9.24734e-101	0.341713	0.444	0.289	3.1158e-96	Macula
PRDX2	1.08605e-100	0.260031	0.877	0.848	3.65932e-96	Macula
RP11-192H23.6	1.20983e-100	0.466192	0.311	0.179	4.07639e-96	Macula
CNRIP1	1.25955e-100	0.382307	0.4	0.257	4.24393e-96	Macula
SPTBN1	3.39274e-100	0.392511	0.304	0.174	1.14315e-95	Macula
CNGB1	1.85621e-99	0.300826	0.448	0.281	6.2543e-95	Macula
WBP2	2.70917e-99	0.380502	0.451	0.307	9.12827e-95	Macula
ITM2C	7.32503e-99	0.501017	0.514	0.393	2.46809e-94	Macula
CCDC28B	3.01322e-98	0.339851	0.353	0.214	1.01528e-93	Macula
RS1	8.81504e-98	0.274536	0.313	0.169	2.97014e-93	Macula
OAZ1	2.34623e-97	0.301876	0.815	0.745	7.9054e-93	Macula
NSF	2.46899e-97	0.346437	0.289	0.162	8.31901e-93	Macula
GDI1	3.82441e-97	0.381822	0.485	0.344	1.2886e-92	Macula
ULK3	1.13136e-96	0.368123	0.253	0.134	3.81202e-92	Macula
NDUFC2	1.31001e-96	0.343782	0.714	0.616	4.41396e-92	Macula
MT-ND3	1.87268e-96	0.558892	0.955	0.933	6.3098e-92	Macula
AK1	3.63342e-96	0.355269	0.407	0.265	1.22424e-91	Macula
SNRPN	1.95508e-95	0.353312	0.662	0.534	6.58745e-91	Macula
LPCAT1	1.1188e-94	0.331105	0.405	0.258	3.76969e-90	Macula
STXBP1	4.05233e-94	0.330832	0.399	0.252	1.36539e-89	Macula
CHCHD2	5.60706e-94	0.256398	0.887	0.868	1.88924e-89	Macula
MT-ND1	1.14225e-93	0.565723	0.916	0.886	3.84869e-89	Macula
PCDH9	5.11268e-93	0.623967	0.357	0.238	1.72267e-88	Macula
DTX3	1.0153e-92	0.331042	0.31	0.181	3.42095e-88	Macula
CRMP1	1.90318e-92	0.401464	0.512	0.386	6.41256e-88	Macula
ITM2B	2.0625e-92	0.46896	0.682	0.609	6.94939e-88	Macula
PDCD4	2.15549e-92	0.406731	0.369	0.239	7.26271e-88	Macula
TPM1	6.9888e-92	0.36483	0.364	0.226	2.35481e-87	Macula
PCSK1N	1.21027e-91	0.499333	0.568	0.426	4.07787e-87	Macula
ATP6V1G2	2.3333e-89	0.429615	0.326	0.207	7.86181e-85	Macula
TSC22D1	3.62657e-89	0.30833	0.697	0.58	1.22194e-84	Macula
CISD1	4.56164e-89	0.342266	0.396	0.259	1.537e-84	Macula
CD200	5.77954e-89	0.380691	0.26	0.146	1.94736e-84	Macula
B3GALNT1	6.39187e-89	0.417857	0.279	0.166	2.15368e-84	Macula
CAPZA2	8.22821e-89	0.357551	0.619	0.503	2.77241e-84	Macula
SCAMP1	2.07683e-88	0.34285	0.395	0.259	6.99767e-84	Macula
NDRG3	5.52537e-88	0.310271	0.387	0.249	1.86172e-83	Macula
ATP6V1A	6.09316e-88	0.327528	0.277	0.158	2.05303e-83	Macula
PTEN	4.58221e-87	0.34837	0.256	0.145	1.54393e-82	Macula
ATP6V1F	7.03684e-87	0.379142	0.595	0.475	2.37099e-82	Macula
OSBP2	2.8141e-86	0.310128	0.276	0.152	9.48184e-82	Macula
NRL	6.07278e-86	0.50185	0.736	0.634	2.04616e-81	Macula
FAM3C	6.04538e-85	0.325186	0.486	0.343	2.03693e-80	Macula
SAMD11	3.01613e-84	0.434688	0.465	0.333	1.01626e-79	Macula
NDUFB2	5.73196e-84	0.308914	0.722	0.642	1.93133e-79	Macula
IFI27L2	5.82863e-84	0.417413	0.451	0.329	1.9639e-79	Macula
NDN	7.01122e-84	0.335769	0.568	0.442	2.36236e-79	Macula
TTLL7	5.77986e-83	0.37523	0.483	0.356	1.94747e-78	Macula
HK1	1.42297e-82	0.347955	0.335	0.211	4.79456e-78	Macula
PCBP3	2.13851e-82	0.29511	0.391	0.252	7.20549e-78	Macula
COPS8	2.15868e-82	0.307732	0.523	0.388	7.27345e-78	Macula
VDAC1	2.94232e-82	0.3122	0.699	0.601	9.91385e-78	Macula
RHO	4.18272e-82	0.501233	0.441	0.304	1.40933e-77	Macula
TMA7	7.21885e-82	0.272766	0.857	0.84	2.43232e-77	Macula
PCLO	7.35517e-82	0.40451	0.311	0.193	2.47825e-77	Macula
ARHGEF12	1.20682e-80	0.326053	0.266	0.155	4.06627e-76	Macula
ADIPOR1	1.36716e-80	0.350775	0.374	0.25	4.60649e-76	Macula
SLC40A1	8.28584e-80	0.537159	0.252	0.149	2.79183e-75	Macula
NDFIP1	1.12355e-78	0.301961	0.712	0.631	3.78568e-74	Macula
SERINC1	1.2101e-78	0.354425	0.529	0.404	4.07731e-74	Macula
C9ORF16	1.51811e-78	0.383681	0.472	0.355	5.11513e-74	Macula
ASAH1	1.52637e-78	0.353965	0.373	0.246	5.14296e-74	Macula
KIF1A	1.27584e-77	0.344929	0.399	0.273	4.29883e-73	Macula
NFASC	2.55693e-77	0.363062	0.262	0.152	8.61531e-73	Macula
KIF1B	2.72238e-77	0.341649	0.44	0.312	9.17277e-73	Macula
PRDX1	3.14074e-77	0.446524	0.689	0.618	1.05824e-72	Macula
FAM138E	1.65852e-76	0.251665	0.256	0.141	5.5882e-72	Macula
NAPA	1.51065e-75	0.304906	0.415	0.287	5.08997e-71	Macula
SLC17A7	2.13724e-75	0.305495	0.265	0.154	7.20122e-71	Macula
COX5B	3.08523e-75	0.275629	0.779	0.714	1.03954e-70	Macula
MSRB2	3.23945e-75	0.317458	0.291	0.181	1.0915e-70	Macula
CELF4	4.13435e-75	0.35761	0.413	0.284	1.39303e-70	Macula
ARHGEF9	4.80586e-75	0.250512	0.285	0.167	1.61929e-70	Macula
PODXL2	1.12622e-74	0.331587	0.476	0.345	3.7947e-70	Macula
ZBTB38	1.87225e-74	0.282971	0.26	0.15	6.30836e-70	Macula
VPS36	7.28419e-74	0.275012	0.361	0.237	2.45434e-69	Macula
TMEM9B	1.6634e-73	0.303013	0.323	0.206	5.60466e-69	Macula
UBL5	1.51997e-72	0.2757	0.79	0.74	5.1214e-68	Macula
UBE2E3	1.8053e-72	0.350252	0.68	0.599	6.08277e-68	Macula
DTNBP1	4.00409e-72	0.291166	0.27	0.16	1.34914e-67	Macula
TSPAN3	1.26225e-71	0.260361	0.698	0.594	4.25302e-67	Macula
GCC2	2.42226e-71	0.348705	0.4	0.282	8.16158e-67	Macula
PGRMC1	3.59214e-70	0.332969	0.591	0.48	1.21033e-65	Macula
RAX2	9.70003e-70	0.526875	0.443	0.334	3.26833e-65	Macula
DDRGK1	1.78074e-69	0.291555	0.29	0.18	6.00004e-65	Macula
ATP6AP2	2.10202e-69	0.338609	0.508	0.393	7.08255e-65	Macula
ARL2	2.55498e-69	0.312613	0.332	0.222	8.60876e-65	Macula
MOAP1	9.07681e-69	0.300546	0.418	0.297	3.05834e-64	Macula
HAGH	1.2073e-67	0.282575	0.296	0.188	4.06789e-63	Macula
RAB18	2.06891e-67	0.264488	0.536	0.409	6.97099e-63	Macula
RDH12	2.28915e-67	0.470098	0.294	0.188	7.71307e-63	Macula
ALDH2	2.59643e-66	0.28168	0.256	0.155	8.7484e-62	Macula
CHMP5	4.27413e-66	0.268722	0.568	0.442	1.44013e-61	Macula
DIRAS2	2.37515e-65	0.311449	0.314	0.205	8.00282e-61	Macula
FEZ2	4.07446e-65	0.292891	0.305	0.198	1.37285e-60	Macula
TCEAL2	6.36605e-65	0.319881	0.351	0.244	2.14498e-60	Macula
HIGD1A	2.31481e-64	0.285415	0.353	0.241	7.79951e-60	Macula
EVL	2.95615e-64	0.313657	0.388	0.27	9.96045e-60	Macula
RBP3	3.00885e-64	0.319169	0.424	0.305	1.0138e-59	Macula
FOXN3	1.29862e-63	0.409468	0.276	0.184	4.37556e-59	Macula
BAG1	2.73067e-63	0.294082	0.459	0.342	9.20073e-59	Macula
KLC1	5.45045e-63	0.291199	0.494	0.379	1.83647e-58	Macula
CLN6	5.94688e-63	0.392233	0.263	0.17	2.00374e-58	Macula
ARL3	7.0679e-63	0.289617	0.621	0.526	2.38146e-58	Macula
CHMP2A	1.07187e-62	0.280401	0.481	0.362	3.61156e-58	Macula
POLR2L	1.17031e-62	0.285095	0.642	0.551	3.94326e-58	Macula
VSX2	1.30535e-62	0.465	0.315	0.226	4.39825e-58	Macula
COX8A	1.48342e-62	0.283315	0.725	0.655	4.99824e-58	Macula
MRPS6	2.21863e-62	0.352151	0.344	0.242	7.47545e-58	Macula
MT-CO1	2.35301e-61	0.625255	0.968	0.943	7.92822e-57	Macula
MAP9	2.39724e-61	0.272027	0.276	0.175	8.07726e-57	Macula
RPS19BP1	3.83076e-61	0.271305	0.429	0.312	1.29074e-56	Macula
DZIP3	1.3483e-60	0.290913	0.275	0.176	4.54297e-56	Macula
ATRX	2.21014e-60	0.300071	0.69	0.591	7.44684e-56	Macula
WAPL	3.45624e-60	0.42785	0.372	0.276	1.16454e-55	Macula
DYNLRB1	9.39696e-60	0.279805	0.607	0.508	3.16621e-55	Macula
PLEKHA5	1.3363e-59	0.268369	0.274	0.174	4.50252e-55	Macula
BCL2L13	1.82804e-59	0.302679	0.261	0.167	6.15939e-55	Macula
YWHAB	2.25762e-59	0.293299	0.662	0.579	7.60684e-55	Macula
SEC11C	4.46072e-59	0.282779	0.471	0.365	1.50299e-54	Macula
USP11	5.83714e-59	0.319089	0.472	0.367	1.96677e-54	Macula
ATP6V0D1	1.60132e-58	0.270435	0.376	0.27	5.39549e-54	Macula
GDAP1	3.17324e-58	0.263835	0.324	0.218	1.06919e-53	Macula
RTN3	1.1909e-57	0.303219	0.712	0.647	4.0126e-53	Macula
UBL3	5.6168e-57	0.27047	0.357	0.249	1.89253e-52	Macula
CAPZB	4.15325e-56	0.263913	0.508	0.402	1.3994e-51	Macula
EXOC6	5.24157e-56	0.274068	0.268	0.173	1.76609e-51	Macula
SELT	5.88222e-56	0.252592	0.523	0.409	1.98195e-51	Macula
NFE2L2	3.75695e-55	0.321917	0.332	0.236	1.26587e-50	Macula
ACAP3	5.2515e-55	0.307414	0.296	0.199	1.76944e-50	Macula
CTBP2	5.89545e-55	0.251618	0.452	0.34	1.98641e-50	Macula
RP1	7.24287e-55	0.371219	0.466	0.363	2.44041e-50	Macula
STMN3	2.5357e-54	0.310594	0.397	0.298	8.54378e-50	Macula
MBTPS1	4.47274e-54	0.2685	0.3	0.201	1.50705e-49	Macula
C15ORF61	9.95025e-54	0.283432	0.296	0.2	3.35264e-49	Macula
HMGN1	1.37727e-53	0.251517	0.92	0.925	4.64057e-49	Macula
HKR1	5.2474e-53	0.251449	0.314	0.213	1.76806e-48	Macula
GNG3	2.06281e-52	0.269858	0.284	0.189	6.95044e-48	Macula
UQCC2	2.58236e-52	0.259289	0.494	0.389	8.70102e-48	Macula
TSTD1	1.32791e-51	0.263967	0.284	0.192	4.47426e-47	Macula
IGF2BP2	1.34066e-51	0.297657	0.34	0.244	4.51723e-47	Macula
PCSK7	1.37098e-51	0.253803	0.286	0.191	4.61939e-47	Macula
RASA4	5.75935e-51	0.340936	0.292	0.205	1.94056e-46	Macula
PLA2G12A	7.89703e-51	0.259906	0.287	0.195	2.66083e-46	Macula
SORBS2	1.11468e-50	0.281612	0.446	0.344	3.75581e-46	Macula
BEX4	1.51803e-50	0.277248	0.601	0.523	5.11484e-46	Macula
ZNF883	1.6642e-50	0.250535	0.265	0.174	5.60735e-46	Macula
ODF2L	2.71698e-50	0.266476	0.393	0.291	9.1546e-46	Macula
TIMM17B	6.0271e-50	0.261746	0.421	0.321	2.03077e-45	Macula
TMEM14B	1.84857e-49	0.304623	0.556	0.47	6.22856e-45	Macula
RAB28	5.10927e-49	0.258324	0.281	0.191	1.72152e-44	Macula
SUMO3	6.51688e-49	0.260551	0.382	0.285	2.1958e-44	Macula
MYO6	1.71036e-48	0.256839	0.272	0.181	5.7629e-44	Macula
CLSTN1	4.09271e-48	0.276652	0.435	0.333	1.379e-43	Macula
PLD3	6.80916e-48	0.322995	0.41	0.322	2.29428e-43	Macula
SOD1	1.20399e-47	0.260561	0.723	0.673	4.05672e-43	Macula
ITFG1	2.93494e-47	0.260239	0.343	0.248	9.88898e-43	Macula
CD63	4.45722e-47	0.280153	0.614	0.541	1.50181e-42	Macula
AIPL1	1.10118e-46	0.468576	0.551	0.48	3.71032e-42	Macula
AURKAIP1	2.62773e-46	0.259305	0.54	0.447	8.85389e-42	Macula
CDC42BPA	3.59491e-45	0.262845	0.25	0.169	1.21127e-40	Macula
TUBB2A	4.14314e-45	0.298598	0.466	0.371	1.39599e-40	Macula
TMEM9	5.00714e-45	0.25391	0.287	0.201	1.6871e-40	Macula
OXR1	7.20302e-45	0.304677	0.391	0.298	2.42699e-40	Macula
SCOC	3.78364e-43	0.255248	0.504	0.416	1.27486e-38	Macula
HTRA1	1.1605e-42	0.295914	0.256	0.173	3.91019e-38	Macula
MACF1	1.70678e-42	0.290044	0.362	0.272	5.75081e-38	Macula
DNER	4.93743e-41	0.461243	0.404	0.34	1.66362e-36	Macula
PPP2R2A	1.51373e-39	0.332901	0.308	0.232	5.10036e-35	Macula
PLEKHB1	4.30556e-39	0.389283	0.495	0.439	1.45072e-34	Macula
MT-CO3	6.87072e-38	0.533908	0.983	0.959	2.31502e-33	Macula
MFGE8	7.79905e-37	0.398181	0.343	0.275	2.62781e-32	Macula
CAMK2N1	1.4623e-36	0.287917	0.29	0.218	4.92707e-32	Macula
TSPYL1	1.20177e-35	0.28605	0.404	0.326	4.04925e-31	Macula
ATP1A1	8.87966e-35	0.312038	0.305	0.231	2.99191e-30	Macula
SLC4A7	2.27279e-32	0.287815	0.31	0.235	7.65795e-28	Macula
NR2E3	5.75782e-29	0.311286	0.438	0.373	1.94004e-24	Macula
KCNQ1OT1	1.0375e-28	0.303394	0.359	0.289	3.49576e-24	Macula
HSPA5	1.12688e-27	0.2687	0.528	0.464	3.7969e-23	Macula
NOVA1	6.28549e-23	0.27594	0.431	0.391	2.11783e-18	Macula
MYO9A	8.95751e-22	0.367619	0.264	0.207	3.01814e-17	Macula
TLE4	4.89252e-20	0.262847	0.345	0.286	1.64848e-15	Macula
SYCE1L	2.01161e-17	0.26358	0.29	0.245	6.77791e-13	Macula
MT-ND2	8.98302e-15	0.429176	0.951	0.948	3.02674e-10	Macula
MT-CO2	2.71557e-11	0.483364	0.944	0.927	9.14983e-07	Macula
TMSB4X	7.09099e-11	0.499501	0.831	0.797	2.38924e-06	Macula
MEG3	5.84625e-10	0.562846	0.446	0.454	1.96983e-05	Macula
HES1	0	3.81014	0.533	0.067	0	Periphery
CCND1	0	2.75072	0.434	0.028	0	Periphery
BTG2	0	2.53735	0.484	0.115	0	Periphery
FABP7	0	2.41637	0.571	0.23	0	Periphery
SOX2	0	2.27014	0.449	0.058	0	Periphery
ZFP36L2	0	2.25943	0.494	0.083	0	Periphery
SPP1	0	2.06959	0.458	0.11	0	Periphery
FOS	0	1.95737	0.627	0.34	0	Periphery
CRABP1	0	1.92353	0.631	0.28	0	Periphery
ZFP36L1	0	1.75257	0.366	0.036	0	Periphery
VIM	0	1.74425	0.543	0.255	0	Periphery
ASCL1	0	1.62637	0.318	0.015	0	Periphery
RBP1	0	1.48307	0.646	0.28	0	Periphery
RGS16	0	1.4652	0.507	0.22	0	Periphery
HES6	0	1.43554	0.359	0.063	0	Periphery
MDK	0	1.41998	0.44	0.103	0	Periphery
CYR61	0	1.35709	0.273	0.039	0	Periphery
PAX6	0	1.34654	0.532	0.199	0	Periphery
ID2	0	1.31058	0.364	0.101	0	Periphery
EGR1	0	1.28825	0.352	0.119	0	Periphery
ID1	0	1.2442	0.347	0.091	0	Periphery
MEST	0	1.21801	0.523	0.298	0	Periphery
NAP1L1	0	1.21703	0.727	0.543	0	Periphery
FXYD1	0	1.20315	0.333	0.029	0	Periphery
SIX6	0	1.16174	0.476	0.157	0	Periphery
TF	0	1.14541	0.321	0.061	0	Periphery
SOX9	0	1.10351	0.301	0.046	0	Periphery
BAMBI	0	1.09019	0.32	0.101	0	Periphery
NR4A1	0	1.09	0.284	0.041	0	Periphery
MIAT	0	1.08665	0.495	0.252	0	Periphery
LGI4	0	1.06561	0.325	0.054	0	Periphery
JUN	0	1.06168	0.568	0.335	0	Periphery
TMSB15A	0	1.05966	0.426	0.142	0	Periphery
RPL17	0	1.05271	0.882	0.77	0	Periphery
SEPP1	0	1.03335	0.359	0.059	0	Periphery
IGFBP2	0	1.03332	0.307	0.054	0	Periphery
CNN3	0	0.986352	0.43	0.153	0	Periphery
CDC42EP4	0	0.973223	0.415	0.137	0	Periphery
TPPP3	0	0.972655	0.26	0.033	0	Periphery
RPL36A	0	0.964337	0.846	0.762	0	Periphery
TMEM123	0	0.959306	0.349	0.078	0	Periphery
TTYH1	0	0.954815	0.484	0.241	0	Periphery
GNG5	0	0.93947	0.392	0.128	0	Periphery
TUBB	0	0.92386	0.835	0.743	0	Periphery
RPL30	0	0.90184	0.921	0.872	0	Periphery
MAB21L1	0	0.880027	0.796	0.6	0	Periphery
RPS20	0	0.866969	0.894	0.834	0	Periphery
RPLP2	0	0.865678	0.949	0.918	0	Periphery
RPL37	0	0.853954	0.878	0.824	0	Periphery
ZFAS1	0	0.846544	0.655	0.472	0	Periphery
RPL7	0	0.844875	0.963	0.936	0	Periphery
RPS17	0	0.833437	0.935	0.886	0	Periphery
RPL39	0	0.827684	0.949	0.912	0	Periphery
RPS3A	0	0.806615	0.965	0.938	0	Periphery
RPL10A	0	0.796105	0.928	0.884	0	Periphery
RPS23	0	0.791091	0.952	0.918	0	Periphery
RPL10	0	0.773315	0.97	0.947	0	Periphery
TMEM98	0	0.768182	0.307	0.083	0	Periphery
RPS27	0	0.767581	0.97	0.95	0	Periphery
RORB	0	0.762409	0.791	0.612	0	Periphery
RPS10	0	0.722114	0.868	0.781	0	Periphery
ACTG1	0	0.709334	0.943	0.92	0	Periphery
RPS15A	0	0.708618	0.958	0.915	0	Periphery
RPS21	0	0.70606	0.896	0.822	0	Periphery
RPS12	0	0.6995	0.948	0.914	0	Periphery
RPS19	0	0.697455	0.967	0.94	0	Periphery
RPS6	0	0.683297	0.966	0.941	0	Periphery
RPLP1	0	0.680148	0.979	0.958	0	Periphery
RPL6	0	0.668937	0.956	0.918	0	Periphery
RPS24	0	0.668815	0.954	0.929	0	Periphery
RPL19	0	0.667804	0.942	0.904	0	Periphery
RPL35A	0	0.65836	0.958	0.925	0	Periphery
RPL31	0	0.651317	0.928	0.89	0	Periphery
RPS2	0	0.635312	0.954	0.926	0	Periphery
GNB2L1	0	0.63454	0.932	0.887	0	Periphery
RPS8	0	0.62739	0.952	0.922	0	Periphery
RPS27A	0	0.625514	0.967	0.941	0	Periphery
RPL5	0	0.622979	0.923	0.88	0	Periphery
RPL18A	0	0.612787	0.965	0.935	0	Periphery
RPL13	0	0.610514	0.975	0.956	0	Periphery
RPS18	0	0.607054	0.959	0.94	0	Periphery
HNRNPA1	0	0.60666	0.924	0.896	0	Periphery
RPLP0	0	0.600853	0.958	0.926	0	Periphery
RPL22	0	0.597739	0.934	0.884	0	Periphery
RPS16	0	0.589049	0.951	0.899	0	Periphery
RPL32	0	0.581369	0.967	0.942	0	Periphery
RPL23A	0	0.56981	0.946	0.91	0	Periphery
RPS15	0	0.567107	0.964	0.947	0	Periphery
RPL26	0	0.565722	0.957	0.923	0	Periphery
RPL34	0	0.56353	0.967	0.938	0	Periphery
RPL7A	0	0.561948	0.925	0.878	0	Periphery
RPL9	0	0.561862	0.954	0.915	0	Periphery
RPS5	0	0.561295	0.937	0.896	0	Periphery
PTMA	0	0.556556	0.987	0.963	0	Periphery
SFRP2	0	0.555997	0.279	0.054	0	Periphery
RPS14	0	0.548119	0.959	0.937	0	Periphery
RPL11	0	0.544446	0.969	0.948	0	Periphery
RPL29	0	0.532517	0.933	0.891	0	Periphery
RPS13	0	0.530413	0.956	0.911	0	Periphery
RPL36	0	0.511719	0.93	0.891	0	Periphery
RPL18	0	0.502869	0.936	0.904	0	Periphery
RPL41	0	0.494524	0.978	0.965	0	Periphery
RPL21	0	0.493935	0.974	0.953	0	Periphery
RPL13A	0	0.493232	0.982	0.967	0	Periphery
RPL28	0	0.491342	0.951	0.91	0	Periphery
RPL27A	0	0.477073	0.965	0.934	0	Periphery
RPS3	0	0.471242	0.961	0.933	0	Periphery
RPS4X	0	0.419493	0.967	0.941	0	Periphery
CLU	0	0.405921	0.434	0.199	0	Periphery
RPS28	7.34449e-307	0.419895	0.964	0.938	2.47465e-302	Periphery
RPL27	5.26888e-298	0.534638	0.908	0.85	1.77529e-293	Periphery
RP11-89K21.1	2.42157e-296	0.812464	0.349	0.127	8.15925e-292	Periphery
RPS11	1.41012e-295	0.476286	0.933	0.895	4.75125e-291	Periphery
HES4	4.39399e-295	0.82663	0.264	0.069	1.48051e-290	Periphery
RPL23	1.27037e-287	0.599168	0.866	0.807	4.28038e-283	Periphery
IER2	1.79368e-281	0.929744	0.47	0.249	6.04361e-277	Periphery
CXCR4	2.30904e-281	0.989467	0.319	0.113	7.78007e-277	Periphery
RPL4	5.82034e-281	0.445833	0.936	0.895	1.96111e-276	Periphery
DKK3	6.56777e-277	0.492136	0.416	0.183	2.21295e-272	Periphery
RPS9	7.28484e-277	0.379565	0.963	0.932	2.45456e-272	Periphery
RPS7	1.49591e-276	0.461115	0.958	0.921	5.04032e-272	Periphery
SOX4	1.50984e-275	0.887403	0.923	0.793	5.08726e-271	Periphery
PABPC1	6.52019e-274	0.668016	0.779	0.686	2.19691e-269	Periphery
RPL12	1.1007e-273	0.525245	0.911	0.865	3.70869e-269	Periphery
ENO1	5.47964e-270	0.528799	0.824	0.724	1.84631e-265	Periphery
MEIS2	1.23028e-266	0.996323	0.379	0.161	4.14532e-262	Periphery
DUSP1	5.76206e-264	1.09865	0.644	0.442	1.94147e-259	Periphery
UBA52	8.43014e-261	0.504201	0.865	0.796	2.84045e-256	Periphery
MUM1	4.21745e-259	0.662412	0.614	0.422	1.42103e-254	Periphery
HMGB2	1.93001e-257	1.36582	0.532	0.34	6.50297e-253	Periphery
RPSA	1.37087e-253	0.456729	0.922	0.886	4.61901e-249	Periphery
RPS29	1.51137e-250	0.382614	0.96	0.932	5.09241e-246	Periphery
EEF1D	8.28859e-250	0.711316	0.651	0.493	2.79276e-245	Periphery
RPL37A	1.48966e-245	0.329525	0.968	0.948	5.01928e-241	Periphery
GATB	2.89485e-245	0.64805	0.295	0.102	9.75392e-241	Periphery
RPL24	1.79975e-244	0.412233	0.939	0.895	6.06407e-240	Periphery
MGARP	4.80425e-244	0.612291	0.521	0.274	1.61874e-239	Periphery
CCDC34	1.36792e-241	0.788157	0.308	0.12	4.60908e-237	Periphery
NPM1	1.13237e-239	0.556568	0.798	0.716	3.8154e-235	Periphery
LAPTM4A	2.18835e-238	0.639871	0.439	0.23	7.37343e-234	Periphery
BTG1	1.77706e-236	0.571898	0.878	0.822	5.98761e-232	Periphery
DAPL1	7.09703e-236	0.479864	0.329	0.129	2.39127e-231	Periphery
TFDP2	1.44426e-235	0.676796	0.294	0.109	4.86628e-231	Periphery
QDPR	4.08107e-233	0.8851	0.366	0.178	1.37508e-228	Periphery
DEK	4.50582e-232	0.7657	0.571	0.408	1.51819e-227	Periphery
EEF1G	5.94532e-230	0.640414	0.522	0.326	2.00322e-225	Periphery
RPL35	1.97464e-229	0.387536	0.944	0.902	6.65334e-225	Periphery
SLC2A1	3.05749e-224	0.60244	0.367	0.168	1.03019e-219	Periphery
CSRP2	7.42725e-223	0.564744	0.333	0.136	2.50254e-218	Periphery
DDR1	1.50638e-222	0.550109	0.279	0.098	5.07561e-218	Periphery
COMMD6	5.31557e-222	0.604943	0.72	0.595	1.79103e-217	Periphery
HNRNPA0	1.42346e-213	0.493658	0.812	0.712	4.79622e-209	Periphery
TPT1	1.7559e-204	0.41392	0.908	0.857	5.91633e-200	Periphery
EIF3E	5.62099e-196	0.640167	0.753	0.667	1.89394e-191	Periphery
BTF3	7.17013e-196	0.449312	0.859	0.799	2.4159e-191	Periphery
EEF1A1	1.70608e-195	0.349343	0.989	0.978	5.74847e-191	Periphery
NACA	4.74561e-193	0.398536	0.915	0.876	1.59898e-188	Periphery
JUNB	1.21431e-192	0.998857	0.432	0.251	4.09149e-188	Periphery
IMPDH2	2.61289e-188	0.594542	0.395	0.216	8.80387e-184	Periphery
RPL38	9.54793e-186	0.373115	0.925	0.89	3.21708e-181	Periphery
RTN4	5.47772e-183	0.484939	0.849	0.793	1.84566e-178	Periphery
CMTM6	4.24474e-179	0.517861	0.33	0.157	1.43022e-174	Periphery
FBL	3.11917e-178	0.55237	0.375	0.2	1.05097e-173	Periphery
EIF3L	1.80495e-177	0.491933	0.731	0.617	6.08158e-173	Periphery
ANXA5	2.51306e-177	0.55905	0.273	0.115	8.46752e-173	Periphery
MCM7	4.66443e-171	0.5936	0.287	0.131	1.57163e-166	Periphery
ACTB	1.10678e-168	0.551625	0.849	0.82	3.72918e-164	Periphery
CDH2	2.13663e-168	0.516186	0.503	0.319	7.19917e-164	Periphery
SIX3	7.12602e-168	0.533073	0.524	0.347	2.40104e-163	Periphery
GPM6B	1.25542e-167	0.485911	0.627	0.486	4.23e-163	Periphery
RCN1	8.0863e-167	0.515435	0.342	0.172	2.7246e-162	Periphery
RHEB	8.36779e-167	0.557356	0.484	0.317	2.81944e-162	Periphery
RBMX	3.51537e-163	0.49068	0.756	0.655	1.18447e-158	Periphery
GNB2	5.41743e-159	0.480666	0.285	0.131	1.82535e-154	Periphery
SOX11	3.01479e-156	0.58318	0.369	0.197	1.0158e-151	Periphery
MYO10	2.10173e-155	0.527045	0.291	0.136	7.08155e-151	Periphery
FAM60A	3.2507e-154	0.523705	0.343	0.185	1.09529e-149	Periphery
SNRPE	1.09801e-153	0.5001	0.636	0.508	3.69963e-149	Periphery
PBX1	1.29402e-153	0.562787	0.355	0.189	4.36007e-149	Periphery
GABARAP	1.06402e-151	0.505711	0.607	0.47	3.58511e-147	Periphery
SNRPG	2.1117e-150	0.469833	0.733	0.645	7.11515e-146	Periphery
RGS2	2.61973e-149	0.696403	0.26	0.119	8.82691e-145	Periphery
CRNDE	8.94478e-149	0.513898	0.254	0.112	3.01386e-144	Periphery
TMSB10	2.39484e-147	0.626797	0.735	0.621	8.06918e-143	Periphery
TMPO	6.14977e-146	0.545689	0.333	0.183	2.0721e-141	Periphery
RPL15	3.95673e-145	0.274268	0.965	0.946	1.33318e-140	Periphery
IDH2	8.07278e-145	0.478023	0.25	0.112	2.72004e-140	Periphery
DBI	1.24015e-143	0.536242	0.436	0.284	4.17855e-139	Periphery
TMEM258	1.26057e-143	0.479872	0.661	0.536	4.24735e-139	Periphery
SMIM20	6.09445e-137	0.574949	0.328	0.184	2.05346e-132	Periphery
RPS27L	9.17525e-134	0.490833	0.386	0.236	3.09151e-129	Periphery
RBPJ	2.76209e-131	0.490017	0.465	0.319	9.30658e-127	Periphery
SAT1	6.15448e-131	0.541671	0.435	0.3	2.07369e-126	Periphery
RPL8	2.31087e-130	0.25775	0.96	0.939	7.78624e-126	Periphery
RPS25	8.53985e-130	0.269207	0.954	0.924	2.87742e-125	Periphery
TAGLN2	1.44228e-128	0.483952	0.273	0.136	4.85961e-124	Periphery
HMGB1	1.42612e-125	0.400052	0.939	0.903	4.80517e-121	Periphery
MARCKS	4.43824e-121	0.388836	0.748	0.614	1.49542e-116	Periphery
LMNB1	5.9865e-118	0.524558	0.299	0.17	2.01709e-113	Periphery
RPL14	6.63021e-112	0.270293	0.924	0.896	2.23398e-107	Periphery
FBXW7	6.82416e-112	0.472144	0.311	0.177	2.29933e-107	Periphery
PSIP1	7.12739e-107	0.404264	0.794	0.717	2.4015e-102	Periphery
PLEKHA1	3.44177e-106	0.446143	0.305	0.176	1.15967e-101	Periphery
SEC11A	1.01813e-103	0.450029	0.403	0.279	3.43049e-99	Periphery
G3BP1	6.70098e-101	0.384135	0.263	0.143	2.25783e-96	Periphery
OSTC	2.04047e-97	0.42455	0.391	0.267	6.87517e-93	Periphery
SMC4	3.17286e-97	0.685669	0.256	0.146	1.06906e-92	Periphery
SERF2	1.85531e-96	0.334371	0.766	0.695	6.25128e-92	Periphery
EIF3F	8.76107e-94	0.365153	0.668	0.577	2.95196e-89	Periphery
CLK1	1.14277e-92	0.411422	0.423	0.296	3.85044e-88	Periphery
GLUL	2.24407e-92	0.38704	0.406	0.274	7.56117e-88	Periphery
SSR2	2.4808e-92	0.353775	0.623	0.512	8.3588e-88	Periphery
ENAH	1.89826e-90	0.425054	0.283	0.168	6.39598e-86	Periphery
MARCKSL1	8.57737e-89	0.444338	0.754	0.607	2.89006e-84	Periphery
CHD7	9.40473e-89	0.395674	0.454	0.332	3.16883e-84	Periphery
PGRMC2	1.44772e-88	0.422221	0.312	0.195	4.87795e-84	Periphery
MEIS1	6.99999e-88	0.41672	0.301	0.184	2.35858e-83	Periphery
TUBA1B	2.01767e-87	0.718512	0.827	0.788	6.79833e-83	Periphery
EML1	3.17366e-86	0.3705	0.28	0.165	1.06933e-81	Periphery
RPS4Y1	3.59947e-86	0.389078	0.585	0.459	1.21281e-81	Periphery
RSL1D1	6.8657e-84	0.40128	0.468	0.355	2.31333e-79	Periphery
PTBP1	7.47465e-82	0.355649	0.259	0.152	2.51851e-77	Periphery
PTGES3	9.02838e-80	0.305682	0.693	0.617	3.04202e-75	Periphery
CBX3	2.52981e-79	0.322442	0.685	0.6	8.52393e-75	Periphery
GNAI3	1.71551e-78	0.338682	0.289	0.179	5.78025e-74	Periphery
SIVA1	2.32425e-78	0.39245	0.316	0.209	7.83132e-74	Periphery
SNRPD2	3.0074e-77	0.327863	0.684	0.612	1.01331e-72	Periphery
SMARCC1	1.33112e-76	0.339683	0.284	0.175	4.48508e-72	Periphery
GLTSCR2	8.32878e-76	0.306099	0.738	0.665	2.8063e-71	Periphery
FXYD6	4.80121e-75	0.284127	0.397	0.264	1.61772e-70	Periphery
LINC00461	4.86339e-75	0.32461	0.28	0.17	1.63867e-70	Periphery
SQLE	3.90604e-74	0.339653	0.273	0.167	1.3161e-69	Periphery
CBX1	2.95351e-71	0.337255	0.543	0.448	9.95155e-67	Periphery
RAC1	3.15712e-69	0.292424	0.635	0.529	1.06376e-64	Periphery
ARL6IP6	4.85882e-69	0.330887	0.271	0.17	1.63713e-64	Periphery
H2AFZ	1.08965e-68	0.46075	0.808	0.781	3.67145e-64	Periphery
SNRPB	3.55745e-67	0.364814	0.458	0.365	1.19865e-62	Periphery
TRA2B	6.10854e-67	0.329796	0.555	0.466	2.05821e-62	Periphery
APEX1	1.55195e-66	0.327978	0.588	0.497	5.22915e-62	Periphery
SRP9	5.37026e-65	0.275745	0.735	0.67	1.80946e-60	Periphery
NONO	2.2451e-63	0.295478	0.582	0.498	7.56463e-59	Periphery
PPIA	3.52425e-62	0.283114	0.784	0.748	1.18746e-57	Periphery
EIF3H	1.16912e-61	0.293357	0.666	0.593	3.93923e-57	Periphery
CCNG1	2.19346e-61	0.31236	0.272	0.178	7.39063e-57	Periphery
ANP32B	3.48099e-59	0.342066	0.35	0.257	1.17288e-54	Periphery
HMGB3	4.05739e-59	0.383553	0.358	0.264	1.3671e-54	Periphery
NBEAL1	1.07302e-57	0.280033	0.57	0.476	3.61544e-53	Periphery
TUBA1A	1.60922e-57	0.300178	0.786	0.762	5.4221e-53	Periphery
ST5	7.64956e-57	0.323389	0.251	0.16	2.57744e-52	Periphery
EIF3D	1.11773e-56	0.316072	0.411	0.317	3.76609e-52	Periphery
TRIB2	2.06356e-56	0.317639	0.369	0.27	6.95297e-52	Periphery
ILF2	2.39342e-56	0.305265	0.521	0.432	8.0644e-52	Periphery
CENPV	1.3061e-55	0.315736	0.451	0.355	4.40078e-51	Periphery
MSI1	2.97561e-55	0.341506	0.544	0.45	1.0026e-50	Periphery
NASP	8.84257e-55	0.342137	0.392	0.303	2.97941e-50	Periphery
SNRPB2	1.27882e-53	0.281817	0.522	0.431	4.30884e-49	Periphery
CXXC5	1.77894e-53	0.335334	0.408	0.313	5.99395e-49	Periphery
GDI2	1.9772e-53	0.280293	0.504	0.413	6.66199e-49	Periphery
MSI2	3.61695e-53	0.283206	0.478	0.379	1.21869e-48	Periphery
NCAM1	7.27215e-52	0.25907	0.473	0.373	2.45028e-47	Periphery
AMER2	9.71883e-52	0.47803	0.331	0.253	3.27466e-47	Periphery
SNRPF	1.73088e-51	0.256329	0.53	0.443	5.83203e-47	Periphery
PHIP	3.28165e-51	0.265214	0.595	0.516	1.10572e-46	Periphery
HNRNPF	4.4895e-51	0.286995	0.624	0.551	1.51269e-46	Periphery
QARS	1.11029e-50	0.261097	0.251	0.167	3.741e-46	Periphery
PNRC1	1.26783e-50	0.264794	0.623	0.548	4.27184e-46	Periphery
CDKN1B	1.22303e-49	0.284201	0.338	0.25	4.12087e-45	Periphery
ZNF22	2.43987e-48	0.270597	0.375	0.286	8.22089e-44	Periphery
KHDRBS1	4.84613e-48	0.25402	0.63	0.562	1.63286e-43	Periphery
TMEM256	5.59736e-48	0.289222	0.323	0.239	1.88597e-43	Periphery
HMGA1	6.07459e-48	0.366839	0.461	0.391	2.04677e-43	Periphery
MAF1	3.31944e-46	0.279675	0.386	0.301	1.11845e-41	Periphery
MYL6B	1.22163e-45	0.264097	0.427	0.337	4.11616e-41	Periphery
MED28	2.48941e-45	0.258347	0.336	0.251	8.38781e-41	Periphery
UXT	6.18507e-45	0.265075	0.382	0.298	2.084e-40	Periphery
ETFB	6.53338e-44	0.293591	0.42	0.339	2.20136e-39	Periphery
EBPL	7.9645e-44	0.269715	0.25	0.174	2.68356e-39	Periphery
RANBP1	3.00978e-43	0.294501	0.565	0.512	1.01412e-38	Periphery
SRI	4.53037e-43	0.272282	0.343	0.259	1.52646e-38	Periphery
HDAC2	1.00608e-42	0.268598	0.55	0.479	3.38988e-38	Periphery
LSM2	2.73883e-42	0.256279	0.32	0.24	9.22822e-38	Periphery
PSME1	1.03483e-41	0.26	0.276	0.198	3.48677e-37	Periphery
EIF3M	5.40083e-41	0.258971	0.435	0.357	1.81976e-36	Periphery
TOMM20	4.63676e-39	0.259647	0.368	0.292	1.56231e-34	Periphery
H2AFV	8.59784e-39	0.287257	0.431	0.363	2.89696e-34	Periphery
TUBB2B	1.98321e-37	0.3309	0.691	0.619	6.68222e-33	Periphery
TRIM13	5.27258e-37	0.265414	0.348	0.273	1.77654e-32	Periphery
BAZ2B	1.94711e-34	0.290882	0.516	0.454	6.56061e-30	Periphery
BUB3	1.36121e-33	0.291481	0.345	0.279	4.58647e-29	Periphery
TMX1	1.64233e-32	0.372579	0.351	0.291	5.53368e-28	Periphery
MPPED2	4.55581e-31	0.271651	0.377	0.313	1.53504e-26	Periphery
RAD21	2.11625e-30	0.264394	0.456	0.397	7.1305e-26	Periphery
HIF1A	8.74597e-28	0.259331	0.413	0.351	2.94687e-23	Periphery
H1F0	1.76229e-25	0.253507	0.329	0.266	5.93785e-21	Periphery
STMN2	7.12126e-22	0.657996	0.35	0.299	2.39944e-17	Periphery
DUT	8.9819e-20	0.269512	0.485	0.45	3.02636e-15	Periphery
SSX2IP	7.09241e-19	0.296631	0.334	0.287	2.38972e-14	Periphery
ZNF385D	1.34293e-15	0.298407	0.273	0.229	4.52487e-11	Periphery
AP1S2	9.91896e-13	0.276847	0.28	0.244	3.3421e-08	Periphery
